# Supplementary material for: Identification of exosomal miRNAs as diagnostic biomarkers for cholangiocarcinoma and gallbladder carcinoma
Source: Signal Transduct Target Ther. 2020 Jun 12;5:77. doi: 10.1038/s41392-020-0162-6 (PMC7289871; doi:10.1038/s41392-020-0162-6)
Supplement: Supplementary file 2 — data S1 [file 41392_2020_162_MOESM2_ESM.xlsx]

## Sheet: Group_B胆管癌.VS.Group_N正常人.diff.m
miRNA_id	baseMean	baseMean_Group_N	baseMean_Group_B	foldChange(Group_B/Group_N)	log2FoldChange	pval	padj	up_down	Sample_B16_TPM	Sample_B17_TPM	Sample_B19_TPM	Sample_B22_TPM	Sample_B26_TPM	Sample_N1_TPM	Sample_N10_TPM	Sample_N11_TPM	Sample_N12_TPM	Sample_N13_TPM	Sample_N14_TPM	Sample_N15_TPM	Sample_N16_TPM	Sample_N17_TPM	Sample_N18_TPM	Sample_N19_TPM	Sample_N2_TPM	Sample_N20_TPM	Sample_N21_TPM	Sample_N22_TPM	Sample_N23_TPM	Sample_N24_TPM	Sample_N25_TPM	Sample_N26_TPM	Sample_N27_TPM	Sample_N28_TPM	Sample_N29_TPM	Sample_N3_TPM	Sample_N30_TPM	Sample_N31_TPM	Sample_N32_TPM	Sample_N33_TPM	Sample_N34_TPM	Sample_N35_TPM	Sample_N36_TPM	Sample_N37_TPM	Sample_N38_TPM	Sample_N39_TPM	Sample_N4_TPM	Sample_N40_TPM	Sample_N41_TPM
hsa-miR-486-5p	84535.5	4942.56	880465	178.139	7.47686	0.000609308	0.010087	Up	12340.7	49482.8	7840.76	16632.5	11186.9	881.415	1294	205.945	857.433	3088.16	212.158	559.255	305.133	621.709	899.918	482.817	802.63	399.368	253.62	886.45	245.076	652.21	70.9672	128.445	211.374	335.921	171.615	217.957	176.367	645.075	638.509	107.907	415.61	213.237	671.25	145.192	150.129	498.183	137.912	279.661	291.334
hsa-miR-26a-5p	43849.8	7492.9	407419	54.374	5.76485	8.7e-12	2.1e-09	Up	3860.95	14141.4	18106.2	28742.9	22705.4	838.412	1050.3	1207.94	859.375	942.698	680.555	953.138	610.075	1310.73	923.843	1124.53	705.313	899.185	980.719	1272.15	1141.5	960.038	516.193	698.773	672.217	624.4	638.433	814.786	600.934	691.994	647.93	484.262	550.681	414.289	562.065	449.306	464.309	548.08	939.946	283.165	501.295
hsa-let-7f-5p	11923.1	2065.16	110503	53.5082	5.74169	1.58e-09	1.66e-07	Up	868.312	4083.62	5975.73	7189.74	5254.72	158.843	263.55	268.149	232.172	229.726	164.285	245.023	186.925	372.087	204.075	208.716	120.346	247.329	280.817	281.296	237.031	224.419	232.137	307.07	322.429	275.311	281.945	200.271	308.223	198.957	253.005	126.529	196.787	125.099	197.749	111.542	134.174	203.52	170.34	49.8733	163.085
hsa-let-7a-5p	13688.1	4075.91	109810	26.9412	4.75174	4.59e-07	2.92e-05	Up	675.332	4258.98	5442.92	7764.14	5470.26	383.892	532.23	581.791	544.7	431.711	371.604	454.592	312.271	690.088	440.484	447.011	286.461	424.86	607.755	536.672	498.491	452.382	406.287	445.069	467.208	494.962	509.838	461.322	526.809	368.417	505.925	260.71	374.688	221.563	308.727	277.246	278.735	423.993	337.885	110.36	343.845
hsa-miR-191-5p	12224.6	2844.29	106028	37.2773	5.22023	2.13e-05	0.000696973	Up	1411.3	4466.33	4014.4	4124.49	3387.64	348.349	384.209	445.048	328.067	380.072	241.458	301.362	207.673	415.717	374.393	362.943	290.604	226.491	238.88	348.232	360.942	402.868	157.248	186.443	188.194	238.142	176.251	307.88	182.449	225.88	249.151	236.221	190.301	189.375	221.957	249.868	225.515	226.328	305.084	379.408	253.252
hsa-miR-125a-5p	10883.3	4279.53	76921.4	17.9743	4.16786	3.29e-11	7.23e-09	Up	1183.39	2247.48	3022.93	5186.31	4316.66	607.469	581.254	711.622	588.456	610.733	512.084	562.048	320.266	797.831	507.166	575.81	420.49	320.466	369.826	433.357	542.542	657.083	315.244	342.294	324.044	454.432	384.024	510.642	370.362	336.94	353.899	336.305	244.959	215.065	306.934	423.285	342.449	387.379	401.436	451.745	390.551
hsa-miR-151a-5p	3837.73	85.7625	41357.4	482.232	8.91358	2.89e-10	4.11e-08	Up	465.937	1784.21	1194.31	2241.91	1567.79	9.39243	11.6859	9.18618	7.05412	7.79261	10.9872	7.28513	5.71053	7.78736	8.64623	7.78403	6.84115	6.17058	9.03407	7.82135	10.2033	12.6277	6.62983	5.69364	5.98498	10.2728	7.23174	8.59374	8.63766	5.24612	8.13659	9.77877	6.00951	7.41252	7.27238	8.89966	8.03117	9.00067	6.52287	16.6931	9.05081
hsa-miR-146a-5p	5916.67	3279.04	32293	9.8483	3.29987	0.0294593	0.185425	Up	446.675	1686.06	687.86	894.27	362.532	303.781	425.917	447.935	320.298	449.478	269.841	318.36	231.277	535.835	480.043	326.41	340.901	296.896	283.384	459.459	342.89	376.062	243.903	307.07	286.519	411.192	266.369	288.824	327.526	263.296	382.077	321.764	264.8	267.155	284.918	277.754	311.717	342.375	283.372	491.829	352.725
hsa-miR-10b-5p	4116.15	1433.86	30939	21.5774	4.43145	1.32e-10	2.12e-08	Up	271.217	933.039	1241.76	2854.58	2144.1	205.713	200.56	210.057	177.273	196.478	198.555	150.681	116.971	210.792	185.598	174.881	154.841	145.363	148.064	152.243	168.355	184.431	120.177	120.531	133.379	190.701	137.31	138.372	144.813	140.062	149.028	136.733	92.7181	104.08	121.937	127.138	103.977	121.815	152.262	82.126	94.6066
hsa-miR-1-3p	2768.98	85.7963	29600.9	345.013	8.43051	4.92e-22	5.94e-19	Up	549.513	878.964	821.594	1924.07	1527.91	5.34079	8.64565	10.9359	7.76975	7.0653	5.88602	7.77081	6.66229	9.70753	9.83064	5.91586	7.32292	8.39604	10.3654	5.91148	6.47518	8.97231	10.9252	15.5369	12.635	20.3588	16.9668	13.7002	17.1872	5.93901	17.8149	6.54752	9.34812	5.58477	7.87011	5.93311	6.10369	12.5835	4.47283	3.29741	9.05081
hsa-let-7c-5p	6219.77	4099.01	27427.3	6.69119	2.74226	6.62e-05	0.00173919	Up	347.792	317.12	2289.21	2587.7	2192.6	410.965	565.388	588.353	540.1	409.06	456.886	416.952	233.846	665.659	366.576	453.964	319.703	380.958	455.697	388.976	418.827	689.096	285.55	394.116	355.679	390.46	320.514	483.117	394.688	298.336	442.973	414.875	323.464	217.806	290.596	397.094	436.468	443.48	351.49	328.813	527.423
hsa-miR-122-5p	5333.96	3356.36	25110	7.48131	2.90329	6.78e-05	0.00176089	Up	223.674	504.471	2613.34	1849.52	1355.13	149.266	396.56	370.334	250.268	286.353	515.615	299.662	267.634	173.776	776.028	255.939	572.922	264.222	317.714	455.912	510.951	544.542	384.904	147.649	116.47	200.32	113.854	117.572	213.209	114.425	163.588	208.755	521.11	87.1224	164.774	94.4211	126.893	334.947	173.322	378.481	221.83
hsa-miR-206	3711.56	1655.66	24270.6	14.6592	3.87373	1.83e-06	9e-05	Up	180.996	143.275	329.062	3964.14	3962.34	152.673	172.628	150.041	158.973	182.867	216.344	165.615	124.965	180.069	183.347	157.653	155.034	138.484	145.306	173.707	173.653	391.126	127.087	123.716	117.42	163.991	107.549	153.442	117.578	109.674	143.461	164.708	87.0901	108.243	114.266	186.045	205.598	184.994	134.185	289.657	208.852
hsa-miR-10a-5p	3080.85	1264.84	21240.9	16.7933	4.06982	1.12e-07	8.5e-06	Up	249.897	632.356	1388.24	1293.28	1028.25	184.534	191.154	198.684	163.778	157.619	161.408	145.217	104.598	190.63	156.224	166.682	141.93	116.331	114.115	149.242	158.446	161.28	103.836	109.434	117.325	155.4	121.549	131.397	119.164	123.63	124.361	114.454	85.5639	84.9901	101.514	115.272	88.6642	121.116	138.285	70.0699	86.5804
hsa-miR-192-5p	1876	378.61	16849.9	44.5046	5.47588	1.29e-13	4.45e-11	Up	120.993	401.19	1492.8	1295.42	1044.72	30.0189	43.5133	36.4822	43.8582	59.9512	38.7169	47.5962	41.3062	44.5906	60.0498	36.3255	57.7161	40.7663	45.3605	42.108	40.7152	58.0431	36.2306	31.8458	27.4549	28.7639	30.874	31.0122	31.1132	28.2103	31.9468	25.2547	35.9616	19.2929	34.8676	19.4945	27.5202	35.9153	28.7938	40.3932	31.7632
hsa-let-7d-5p	2063.57	1269.13	10008	7.88566	2.97923	0.0032237	0.0364098	Up	69.3368	460.028	404.994	479.363	401.467	126.522	166.167	200.784	166.538	132.37	114.45	140.846	88.2277	200.125	172.451	136.999	112.734	100.449	134.275	126.597	132.643	150.203	116.162	134.042	127.68	153.905	141.668	153.691	155.302	106.803	149.456	100.509	98.0599	83.9747	115.561	94.2516	108.26	127.145	121.791	65.536	127.48
hsa-miR-199a-5p	973.913	165.612	9056.92	54.6876	5.77314	5.89e-12	1.58e-09	Up	68.7831	305.865	521.167	552.249	560.246	12.4312	23.2768	29.9207	7.36082	29.6119	6.54002	22.2197	13.9908	33.8164	30.2026	32.0702	5.78125	10.5203	9.03407	52.2939	38.4587	21.2677	4.48214	17.6599	11.685	12.234	6.67545	8.46919	7.66813	23.2611	11.9051	6.46249	10.302	8.02176	13.5485	7.7978	9.102	8.12682	16.3072	14.4262	8.96543
hsa-miR-96-5p	642.746	8.83772	6981.83	790.003	9.62571	0.000887567	0.0135132	Up	7.3569	498.242	91.9372	94.9628	100.952	0.920826	1.04508	0.262462	0.102234	2.49364	0	0.485675	0.475878	0.746733	1.18441	0.726509	0.481771	1.51736	1.71172	1.27324	0.490544	0.775385	0.747023	0.579014	1.045	1.77439	1.01986	0.747281	0.176279	0.692884	1.96991	0.425164	1.04928	0.406165	0.996216	0	0.642494	1.48555	0.838655	1.23653	0.51231
hsa-miR-182-5p	695.115	67.5621	6970.65	103.174	6.68893	1.41e-07	1.03e-05	Up	60.1605	294.297	311.919	358.884	279.979	5.24871	4.84536	4.98678	8.79209	15.3774	2.87761	7.89223	7.13817	13.4412	12.1995	9.85977	4.43229	6.97984	9.03407	8.9127	6.27896	3.87693	4.57552	5.01812	8.73997	10.7398	5.28473	3.86095	4.14255	6.43393	7.10881	4.33667	4.10173	5.48323	7.57124	3.55986	3.74788	7.42774	5.2183	2.26697	3.84233
hsa-miR-146b-5p	678.789	52.07	6945.98	133.397	7.05958	4.09e-05	0.00114883	Up	79.6207	344.917	235.418	160.157	168.103	2.48623	3.13524	6.73653	7.36082	8.10432	2.74681	4.12824	4.18772	9.3875	7.81713	8.40675	7.41927	3.23703	3.32834	9.82216	5.19977	8.86154	2.05431	5.30763	4.55998	3.26862	4.91388	5.72916	5.64092	5.44409	8.22224	3.65641	4.48328	3.96011	2.49054	2.28848	4.06913	4.1071	5.59103	5.97655	4.26925
hsa-miR-484	991.767	402.143	6888	17.1282	4.0983	0.00175823	0.0224849	Up	191.2	233.103	178.147	154.056	109.043	59.8537	54.7241	53.8922	51.4235	68.3672	39.8941	45.2892	29.6948	61.9789	67.1563	57.7056	44.1302	39.4513	39.6548	52.112	48.7601	48.6277	25.6789	26.0556	37.4299	45.5739	35.7878	36.2431	31.9946	34.0503	35.801	25.4248	27.3766	26.2992	32.2774	35.7681	28.8051	36.7892	32.1484	34.8289	35.0079
NC_000010.11_21778	623.672	5.05912	6809.8	1346.04	10.3945	6.1e-25	1.47e-21	Up	31.6821	123.226	892.291	396.418	449.273	1.10499	1.14009	0.787386	0.511168	0.415606	0.523202	0.971351	0.571053	1.38679	0.473766	1.03787	0.578125	0.202314	0	0.727567	1.66785	0.775385	0.0933779	0.289507	0.284999	0.0933892	0.0927146	0.996375	0	0.791868	0.0856484	0.0850327	0.381556	0.101541	0.0996216	0.254276	0	0.17477	0.186368	0.309132	0.256155
hsa-miR-199a-3p>hsa-miR-199b-3p	1223.86	759.505	5867.43	7.72534	2.9496	0.00432865	0.0460896	Up	132.147	130.816	282.297	273.24	309.961	72.8373	92.1569	94.3989	87.2052	92.0567	78.2186	85.8431	66.5277	120.757	106.597	81.888	55.0182	64.0324	73.0333	96.0389	89.279	100.135	76.9434	92.5457	82.6497	98.7123	85.8537	72.3617	80.8238	59.885	75.2849	65.2201	58.4734	64.9864	66.9457	51.1942	78.9197	74.0153	70.7266	61.2081	77.8711
hsa-miR-363-3p	1019.74	575.912	5458.06	9.47724	3.24447	0.00126828	0.0172216	Up	43.7063	203.683	278.087	336.068	278.747	66.4836	91.6819	59.8414	74.3238	112.941	40.5481	57.3097	44.2566	85.2343	83.3828	40.9959	68.026	50.9832	53.2534	53.4762	51.409	67.5693	36.324	42.1715	47.4998	70.9758	44.9666	49.196	48.6529	48.6999	54.7293	42.8565	42.7343	46.9121	63.1601	42.7184	51.5066	67.5488	45.0078	78.3134	63.4411
hsa-let-7e-5p	1165.61	828.019	4541.52	5.4848	2.45544	0.00888114	0.0832005	Up	34.8068	108.725	322.539	420.529	307.25	82.6902	121.799	146.629	129.223	72.2115	86.0667	101.992	51.8707	149.667	114.059	93.3045	70.2422	78.1944	94.4298	93.1286	91.928	116.419	74.8891	75.4648	71.8197	88.066	81.867	123.052	89.9022	52.7582	92.4146	57.6522	62.0982	43.8658	47.3203	68.0612	63.9282	80.7439	88.0588	43.0724	69.8449
hsa-miR-144-3p	510.451	192.507	3689.89	19.1676	4.26059	0.014834	0.119912	Up	18.59	215.776	90.458	142.037	72.8185	10.3133	25.2719	14.7854	31.5902	45.0932	6.27842	18.5771	40.2593	41.9237	24.9911	10.4825	18.9818	21.8499	19.6848	18.8258	24.331	19.8277	8.8709	10.1327	22.1349	23.6275	10.6622	16.5647	12.5158	12.175	21.7547	8.33321	11.0651	15.3327	30.5838	6.18738	12.2074	14.7681	17.8913	19.7844	12.637
hsa-miR-26b-5p	521.077	221.432	3517.52	15.8853	3.98962	0.000275067	0.00536158	Up	45.1302	136.627	117.804	153.575	177.672	20.3503	26.127	22.3968	23.207	27.7417	21.7129	25.7408	25.4119	42.0304	18.9506	17.54	17.2474	23.8731	30.3354	29.0117	24.1348	27.5816	22.3173	33.2933	33.6299	24.1878	30.5958	18.5575	33.0523	22.8652	24.9237	14.9658	16.1207	14.7235	22.0164	13.8157	17.9898	22.0211	16.4935	9.377	18.187
hsa-miR-30c-5p	772.954	583.946	2663.04	4.56042	2.18917	0.0158466	0.125167	Up	49.2833	3.9784	206.897	374.304	179.644	72.1928	80.281	80.9258	74.426	78.3417	65.4002	78.1937	47.2071	86.6211	69.0514	73.6888	53.7656	54.4225	67.8981	78.4863	72.993	66.4616	50.9843	58.3839	50.5398	59.5823	53.3109	63.0207	57.0262	50.7785	50.9608	42.0062	41.3034	40.8196	45.6267	45.6002	44.4392	50.3339	66.1606	35.4471	50.8041
hsa-miR-30b-5p	307.324	93.1413	2449.15	26.295	4.71672	7.27e-06	0.000283229	Up	41.8078	61.5605	124.897	159.972	130.687	9.57659	9.50071	11.4608	10.3256	10.2862	6.14762	8.86358	7.80439	11.0943	6.39584	9.85977	7.13021	8.19372	8.08311	9.18554	11.5768	9.7477	10.2716	11.4838	9.02496	8.96536	8.9006	7.09917	11.1937	10.6902	10.1922	7.82301	8.77579	7.20943	8.56746	7.20449	8.67367	9.52499	8.107	5.97655	10.5024
NC_000011.10_24522	221.502	0.616695	2430.35	3940.93	11.9443	5.96e-07	3.6e-05	Up	106.952	57.7915	6.48567	16.8626	23.4514	0.0920826	0.475036	0.0874874	0.204467	0.207803	0	0.121419	0.190351	0.106676	0.118441	0	0	0	0.285286	0	0.196218	0.110769	0	0	0	0	0.0927146	0	0	0	0.0856484	0	0	0	0.0996216	0.0847586	0.107082	0	0.0931839	0	0
hsa-miR-150-5p	252.556	37.126	2406.85	64.8294	6.01858	0.00144409	0.0192838	Up	20.4886	134.271	36.6383	105.613	47.2314	5.24871	3.80029	3.32452	5.11168	2.70144	2.09281	2.06412	2.09386	6.2939	2.13195	1.66059	7.61198	4.85554	4.56458	3.63784	4.21868	3.65539	2.05431	1.64054	5.31998	2.42812	2.5033	4.60824	5.20022	2.47459	6.50928	4.59177	2.95706	1.2185	2.7894	2.458	2.78414	7.34036	3.4478	1.75175	6.31849
NC_000016.10_31359	215.29	0	2368.19	Inf	Inf	2.56e-05	0.000794585	Up	157.738	0.366431	0.0379279	0.110938	0.123212	0	0	0	0	0	0	0	0	0	0	0	0	0	0	0	0	0	0	0	0	0	0	0	0	0	0	0	0	0	0	0	0	0	0	0	0
NC_000022.11_36489	462.678	306.514	2024.31	6.6043	2.72341	0.00271371	0.03184	Up	17.3243	4.8683	195.442	290.62	189.254	29.0981	35.2477	33.3327	34.7594	20.5725	39.2401	35.4543	31.1224	44.804	32.8083	46.6004	30.4479	36.2142	33.1883	38.9248	53.6655	54.277	25.7723	26.6346	27.1699	19.9853	23.6422	40.9759	25.0316	31.0808	17.7292	28.2309	33.7677	29.1424	22.5145	16.867	26.1281	17.3023	28.9802	18.651	22.4563
hsa-miR-203a-3p	253.886	81.0352	1982.4	24.4634	4.61255	0.000179599	0.00398248	Up	47.5825	66.7429	71.6837	52.3257	44.3564	6.3537	7.60057	10.236	7.66752	9.76674	8.76363	7.64939	4.75878	10.1342	7.93558	7.68024	43.3594	7.08099	7.70273	6.09338	9.41845	6.64616	8.12388	7.52718	6.17498	13.5414	8.62246	7.59736	8.46138	7.12681	5.99539	7.31282	4.19712	4.16319	6.97351	6.01786	7.2816	6.29173	9.78431	4.32785	6.48926
hsa-miR-126-5p	237.229	70.012	1909.39	27.2724	4.76937	2.75e-05	0.000821217	Up	16.8892	76.8459	106.046	62.4211	92.7378	7.36661	12.636	11.6358	4.60051	14.8579	3.40081	11.292	7.42369	16.6415	8.76467	10.5863	3.46875	8.29488	4.27929	15.2789	10.2033	9.08308	2.80134	8.68521	8.54997	5.32318	5.0993	5.97825	4.84767	7.12681	7.02317	3.99654	6.48645	3.85857	10.8588	2.20372	2.89122	3.67018	6.98879	2.16392	3.58617
NC_000016.10_30143	148.673	0	1635.4	Inf	Inf	3.85e-05	0.0011081	Up	109.009	0.157042	0	0	0.164283	0	0	0	0	0	0	0	0	0	0	0	0	0	0	0	0	0	0	0	0	0	0	0	0	0	0	0	0	0	0	0	0	0	0	0	0
hsa-miR-584-5p	215.566	75.741	1613.82	21.3071	4.41326	0.0175368	0.133291	Up	7.55467	95.6909	74.0732	32.3569	11.0891	11.3262	14.5361	12.7732	3.37371	27.1183	1.96201	10.3206	4.6636	24.4288	15.1605	21.0688	5.58854	7.38447	3.99401	34.1957	8.04492	7.31077	0.653645	5.98315	6.26998	4.66946	2.13244	3.86095	1.67465	7.42376	7.19446	4.08157	8.39423	2.13237	7.17275	0.932345	3.21247	4.1071	4.00691	6.18264	2.73232
NC_000017.11_31775	144.135	0	1585.49	Inf	Inf	4.07e-05	0.00114883	Up	105.805	0	0.113784	0	0.0410708	0	0	0	0	0	0	0	0	0	0	0	0	0	0	0	0	0	0	0	0	0	0	0	0	0	0	0	0	0	0	0	0	0	0	0	0
hsa-miR-4732-3p	138.3	3.12996	1490.01	476.046	8.89496	0.000206618	0.00438067	Up	25.1559	84.9074	6.82702	14.0891	7.88559	0.460413	1.23509	0	0.817868	2.28583	0.392401	0.364257	0.190351	0.426705	0.592207	0.103787	0.289063	0.101157	0.285286	0.181892	0	0.443077	0.186756	0.289507	0.0949996	0.466946	0	0.124547	0.0881394	0.0989835	0.256945	0	0.190778	0.203083	0.199243	0.0847586	0	0.349541	0.0931839	0.309132	0.085385
hsa-miR-3195	133.905	0.990331	1463.05	1477.33	10.5288	0.00037625	0.00699535	Up	82.3894	18.0075	2.19982	0.0739586	0.246425	0.184165	0.0950071	0.0874874	0.102234	0.103901	0.392401	0.121419	0	0.106676	0.236883	0	0.0963542	0	0	0.181892	0	0.332308	0.0933779	0.193005	0.284999	0.186778	0.0927146	0.373641	0.0881394	0.0989835	0	0	0.095389	0	0	0.0847586	0.321247	0	0.0931839	0	0.17077
hsa-miR-28-3p	177.572	55.9923	1393.36	24.8849	4.6372	0.000222534	0.00451987	Up	35.5584	42.2443	54.9196	57.133	21.1925	6.99828	8.26562	9.53613	4.70274	11.2214	4.83962	4.4925	3.99737	8.42742	9.94908	8.92568	5.01042	6.3729	2.75777	12.4596	10.1052	8.41847	2.14769	3.66709	4.08498	3.26862	2.5033	5.23097	2.73232	5.44409	5.82409	3.99654	2.67089	3.04624	3.58638	2.458	4.49746	4.01972	5.31148	8.24352	3.75694
hsa-miR-200a-3p	169.807	57.2317	1295.56	22.637	4.50061	9.14e-05	0.00223163	Up	27.8059	28.5816	41.8345	96.368	75.1595	3.59122	5.70043	4.81181	5.31615	5.29898	7.06322	5.58527	4.37807	7.36066	5.68519	4.87799	7.22656	5.76595	8.17821	3.91067	4.02246	5.87077	7.09672	6.65866	6.93497	7.65791	7.69531	4.60824	7.05115	5.34511	5.99539	5.78223	3.62478	4.77244	5.57881	6.27214	7.2816	7.60251	4.37964	5.97655	8.70927
hsa-miR-374a-5p	112.336	6.50847	1170.61	179.86	7.49073	1.13e-05	0.000405877	Up	14.6743	56.9016	27.5356	25.9225	41.3172	0.460413	0.380029	1.13734	0.511168	0.623409	0.523202	0.364257	0.761404	0.640057	1.53974	0.726509	0.578125	1.71967	1.42643	1.45513	0.196218	0.221539	0.46689	0.289507	1.42499	1.77439	1.01986	0.747281	0.440697	0.197967	0.428242	0.170065	0.572334	0.507707	1.09584	0.678069	0.107082	0.611696	0.652287	0	0.256155
NC_000011.10_23719	109.236	4.33487	1158.25	267.194	8.06175	0.0131874	0.111053	Up	77.2079	0.104695	0.0379279	0	0.0821415	0.184165	0.285021	0.0874874	0.613401	1.55852	0.392401	0.728513	0.475878	0.640057	0.82909	0.415148	0.289063	2.22546	0.760763	0.363784	0.294326	0.332308	0.373512	0.386009	0.284999	0.560335	0.278144	0	0.352558	0.593901	0.256945	0.510196	0.190778	0.406165	0.298865	0.169517	0.214165	0.611696	0.372736	0.51522	0.256155
hsa-miR-98-5p	375.622	297.419	1157.66	3.89235	1.96064	0.0383509	0.224729	Up	8.74127	7.17158	127.514	158.937	82.6344	26.796	37.9079	38.3195	33.1237	28.469	22.3669	31.0832	20.7483	45.6574	21.4379	29.5793	17.151	28.2228	36.897	31.5582	28.4516	38.88	39.9657	48.6372	41.5148	44.7334	40.609	27.2758	49.1818	22.7662	41.1969	25.0847	26.8997	15.6374	26.7982	22.9696	25.9139	34.9541	21.5255	9.89222	30.4825
hsa-miR-133a-3p	115.763	12.6043	1147.35	91.0283	6.50824	0.00015526	0.0036083	Up	11.1936	57.8962	1.28955	39.1241	67.5204	2.20998	0.950071	1.04985	1.73797	1.35072	1.70041	1.57845	0.951755	0.640057	2.13195	1.86817	0.770833	0.606942	0.855859	0.454729	1.47163	1.66154	1.02716	1.15803	1.61499	1.02728	1.01986	0.498188	1.23395	0.29695	0.856484	1.36052	0.858501	1.62466	0.896594	2.458	1.28499	1.22339	0.931839	3.09132	1.36616
hsa-miR-1301-3p	106.755	3.50614	1139.24	324.929	8.34398	2.73e-05	0.000821217	Up	33.3829	46.5891	7.05459	15.6792	5.25706	0.184165	0.570043	0.437437	0.306701	0.935113	0	0.364257	0.190351	0.426705	0.118441	0.622722	0.770833	0.708099	0.0950954	0.727567	0.490544	0.332308	0	0	0	0	0	0.498188	0.0881394	0.0989835	0.171297	0.170065	0.095389	0.406165	0.199243	0.169517	0.214165	0.17477	0.559103	0.824352	0.17077
NC_000010.11_21892	88.354	0.0398531	971.495	24376.9	14.5732	2.83e-15	1.37e-12	Up	0.870171	0.471126	158.539	89.4529	100.911	0	0	0	0	0	0	0	0	0	0	0	0	0	0	0	0	0	0	0	0	0	0	0.124547	0	0	0	0	0	0	0	0	0	0	0	0	0
NC_000019.10_33897	85.9701	0	945.671	Inf	Inf	6.89e-05	0.00177213	Up	63.0479	0.0523473	0.0379279	0.0369793	0.123212	0	0	0	0	0	0	0	0	0	0	0	0	0	0	0	0	0	0	0	0	0	0	0	0	0	0	0	0	0	0	0	0	0	0	0	0
hsa-miR-500a-3p	102.376	18.5967	940.173	50.5559	5.65981	1.97e-06	9.34e-05	Up	15.4258	28.8957	17.4089	55.0992	68.9578	1.74957	2.56519	3.14955	1.73797	2.90924	1.4388	0.849932	0.475878	3.41364	2.48727	2.28331	1.63802	2.22546	2.0921	0.909459	0.882979	0.886154	1.58742	1.83354	1.045	2.14795	1.48343	1.49456	1.14581	2.47459	1.96991	1.02039	1.52622	1.52312	3.18789	1.27138	2.46289	2.3594	2.42278	1.75175	1.62232
hsa-miR-200b-3p	98.2084	14.4322	935.971	64.853	6.0191	1.51e-07	1.07e-05	Up	28.7157	0.628168	65.7669	71.9247	54.542	1.01291	1.42511	1.48729	1.02234	1.24682	2.22361	0.971351	0.666229	1.8135	0.710649	1.24544	1.92708	1.31504	1.23624	1.90986	1.0792	3.54462	1.21391	1.64054	1.42499	2.24134	1.48343	1.24547	1.58651	0.989835	1.62732	0.850327	0.858501	0.913872	1.29508	1.52566	2.03456	2.44679	1.21139	1.33957	2.3054
hsa-miR-4433b-5p	85.9083	3.41052	910.886	267.081	8.06114	8.22e-06	0.000315514	Up	27.3708	32.56	30.0389	3.18022	0.287495	0.736661	0.66505	1.22482	0.511168	0.311704	0	0.728513	0.285527	0.85341	0	1.34923	0	0	0.190191	0.636621	0.882979	0.443077	0	0.386009	0.474998	0.373557	0	0	0	0.395934	0.599539	0.0850327	0.381556	0.304624	0.298865	0	0.321247	0.0873852	0.186368	0.309132	0.256155
NC_000022.11_36984	82.6423	0.735678	901.708	1225.68	10.2594	2.3e-05	0.000741679	Up	19.0251	48.7354	4.81684	0.147917	1.06784	0	0.190014	0.0874874	0	0.103901	0.261601	0.121419	0.190351	0	0.118441	0.207574	0.192708	0	0.0950954	0	0.0981088	0	0.0933779	0.0965023	0	0	0.0927146	0.124547	0	0	0	0	0.095389	0.101541	0.0996216	0	0	0.0873852	0	0	0.256155
hsa-miR-183-5p	131.684	55.0198	898.331	16.3274	4.02922	0.000333125	0.00629035	Up	14.4369	0.471126	102.822	70.3346	77.788	4.41997	4.37033	5.77417	5.72508	10.7019	3.66241	7.28513	3.71185	8.42742	7.46181	7.78403	5.78125	6.17058	6.1812	4.91108	6.37707	5.4277	3.08147	5.59714	6.55497	6.72402	6.21188	3.36277	5.11209	4.55324	5.39585	3.31628	3.91095	4.46782	4.98108	4.15317	4.39038	5.24311	4.47283	3.91567	3.75694
NC_000021.9_36130	73.0459	0.219012	801.315	3658.78	11.8371	0.00119102	0.0167366	Up	53.476	0	0	0.110938	0	0.184165	0	0.0874874	0	0	0	0	0	0	0.118441	0	0	0	0	0	0	0.110769	0	0	0	0	0	0	0	0	0	0	0.095389	0	0	0.0847586	0	0	0	0.103044	0.085385
hsa-miR-499a-5p	233.35	183.351	733.336	3.99963	1.99987	0.043622	0.248666	Up	11.6287	1.09929	21.9223	123.178	85.1808	15.1015	19.8565	20.7345	21.0601	19.1179	20.9281	20.5198	20.3676	23.8955	21.4379	13.6999	19.0781	17.0955	21.3965	18.3711	17.9539	24.1477	23.0643	25.1871	21.3749	32.6862	26.7018	19.3048	25.7367	11.3831	18.4144	13.095	12.019	16.8559	18.0315	13.2223	17.7757	17.6518	18.4504	13.0866	22.7978
NC_000023.11_38343	125.47	64.6919	733.252	11.3345	3.50265	0.00455	0.0475142	Up	26.6589	0.418779	0.341351	39.1981	89.9039	6.9062	8.17061	6.56155	9.30325	13.2994	7.58642	8.01364	9.04168	7.78736	11.9626	8.8219	5.8776	7.68794	6.94197	7.36662	9.51656	10.3015	5.60267	4.72861	4.17998	5.88352	3.98673	6.97463	4.84767	4.05832	4.19677	3.48634	3.81556	8.52947	9.26481	3.4751	5.35412	3.40802	7.82745	10.3044	5.46464
hsa-miR-342-3p	67.518	7.77993	664.899	85.4633	6.41723	0.000371077	0.00695265	Up	6.72405	34.811	19.5708	19.9688	13.1426	0.736661	0.760057	0.612412	0.920102	0.311704	0	0.849932	0.285527	0.960086	0.236883	0.518935	0.963542	0.910414	1.61662	0.727567	0.784871	0.664616	0.747023	0.482512	0.949996	0.747113	0.370859	0.373641	2.02721	0.692884	4.88196	0.595229	0.572334	0.203083	0.498108	0.423793	0.321247	1.66032	0.838655	0.309132	1.19539
hsa-miR-205-5p	60.5441	1.12215	654.764	583.493	9.18857	5.49e-08	4.69e-06	Up	0.553745	30.4138	35.5764	11.0198	50.0653	0	0.285021	0.0874874	0	0	0	0	0	0	0	0	0.867188	0.101157	0	0.363784	0.0981088	0.110769	0.280134	0.0965023	0	0.280167	0	0	0	0.197967	0.171297	0	0	0	0.0996216	0	0.321247	0.0873852	0.0931839	0.206088	0.256155
NC_000009.12_20546	61.2061	2.57343	647.533	251.622	7.97512	0.00154177	0.020143	Up	0.355979	43.3959	13.3127	25.7746	6.36597	0.0920826	0	0.174975	0.408934	0	0.392401	0	0.0951755	1.06676	0	0	0.289063	0.606942	0.475477	0.0909459	0.0981088	0.553847	0.0933779	0	0.379999	0.280167	0.0927146	0.249094	0	0.0989835	0.942132	0.0850327	0.381556	0.101541	0.0996216	0.254276	0	0.436926	0	0.309132	0.68308
hsa-miR-1908-5p	60.4258	2.59105	638.774	246.531	7.94562	0.00799314	0.0769698	Up	0	48.3166	11.7956	4.21564	0.164283	0.644578	0.475036	0.612412	0	1.76633	0	0.485675	0	0	0.355324	0.518935	0.578125	0.404628	0.190191	0.727567	0	0.775385	0	0.0965023	0	0.0933892	0.0927146	0.124547	0	0	0.342593	0.0850327	0.286167	0.101541	0.0996216	0.169517	0.214165	0.0873852	0.186368	0.103044	0.085385
hsa-miR-142-5p	101.898	49.0001	630.881	12.8751	3.68651	0.0128077	0.108239	Up	0.474639	35.9103	13.8437	29.7683	29.2424	4.2358	5.3204	4.54934	6.03178	8.41602	4.18561	5.82811	7.04299	9.70753	6.63272	3.42497	2.69792	9.71108	5.89592	6.82094	7.65249	7.75385	4.10863	4.53561	6.55497	5.41657	3.43044	5.97825	5.28836	3.86036	9.07873	2.63602	3.72017	2.74162	3.686	1.94945	2.89122	2.79633	3.16825	4.74002	4.61079
hsa-miR-769-5p	66.5606	10.6056	626.11	59.0359	5.88352	0.00516453	0.0524482	Up	17.087	28.8434	0.227567	7.61773	0.205354	1.38124	1.14009	1.04985	0.511168	2.18193	0.392401	1.69986	0.85658	1.17344	2.0135	2.3871	1.44531	0.708099	0.665668	1.90986	0.686762	1.10769	0.280134	0.193005	0.854997	0.840502	0.463573	1.24547	0.264418	1.1878	1.28473	0.425164	0.763112	0.203083	0.896594	0.593311	0.107082	0.436926	1.02502	1.54566	1.28078
hsa-miR-485-3p	59.0407	2.37708	625.677	263.212	8.04008	7.19e-05	0.00181737	Up	10.4816	31.9842	12.0611	0.110938	13.5534	0.184165	0.285021	0.524924	0.204467	1.03901	0.523202	0	0	0.213352	0.236883	0.518935	0.192708	0.101157	0.0950954	0.454729	0.196218	0.443077	0	0	0.0949996	0.186778	0	0.622734	0	0.197967	0.51389	0.255098	0.286167	0	0.298865	0.339035	0	0.262156	0.279552	0.103044	0.17077
hsa-miR-941	64.3768	8.96471	618.497	68.9925	6.10837	0.00170962	0.0220971	Up	8.58305	33.1882	8.15449	13.2386	11.1713	1.5654	0.570043	0.524924	1.02234	2.28583	0.261601	0.728513	1.23728	1.49347	1.18441	1.45302	2.11979	0.606942	0.570573	0.818513	0.882979	1.10769	0.0933779	0.0965023	0.854997	0.560335	0.185429	0.622734	0.176279	1.88069	1.37037	0.765295	0.858501	0.203083	0.498108	0.254276	0.107082	0.786467	0.838655	0.927396	0.68308
NC_000008.11_18444	61.8634	6.20004	618.497	99.757	6.64035	0.0331778	0.202982	Up	0.0791065	50.2011	0.151712	0.147917	0.0821415	0.184165	0.66505	0.262462	0.511168	1.76633	0.392401	1.45703	1.23728	1.17344	0.947532	1.55681	0.674479	0.606942	0.570573	0.545675	0.294326	0.996924	0.280134	0.289507	0.474998	0.747113	0.370859	0.747281	0.440697	0.692884	0.171297	0.340131	0.190778	0.507707	0.498108	0.169517	0.321247	0.349541	1.77049	0.927396	0.68308
NC_000019.10_34010	132.933	84.9435	612.828	7.21454	2.85091	0.0290602	0.183871	Up	21.6752	0.314084	0.379279	10.0214	94.1342	11.3262	11.8759	8.83623	12.1658	15.793	8.76363	11.1705	13.8005	9.06748	13.0286	11.0014	7.61198	11.6331	11.5065	8.9127	13.1466	10.5231	9.80468	8.58871	7.50497	10.553	7.41717	9.46556	9.78347	6.92884	5.1389	5.187	3.24323	9.54488	12.4527	4.916	7.17452	4.98096	11.7412	2.47306	4.86695
hsa-miR-21-3p	69.1687	17.6909	583.947	33.0084	5.04476	0.00114641	0.0163581	Up	24.0088	0.261737	51.0889	31.1366	0.246425	1.84165	1.42511	2.53713	1.2268	5.50678	0.654002	1.45703	1.99869	3.73367	2.0135	2.69846	3.5651	2.22546	1.04605	4.91108	1.66785	1.55077	0.933779	1.83354	1.89999	1.12067	0.834432	1.49456	1.32209	1.08882	3.08334	0.93536	2.76628	1.42158	1.59395	0.593311	0.963741	0.262156	1.67731	2.88523	1.11001
hsa-miR-335-3p	88.1964	39.1365	578.796	14.7892	3.88647	0.000888956	0.0135132	Up	6.7636	0.628168	82.0001	37.3491	50.1474	4.88038	5.3204	5.42422	4.49828	5.09117	3.79321	7.40655	2.09386	6.7206	4.38233	6.84994	3.95052	5.05785	4.0891	7.63946	5.00355	5.20616	3.26823	4.0531	4.74998	2.52151	5.0993	2.74003	4.58325	3.16747	3.34029	2.46595	2.95706	1.2185	2.39092	2.458	2.35581	4.45664	2.51596	1.03044	2.90309
hsa-miR-550a-5p	60.0644	8.36816	577.027	68.9551	6.10759	0.0445057	0.252512	Up	0.0395532	46.4321	0.0379279	3.18022	0.0410708	1.93373	1.42511	0.0874874	0.408934	2.38973	0.1308	0.971351	0.571053	1.38679	0.473766	0.934083	1.34896	0.910414	0.950954	0.909459	0.392435	1.99385	0	0.193005	0.569998	0.560335	0.278144	0.249094	0.352558	0.494917	0.770835	0.255098	0.667723	0.203083	1.3947	0.423793	0.642494	1.22339	0.279552	0.618264	0.256155
hsa-miR-450a-5p	124.587	80.9957	560.501	6.92014	2.7908	0.00727743	0.0710125	Up	1.02838	0.732863	47.865	103.69	66.2061	4.7883	6.84051	7.17397	9.50772	9.24723	8.63283	6.79946	6.85264	16.5348	8.76467	6.12343	3.75781	7.68794	9.88993	9.18554	8.33925	10.6339	8.96428	11.1943	10.26	15.8762	10.1986	6.22734	12.0751	6.33494	8.39354	7.56791	7.34495	5.78786	8.56746	5.84835	9.31616	10.3988	5.2183	8.24352	11.0147
hsa-miR-548e-3p	54.1004	3.62595	558.845	154.124	7.26795	0.0224028	0.158326	Up	0.0791065	44.914	1.93432	0.0369793	0.0410708	0.736661	0.66505	0.524924	0.306701	1.14292	0.523202	0.242838	0.0951755	0.320029	0.473766	0.207574	0.385417	1.01157	0.855859	0.363784	0.588653	0	0.186756	0.0965023	0.189999	1.02728	0.0927146	0.622734	0.616976	0.29695	0.428242	0.255098	0.190778	0.203083	0.0996216	0	0.214165	0.436926	0.465919	0.206088	0.085385
hsa-miR-10b-3p	59.2559	10.0344	551.471	54.958	5.78026	0.000434035	0.00794745	Up	23.7715	0.261737	11.037	47.7773	23.2461	1.38124	0.66505	1.66226	0.920102	1.03901	0.392401	0.971351	0.85658	1.49347	2.13195	0.830296	1.2526	1.4162	0.855859	1.0004	1.86407	1.88308	0.747023	0.965023	0.854997	1.49423	0.370859	1.49456	0.881394	0.791868	0.51389	0.93536	0.476945	0.812331	0.697351	0.678069	1.17791	0.611696	1.49094	0.824352	0.939235
hsa-miR-4485-3p	48.9515	0.181334	536.653	2959.47	11.5311	3e-06	0.000136212	Up	8.02931	30.5708	10.544	3.95678	0.123212	0	0	0	0	0	0	0	0	0	0	0.207574	0	0.101157	0	0.0909459	0.0981088	0.110769	0	0	0	0	0	0	0	0	0	0	0	0	0	0	0	0	0	0	0.085385
NC_000011.10_23667>NC_000011.10_23668>NC_000009.12_19998	49.4532	1.65381	527.447	318.929	8.31709	0.000218247	0.00447037	Up	22.8222	13.4009	0.151712	3.55001	4.88742	0.36833	0.380029	0.0874874	0.204467	0.207803	0.1308	0.242838	0.666229	0	0.118441	0.207574	0.192708	0.101157	0	0.272838	0.0981088	0.553847	0	0.0965023	0	0.0933892	0	0.124547	0.264418	0	0.0856484	0	0	0.203083	0.0996216	0	0.321247	0.262156	0.279552	0.51522	0.085385
hsa-miR-2110	58.8424	12.4287	522.979	42.0782	5.395	0.00451444	0.0474409	Up	8.14797	27.5347	8.19242	12.6839	4.51779	2.48623	3.51526	1.04985	1.63574	4.88337	0.392401	0.728513	1.23728	2.13352	2.36883	1.14166	1.92708	1.01157	0.570573	1.90986	0.784871	1.55077	0.0933779	0.193005	0.474998	0.653724	0.278144	0.996375	0.705115	1.1878	1.28473	0.255098	0.763112	0.710789	1.09584	0.169517	1.17791	1.39816	0.745471	0.927396	0.85385
NC_000020.11_35270	47.0338	0.70384	510.334	725.071	9.50198	1.86e-05	0.000624946	Up	8.42484	27.8488	5.08234	5.32502	5.70884	0.184165	0.0950071	0.0874874	0.102234	0.103901	0	0	0	0.213352	0.236883	0	0	0	0.190191	0.0909459	0	0.221539	0	0	0	0	0	0	0	0.197967	0	0.170065	0	0	0.0996216	0	0.428329	0	0	0	0.085385
hsa-miR-200c-3p	52.6338	8.65485	492.424	56.8957	5.83025	8.53e-06	0.000322231	Up	14.0414	10.9929	12.5162	32.6897	15.9355	1.01291	1.3301	1.31231	0.204467	1.35072	0.784802	0.485675	0.666229	1.06676	0.473766	0.830296	1.15625	1.01157	0.380382	1.27324	1.66785	1.44	0.280134	0.482512	0.759997	0.933892	0.0927146	1.49456	0.616976	1.28679	1.02778	0.595229	0.763112	0.507707	0.398486	1.0171	0.428329	0.786467	0.186368	1.44262	1.11001
hsa-miR-424-3p	72.3171	31.4712	480.776	15.2767	3.93326	0.0398336	0.230882	Up	0.0791065	31.5131	14.2609	13.2756	7.96773	4.05164	4.08531	3.84945	3.68041	4.98727	4.57801	3.39973	2.76009	6.61392	4.14545	4.56663	2.98698	2.73124	3.51853	3.91067	2.55083	5.53847	1.40067	2.31606	2.46999	3.82896	2.22515	2.98913	2.29162	1.58374	1.96991	1.78569	2.38472	1.42158	2.49054	2.11897	2.78414	3.75756	3.16825	4.01871	2.90309
hsa-miR-215-5p	51.9812	9.72677	474.526	48.7856	5.60838	0.00219291	0.0270422	Up	0.514192	27.1159	19.6087	18.6006	13.0194	0.828744	1.71013	0.524924	2.04467	0.415606	0.915603	1.33561	1.33246	1.38679	0.592207	1.45302	2.50521	0.708099	0.855859	0.636621	0.588653	0.886154	1.30729	1.83354	0.664997	0.653724	1.01986	0.622734	0.793255	0.593901	0.942132	0.595229	0.286167	0	0.59773	0.847586	0.642494	0.786467	0.838655	0.51522	0.597695
hsa-miR-654-3p	51.1564	10.3754	458.966	44.2361	5.46715	0.0242471	0.165136	Up	26.5007	0.209389	14.4505	6.10158	0.821415	0.644578	1.3301	1.31231	0.511168	2.80534	0.261601	2.79263	0.666229	2.2402	2.36883	4.25527	0.289063	0.404628	0.475477	5.09297	0.392435	1.88308	0	0.965023	0.474998	0.560335	0.0927146	0.124547	0	1.88069	1.02778	0.0850327	0.763112	0.406165	1.79319	0.339035	0.107082	0	0.372736	0.309132	0.17077
hsa-miR-664a-5p	48.401	8.03454	452.065	56.2652	5.81417	0.0113588	0.100935	Up	9.01814	25.022	0.113784	4.80731	0.0410708	1.65749	1.14009	1.31231	1.02234	2.18193	0.654002	1.21419	0.285527	2.02685	1.65818	0.622722	1.15625	0.404628	0.285286	1.36419	1.17731	0.996924	0	0.289507	0.569998	0.653724	0.463573	0.871828	0.176279	0.890851	1.45602	0.425164	0.95389	0.406165	0.59773	0.508552	0.428329	0.961237	0.838655	1.23653	0.256155
hsa-miR-671-3p	52.0267	12.6377	445.916	35.2844	5.14096	0.032536	0.200611	Up	0.11866	31.7225	5.15819	2.95834	11.7052	1.5654	1.80514	1.66226	1.32904	2.80534	1.70041	2.30696	1.80834	1.28011	1.4213	2.49089	1.63802	1.21388	0.570573	2.09176	1.86407	1.32923	0.933779	1.15803	1.045	1.12067	1.01986	1.24547	0.705115	0.593901	0.599539	0.680262	0.95389	0.710789	0.896594	0.762828	0.749576	0.786467	1.11821	1.54566	0.939235
hsa-miR-1294	42.652	2.46242	444.548	180.533	7.49612	0.0189928	0.140421	Up	0	35.7009	0.0758558	3.10626	0	0.36833	0.855064	0	0.306701	0.623409	0.261601	0.121419	0.0951755	0.320029	0.118441	0.103787	0.385417	0.202314	0.380382	0.272838	0.0981088	0.886154	0	0	0.0949996	0.186778	0.278144	0.249094	0.176279	0	0.51389	0.0850327	0.572334	0	0	0	0.107082	0.17477	0.0931839	0.103044	0
NC_000022.11_37113*	45.1056	5.84079	437.754	74.9477	6.22781	0.0166676	0.129953	Up	0.158213	31.5131	7.16837	6.13856	5.05171	0.828744	0.950071	0.962361	1.32904	1.03901	1.0464	0.607094	0.475878	0.533381	1.30286	0.311361	0.481771	0.708099	0.285286	0.636621	0.784871	0.332308	0.373512	0.579014	0.379999	0.373557	0.556288	0.996375	0.705115	0.395934	0.599539	0.680262	0	0.101541	0.398486	0.847586	0.535412	0.524311	0.745471	0.927396	0.597695
NC_000007.14_16385	39.7156	0.463608	432.235	932.33	9.8647	0.00410268	0.0442686	Up	0	34.8633	0.0379279	0.0369793	1.43748	0	0.0950071	0	0	0	0	0.121419	0.0951755	0	0.118441	0.207574	0	0	0	0.181892	0.0981088	0	0	0	0.0949996	0	0	0	0	0.0989835	0	0	0	0	0	0	0	0	0.186368	0	0
NC_000005.10_12445	36.2614	0.0351759	398.524	11329.5	13.4678	0.000572503	0.0096765	Up	0.0395532	32.403	0.0379279	0	0	0	0	0	0	0	0	0	0	0	0	0	0	0	0	0	0	0	0	0	0	0	0	0	0	0	0	0	0	0	0	0	0	0	0	0	0
NC_000019.10_33843	35.009	0.212117	382.978	1805.5	10.8182	0.000578484	0.0097097	Up	0.11866	28.4246	0.0758558	0.480731	11.0891	0	0	0	0	0.103901	0	0	0	0	0	0.103787	0	0	0	0	0	0.110769	0	0	0	0.186778	0.0927146	0.249094	0	0	0	0	0	0.203083	0	0	0	0	0	0	0
NC_000010.11_21462	34.6843	0.787703	373.65	474.354	8.88982	0.0084249	0.0795429	Up	0.0395532	30.3615	0.0758558	0.0369793	0	0	0	0	0	0.103901	0	0.242838	0.475878	0.106676	0.710649	0.311361	0	0.101157	0.380382	0.0909459	0.294326	0.443077	0	0	0	0	0	0.124547	0	0	0	0	0.095389	0	0.0996216	0	0	0	0.186368	0.103044	0
NC_000002.12_3965	33.8644	0.0348517	372.16	10678.4	13.3824	0.000188858	0.00414064	Up	0.0395532	28.3199	0	0.332814	8.2963	0	0	0	0	0	0	0	0	0	0.118441	0	0	0	0	0	0	0	0	0	0	0	0	0	0	0	0.0856484	0	0	0	0	0	0	0	0	0	0
NC_000016.10_30760	37.3844	4.06727	370.556	91.1067	6.50949	0.0334875	0.203365	Up	0	29.9427	0	1.40521	0.0821415	0.36833	0.570043	0.34995	0.204467	1.03901	0.392401	0.728513	0.475878	0.213352	0.236883	0.415148	0.578125	0.809257	0.190191	0.636621	1.17731	0.886154	0.280134	0.386009	0.474998	0.0933892	0.0927146	0.871828	0.352558	0.29695	0.0856484	0.255098	0.095389	0.406165	0.398486	0.339035	0.321247	0	0.559103	1.23653	0.597695
hsa-miR-365a-3p>hsa-miR-365b-3p	88.4741	60.9353	363.862	5.97128	2.57804	0.0204979	0.148779	Up	0.949278	0.575821	27.8391	34.7975	67.1096	8.19535	9.59572	9.44864	7.36082	5.09117	6.40922	4.61392	3.04562	7.46733	5.44831	7.05752	4.91406	4.65322	7.13216	6.91189	8.73169	5.98154	5.88281	5.11462	5.88998	8.87197	4.72845	4.11005	7.05115	5.34511	6.59492	5.01693	4.86484	4.56936	5.27994	6.18738	5.24703	7.60251	4.65919	5.56437	4.61079
hsa-miR-548k	35.8838	3.0915	363.807	117.68	6.87872	0.0231786	0.162472	Up	0.0395532	28.634	0.113784	2.99532	1.9714	0.276248	1.14009	0.262462	0.102234	1.03901	0.261601	0.121419	0.190351	0.426705	0.473766	0.103787	0.192708	0.101157	0.0950954	0.545675	0	0.664616	0.0933779	0.0965023	0.284999	0.0933892	0.0927146	0	0.0881394	0.197967	0.171297	0.510196	0.667723	0	0.298865	0	0.214165	0.349541	0.279552	0.309132	0.17077
NC_000001.11_649	33.2286	0.206956	363.445	1756.14	10.7782	0.00182244	0.0231834	Up	0.0791065	28.8957	0.189639	3.51303	0.0410708	0	0	0	0.102234	0	0	0.121419	0	0	0.118441	0	0.192708	0.101157	0	0	0.0981088	0	0	0	0	0	0.185429	0	0	0	0	0	0	0	0	0	0	0	0	0	0
hsa-miR-642a-3p	33.1891	0.924143	355.839	385.047	8.58889	0.00601016	0.0597801	Up	0.0395532	27.43	5.76504	0.0369793	0.123212	0.276248	0	0.0874874	0	0.207803	0.1308	0.121419	0	0.106676	0	0	0.481771	0.303471	0	0.0909459	0	0	0.0933779	0.0965023	0.0949996	0.186778	0	0.249094	0.176279	0.0989835	0.256945	0	0	0	0	0.0847586	0	0	0.0931839	0	0.17077
hsa-miR-7706	33.8804	2.04322	352.252	172.401	7.42962	0.0217699	0.155049	Up	0.0395532	28.634	0.0379279	0	0	0.276248	0.190014	0.0874874	0.204467	1.35072	0.1308	0.607094	0.0951755	0.106676	0.236883	0.311361	0.0963542	0.101157	0.190191	0.181892	0.294326	0.221539	0	0	0.0949996	0.186778	0.185429	0.498188	0.0881394	0.0989835	0.0856484	0	0.190778	0.304624	0.0996216	0	0.107082	0.17477	0.279552	0.103044	0.256155
hsa-miR-374a-3p	32.833	1.30459	348.117	266.84	8.05983	0.0119908	0.104628	Up	0.11866	27.6394	0.113784	3.43907	0	0.0920826	0.190014	0.174975	0.408934	0.415606	0	0	0.0951755	0.106676	0.118441	0	0.192708	0	0.190191	0.636621	0.196218	0.221539	0.280134	0.193005	0.189999	0.280167	0.185429	0.124547	0.0881394	0	0.0856484	0.170065	0.095389	0	0.199243	0.0847586	0	0	0.0931839	0.103044	0
NC_000007.14_15739	31.4871	0	346.358	Inf	Inf	2.04e-17	1.24e-14	Up	10.0861	0.418779	37.5486	30.6558	4.68207	0	0	0	0	0	0	0	0	0	0	0	0	0	0	0	0	0	0	0	0	0	0	0	0	0	0	0	0	0	0	0	0	0	0	0	0
hsa-miR-3130-3p	31.5244	0.0990602	345.778	3490.58	11.7693	0.00135185	0.0182537	Up	0.0395532	28.1105	0	0.0369793	0	0	0	0.0874874	0	0	0.1308	0	0	0	0	0	0	0	0.0950954	0	0.0981088	0	0	0.0965023	0	0	0	0	0	0	0	0	0	0	0	0	0	0	0	0	0
hsa-miR-628-3p	34.5916	3.98477	340.66	85.4907	6.4177	0.0247853	0.166406	Up	0.0395532	26.069	0	0	7.14631	0.552496	0.380029	0.0874874	0.511168	0.415606	0.392401	0.849932	0.285527	0.533381	0.473766	0.622722	0.0963542	0.404628	0.380382	0.636621	0.294326	0.443077	0.560267	0.289507	0.664997	0.373557	0.370859	0.373641	0.616976	0.494917	0.428242	0.255098	0.286167	0.203083	0.498108	0.169517	0.535412	0.17477	0.465919	0.309132	0.597695
hsa-miR-6735-5p	30.6262	0.182676	335.061	1834.18	10.8409	0.00262425	0.0309406	Up	0	27.273	0	0	0.0821415	0.184165	0.0950071	0	0	0	0	0	0.0951755	0	0	0	0	0	0	0.0909459	0	0	0	0	0	0.0933892	0	0	0	0.0989835	0	0	0	0	0.0996216	0	0	0	0	0	0
NC_000009.12_20842	30.3139	0.238119	331.072	1390.36	10.4412	4.66e-06	0.000194221	Up	8.58305	15.7565	0.0379279	0.0369793	3.16245	0	0	0	0	0	0.1308	0	0.190351	0.106676	0	0	0	0	0	0	0	0.332308	0.0933779	0	0	0	0	0	0	0	0	0	0	0	0	0	0	0	0	0	0
NC_000002.12_3530	29.707	0	326.777	Inf	Inf	0.000214842	0.00443823	Up	0.0791065	26.4878	0	0.147917	0.0410708	0	0	0	0	0	0	0	0	0	0	0	0	0	0	0	0	0	0	0	0	0	0	0	0	0	0	0	0	0	0	0	0	0	0	0	0
hsa-miR-493-3p	32.8337	3.4679	326.491	94.1466	6.55684	0.0365779	0.216688	Up	0.0791065	26.4354	0.113784	0.147917	0.0410708	0	0.66505	0.0874874	0.102234	1.03901	0.1308	0.364257	0.0951755	0	1.4213	0.518935	0	0.202314	0.570573	1.90986	0.392435	0.443077	0.0933779	0	0	0.0933892	0	0	0.0881394	0.593901	0.342593	0	0.095389	0.203083	0.398486	0	0.428329	0.0873852	0.0931839	0.721308	0.085385
hsa-miR-1285-3p	36.3248	8.21504	317.422	38.6392	5.27199	0.0239662	0.165136	Up	0.11866	22.0382	0.0379279	12.536	7.39274	0.460413	1.71013	0.524924	1.32904	3.32485	0.261601	0.849932	0.571053	1.06676	0.947532	0.830296	1.0599	1.21388	0.380382	1.72797	0.882979	1.44	0.186756	0.193005	0.664997	0.466946	0.185429	0.498188	0.440697	0.494917	0.770835	0.255098	0.667723	0.304624	1.3947	0.169517	0.535412	0.873852	0	0.824352	0.68308
NC_000008.11_18960	28.8225	0	317.048	Inf	Inf	0.000229756	0.00462766	Up	0.0395532	25.7549	0.0379279	0.0739586	0	0	0	0	0	0	0	0	0	0	0	0	0	0	0	0	0	0	0	0	0	0	0	0	0	0	0	0	0	0	0	0	0	0	0	0	0
hsa-miR-6818-5p	28.6246	0.0584062	314.287	5381.05	12.3937	0.00124235	0.0171236	Up	0.0395532	25.5455	0	0.0369793	0	0	0.0950071	0.174975	0	0	0	0	0	0	0	0	0	0	0	0	0	0	0	0	0	0	0	0	0	0	0	0	0	0	0	0	0	0	0	0	0
hsa-miR-615-3p	39.4572	12.153	312.5	25.7139	4.68447	0.000384261	0.00708975	Up	10.1256	0.209389	7.77522	31.1366	26.2853	1.5654	2.6602	2.44965	1.73797	1.55852	1.83121	2.06412	1.04693	2.2402	2.13195	1.86817	1.63802	1.51736	1.14115	1.54608	1.27541	1.32923	1.40067	0.482512	1.045	1.30745	0.741717	1.37002	0.264418	1.1878	0.428242	0.595229	0.190778	0.507707	0.996216	1.52566	0.642494	0.873852	1.11821	1.54566	1.45155
hsa-miR-504-5p	27.7123	0.363255	301.202	829.175	9.69553	0.00258709	0.0309406	Up	19.0647	0	0	0.0369793	5.54455	0.184165	0	0.0874874	0.102234	0.103901	0.1308	0.121419	0	0.106676	0	0	0	0	0	0	0	0.110769	0	0	0	0.186778	0	0	0	0.0989835	0	0.255098	0	0.101541	0	0.0847586	0	0.0873852	0	0	0
NW_014040928.1_39622>NC_000018.10_33394	27.6411	1.04253	293.627	281.649	8.13775	0.0133862	0.111184	Up	0.0395532	23.818	0.0379279	0.258855	0	0	0	0.174975	0	0.311704	0	0.242838	0.285527	0.106676	0.592207	0.103787	0.0963542	0.101157	0	0.181892	0	0	0.0933779	0	0.0949996	0	0.185429	0.373641	0.0881394	0	0.171297	0	0.095389	0	0.199243	0.0847586	0.107082	0.0873852	0.0931839	0.721308	0
hsa-miR-133b	29.5532	3.23471	292.738	90.499	6.49983	7.19e-07	4.24e-05	Up	8.93903	0.104695	0.834413	50.1069	20.6997	0.184165	0.475036	0.34995	0.613401	0.311704	0.1308	0.121419	0.666229	0.106676	0	0.311361	0.289063	0.202314	0.0950954	0.272838	1.17731	0.553847	0.46689	0.193005	0	0.560335	0.0927146	0.747281	0	0.197967	0.171297	0.0850327	0.572334	0.203083	0.498108	0.169517	0.642494	0.524311	0	0.412176	0.426925
hsa-miR-130b-5p	37.1544	11.7005	291.693	24.9298	4.6398	0.000530998	0.00916731	Up	9.92786	0.104695	21.581	27.6235	7.35167	2.94664	2.28017	2.53713	1.63574	2.18193	1.0464	2.06412	0.571053	2.34688	1.53974	2.28331	1.2526	1.31504	0.570573	1.45513	1.56974	1.10769	0.186756	0.772019	0.474998	1.58762	0.927146	2.36639	1.14581	0.791868	0.256945	0.170065	0.381556	0.710789	0.298865	0.678069	0.428329	0.524311	1.11821	0.824352	0.68308
NC_000002.12_6116	26.3654	0.204032	287.979	1411.44	10.463	5.86e-06	0.000240239	Up	11.51	8.68966	0.265495	0.110938	2.79281	0	0	0	0.204467	0.103901	0	0	0	0	0	0	0	0.101157	0	0	0.196218	0	0	0	0.0949996	0.0933892	0	0	0	0	0	0	0	0	0.0996216	0	0	0	0	0	0
hsa-miR-605-3p	26.0821	0.0154028	286.75	18616.7	14.1843	0.0005413	0.00927889	Up	0	23.3469	0.0379279	0	0	0	0	0	0	0	0	0	0	0	0	0	0	0	0	0	0	0	0	0	0	0	0	0	0	0	0	0	0	0	0	0	0	0	0	0	0
hsa-miR-412-5p	25.7959	0.211027	281.644	1334.64	10.3822	0.00348131	0.0387757	Up	0.11866	22.7711	0.0379279	0.0369793	0.0410708	0	0	0	0	0.415606	0	0	0	0	0	0.103787	0	0	0	0.181892	0	0.110769	0	0	0	0.0933892	0	0	0	0	0	0	0	0	0	0	0	0	0	0.103044	0
hsa-miR-379-3p	33.6699	9.09658	279.404	30.7152	4.94088	0.0223982	0.158326	Up	15.3071	0	5.61333	4.54845	8.46058	0.460413	1.04508	1.13734	0.715635	0.311704	0.784802	0.242838	0.190351	1.06676	0.710649	0.518935	0.385417	1.21388	1.997	0.636621	1.47163	0.443077	1.02716	0.772019	0.949996	1.02728	1.01986	0.996375	1.49837	0.494917	0.856484	1.02039	0.763112	0.710789	0.796973	1.10186	0.749576	1.57293	0.372736	0.412176	1.53693
hsa-miR-16-2-3p	47.3496	24.2909	277.936	11.442	3.51627	0.0033732	0.0377455	Up	0.355979	0.366431	45.0583	45.5955	13.7998	3.49914	6.93552	0.699899	4.08934	9.76674	1.96201	3.15689	1.90351	6.61392	4.61922	1.86817	1.63802	6.3729	4.37439	5.5477	1.76596	1.77231	0.560267	1.15803	3.41999	3.4554	1.48343	1.49456	1.58651	3.26645	3.51158	0.595229	1.62161	1.01541	3.58638	0.762828	0.642494	2.62156	1.02502	0.824352	0.939235
hsa-miR-199b-5p	73.0789	52.9442	274.426	5.18331	2.37387	0.028282	0.179889	Up	0.474639	0.523473	23.6291	48.5168	33.1852	5.15663	6.08046	5.68668	6.95188	7.0653	5.75522	5.46385	3.9022	5.22713	4.38233	3.63255	2.98698	3.13587	5.99101	5.18392	5.29788	6.20308	5.60267	4.63211	4.08498	6.81741	5.84102	4.98188	7.49185	2.87052	6.85187	5.86726	3.91095	5.17861	4.78184	5.00076	6.53202	6.99082	3.72736	4.63698	6.74542
NC_000020.11_35568	22.9245	0.126534	250.904	1982.89	10.9534	0.000663876	0.0107215	Up	15.4653	0.157042	0.113784	0.0739586	5.99633	0	0	0	0	0	0	0	0.0951755	0	0	0	0	0	0	0	0	0	0	0	0	0	0	0	0	0	0	0	0	0.101541	0	0	0	0	0	0	0
NC_000012.12_25934	33.6794	12.0313	250.16	20.7924	4.37798	0.00318651	0.0361586	Up	10.798	0.209389	0.189639	11.9443	22.1782	1.65749	1.23509	0.262462	1.32904	1.55852	1.5696	1.57845	1.90351	2.45355	1.65818	2.3871	0.481771	4.04628	2.28229	1.81892	2.06029	1.88308	0.933779	1.64054	1.235	1.86778	0.741717	0.996375	1.49837	1.38577	0.685187	0.425164	0.286167	0.710789	1.79319	1.27138	0.428329	0.611696	0.838655	0.412176	0.51231
hsa-miR-1180-3p	35.9366	14.6121	249.182	17.0531	4.09197	0.00413136	0.04438	Up	10.4025	0.104695	4.77891	25.035	10.2266	2.6704	2.85021	0.874874	3.37371	8.72773	1.308	2.30696	0.85658	2.13352	2.72415	1.66059	2.02344	1.11273	0.855859	3.00121	0.882979	1.32923	0.560267	0.386009	0.569998	0.373557	0.556288	0.498188	0.528836	1.1878	1.37037	0.510196	0.667723	0.203083	2.7894	0.169517	0.856659	1.39816	0.465919	0.824352	1.45155
NC_000002.12_5300	22.6448	0	249.093	Inf	Inf	0.000282811	0.00546843	Up	16.6124	0	0	0	0.0821415	0	0	0	0	0	0	0	0	0	0	0	0	0	0	0	0	0	0	0	0	0	0	0	0	0	0	0	0	0	0	0	0	0	0	0	0
hsa-miR-200b-5p	29.5122	7.56195	249.014	32.9299	5.04133	0.000190367	0.00414064	Up	8.42484	0.157042	0.379279	15.1245	32.2816	0.920826	1.04508	0.787386	1.02234	0.623409	0.915603	0.849932	0.380702	1.28011	1.65818	1.34923	0.289063	0.404628	0.855859	0.727567	1.27541	1.99385	0.46689	0.579014	0.759997	0.747113	0.463573	1.12092	0.881394	0.593901	1.02778	0.850327	0.476945	0.406165	0.298865	1.10186	1.07082	0.262156	0.0931839	1.03044	0.51231
hsa-miR-184	31.1652	10.1329	241.489	23.8322	4.57484	0.000213607	0.00443823	Up	0.355979	0.261737	32.1249	35.3522	22.7943	0.828744	1.3301	0.874874	1.43127	1.14292	1.1772	0.607094	1.04693	1.8135	0.947532	0.518935	0.674479	0.910414	0.475477	0.363784	0.784871	1.21846	1.02716	0.675516	0.379999	0.186778	0.278144	0.871828	1.14581	0.890851	0.942132	1.53059	0.95389	0.913872	0.697351	1.10186	1.07082	1.7477	1.02502	1.75175	1.53693
NC_000016.10_30044	22.7614	1.00671	240.308	238.707	7.8991	0.015944	0.125527	Up	16.0191	0	0.0379279	0.110938	0	0	0	0.262462	0.102234	0.207803	0.1308	0.121419	0	0.106676	0.118441	0.311361	0.0963542	0	0	0.272838	0.196218	0.221539	0.0933779	0	0.0949996	0	0	0.249094	0	0.0989835	0.171297	0.170065	0.095389	0.101541	0	0.0847586	0	0.349541	0	0.206088	0.085385
NC_000006.12_14762	22.7049	1.18242	237.93	201.223	7.65265	1.49e-09	1.64e-07	Up	0.11866	0.209389	21.3913	42.785	29.8995	0.0920826	0.285021	0.174975	0.306701	0.311704	0.1308	0	0	0	0.118441	0.207574	0.0963542	0.101157	0	0.181892	0.196218	0.110769	0.0933779	0.0965023	0.189999	0	0	0.124547	0.0881394	0.0989835	0.0856484	0.0850327	0	0.203083	0	0.169517	0.107082	0.262156	0	0.206088	0.17077
NC_000016.10_30548	22.8956	1.81261	233.726	128.945	7.01061	8.24e-05	0.0020314	Up	7.23824	8.21853	0.0379279	0	8.66593	0.36833	0	0.262462	0	0.207803	0.392401	0	0.190351	0.106676	0	0.207574	0	0.404628	0.380382	0.0909459	0	0.332308	0.280134	0	0.284999	0.560335	0.185429	0.498188	0.0881394	0	0.0856484	0	0.381556	0.304624	0.398486	0.169517	0.214165	0	0.0931839	0.309132	0
NC_000002.12_6237	20.9207	0.215139	227.976	1059.67	10.0494	0.00228575	0.028044	Up	14.6743	0	0.0379279	4.03074	0.0821415	0.0920826	0	0.0874874	0	0	0	0.121419	0	0	0	0	0	0	0.0950954	0	0	0.332308	0	0	0	0	0	0	0	0	0	0	0.095389	0	0.0996216	0.0847586	0	0	0	0	0
NC_000008.11_19221	20.0506	0.228628	218.27	954.694	9.89889	1.1e-05	0.000403249	Up	10.3629	0.0523473	6.82702	4.47449	11.5409	0	0	0	0	0	0	0	0	0	0	0	0	0.202314	0.0950954	0.0909459	0	0	0.0933779	0	0	0.0933892	0	0	0	0	0	0	0	0	0	0	0	0	0	0	0
hsa-miR-338-5p	34.8704	16.7538	216.037	12.8948	3.68872	0.00326286	0.0366807	Up	1.30526	0.471126	32.2766	24.3324	15.1551	6.99828	2.18516	1.92472	0.511168	3.01314	0.784802	3.27831	1.04693	4.26705	3.4348	3.2174	1.73438	1.31504	1.80681	3.365	1.47163	1.77231	0.46689	0.772019	2.56499	1.681	0.649002	2.61548	0.440697	1.58374	2.6551	1.19046	1.24006	0.507707	0.996216	0.423793	1.17791	0.611696	1.21139	0.721308	0.51231
NC_000006.12_14875	20.532	1.30607	212.791	162.924	7.34806	0.0185833	0.139058	Up	14.0018	0	0.0379279	0.258855	0.862486	0.0920826	0.0950071	0.174975	0.102234	0.415606	0.392401	0	0	0.106676	0.473766	0.415148	0	0.303471	0.190191	0	0	0	0	0.193005	0	0	0	0.124547	0	0	0.256945	0.0850327	0.095389	0.101541	0.298865	0	0.214165	0.0873852	0.279552	0.412176	0
hsa-miR-338-3p	18.7418	0.674176	199.418	295.796	8.20846	1.04e-06	5.69e-05	Up	0.0791065	0.314084	33.4524	5.95367	27.846	0	0	0.0874874	0.102234	0.103901	0.1308	0.121419	0	0.106676	0.118441	0.103787	0	0	0	0.181892	0.0981088	0	0	0.0965023	0	0.186778	0	0.249094	0.0881394	0	0	0	0.095389	0	0.0996216	0	0.321247	0.0873852	0	0	0.085385
hsa-miR-362-5p	15.5168	0.348038	167.204	480.42	8.90815	7.96e-11	1.6e-08	Up	0.276873	0.157042	10.1647	29.7683	25.5871	0.0920826	0.0950071	0	0.102234	0	0.1308	0	0.0951755	0	0.118441	0	0	0	0	0	0.0981088	0.110769	0	0	0	0	0	0.124547	0.0881394	0	0.0856484	0	0	0	0	0	0	0	0	0	0
NC_000004.12_9178	15.8168	1.13644	162.621	143.096	7.16084	0.0216107	0.154989	Up	10.6794	0.104695	0.151712	0.0369793	0.287495	0	0.285021	0.34995	0	0	0	0	0.0951755	0	0.118441	0	0.289063	0.101157	0	0	0.196218	0.443077	0.186756	0.0965023	0	0	0.0927146	0.124547	0.705115	0.692884	0	0	0.095389	0	0.0996216	0.0847586	0	0.17477	0.372736	0.103044	0.085385
NC_000017.11_32276	15.1355	0.548987	161.001	293.269	8.19608	0.013351	0.111184	Up	0	13.0868	0.0379279	0.110938	0	0.0920826	0.0950071	0.0874874	0.102234	0.103901	0.261601	0	0.0951755	0	0	0	0	0	0	0	0.0981088	0.332308	0	0	0	0	0	0.249094	0	0	0.0856484	0.0850327	0	0.203083	0	0	0	0	0.0931839	0.206088	0
NC_000004.12_9677	16.2259	1.77403	160.745	90.6098	6.50159	0.0354722	0.212218	Up	10.6794	0.0523473	0.0379279	0	0	0.0920826	0	0.34995	0.102234	0.207803	0.1308	0.121419	0.285527	0.106676	0.236883	0.415148	0	0.101157	0.0950954	0.636621	0.686762	0.110769	0	0.482512	0.189999	0	0.185429	0	0.264418	0.0989835	0.0856484	0.255098	0	0	0.298865	0	0.107082	0.17477	0.372736	0	0.426925
hsa-miR-3615	21.6874	7.79747	160.587	20.5948	4.36421	0.0363635	0.216479	Up	8.78082	0.0523473	6.75116	3.62397	0.0821415	2.02582	2.56519	0.874874	1.43127	2.38973	0	0.728513	0.761404	2.13352	1.4213	1.14166	1.0599	0.809257	0.380382	0.636621	0	0.553847	0.280134	0.579014	1.045	0.560335	0.463573	1.12092	0.264418	0.593901	1.11343	0.255098	0.858501	0.203083	0.996216	0.169517	0.321247	0.873852	0.279552	0.309132	0.68308
NC_000016.10_30810	14.9311	0.460011	159.642	347.039	8.43895	0.00112303	0.016157	Up	0.197766	10.6789	0	3.88283	6.44811	0.0920826	0.0950071	0	0	0	0.1308	0	0.0951755	0	0	0	0	0	0	0	0.196218	0	0	0	0	0	0	0.249094	0	0.0989835	0	0.0850327	0	0	0.0996216	0	0	0.0873852	0.186368	0.309132	0
NC_000015.10_29703	16.2362	1.99858	158.613	79.3627	6.31039	0.00486952	0.0502975	Up	8.42484	0	7.32008	4.77033	0.0821415	0	0	0	0.102234	0	0	0	0	0	0.118441	0	0.0963542	0	0	0	0	0	0	0	0	0	0	0	0	0.0989835	0	0	0	0	0	0	0	0	8.47973	0	0
NC_000001.11_2162	14.7617	0.425717	158.121	371.423	8.53692	0.00456074	0.0475142	Up	9.84876	0.104695	0.0758558	4.62241	0.0410708	0	0	0	0	0.103901	0	0.121419	0.190351	0.320029	0	0.103787	0	0	0.0950954	0.181892	0.0981088	0	0	0	0.0949996	0.0933892	0.0927146	0	0	0	0	0	0.095389	0.101541	0	0	0	0	0	0	0
NC_000001.11_1000>NW_003315906.1_39684>NW_003315906.1_39683>NC_000001.11_999	14.0511	0.0163488	154.398	9444	13.2052	0.000310454	0.0059084	Up	9.65099	0.157042	0.0758558	3.95678	0	0	0	0	0	0	0	0	0	0	0	0	0	0	0	0	0	0	0	0	0	0	0	0	0	0	0	0	0	0	0	0	0	0.0873852	0	0	0
NC_000018.10_33165	13.8429	0.0584775	151.688	2593.95	11.3409	0.00198229	0.0246969	Up	10.1256	0	0	0	0	0	0	0	0.102234	0	0	0	0	0	0	0	0	0	0	0	0	0	0	0	0	0	0	0.124547	0	0	0	0	0	0	0	0	0	0.0873852	0	0	0
NC_000019.10_34169	21.69	8.95363	149.053	16.6473	4.05721	0.000878481	0.0135132	Up	0.751512	0.628168	5.87882	26.2553	21.7264	0.828744	1.14009	0.874874	0.920102	0.207803	1.70041	0.849932	0.666229	1.28011	0.710649	0.622722	1.15625	1.01157	0.380382	1.09135	1.37352	0.886154	1.49405	1.15803	0.949996	0.653724	1.01986	0.871828	0.528836	0.890851	0.685187	1.19046	1.04928	1.32004	0.59773	0.339035	1.07082	0.611696	1.39776	0	0.768465
hsa-miR-144-5p	32.2723	20.6787	148.208	7.16718	2.84141	0.0184955	0.138831	Up	0.237319	0.157042	5.15819	34.9085	21.0693	1.74957	1.99515	2.01221	3.27147	2.38973	0.261601	1.33561	3.99737	9.06748	1.89506	1.76438	2.11979	1.01157	1.71172	1.81892	3.04137	1.10769	0.840401	1.93005	4.65498	2.33473	2.96687	2.1173	2.64418	2.57357	0.856484	0.425164	1.62161	1.62466	3.18789	0.678069	0.856659	0.786467	2.60915	1.13348	0.597695
hsa-miR-664a-3p	13.9038	0.577038	147.171	255.046	7.99461	0.0163611	0.127976	Up	0	11.9875	0	0	0	0.0920826	0.380029	0.0874874	0.306701	0	0	0	0	0.106676	0	0	0	0	0	0	0.196218	0	0	0.0965023	0.0949996	0.0933892	0	0	0	0.0989835	0	0.0850327	0	0.203083	0.199243	0	0	0	0	0	0
NC_000002.12_5995	24.9982	13.1631	143.35	10.8903	3.44497	0.0290354	0.183871	Up	6.72405	0	0.113784	4.65939	11.8695	1.5654	1.90014	0.874874	1.5335	3.42875	1.4388	2.06412	1.42763	1.38679	2.96104	1.14166	0.963542	1.4162	1.14115	1.1823	1.56974	3.10154	0.933779	0.868521	1.235	1.30745	0.649002	1.37002	1.05767	1.38577	0.51389	1.02039	0.572334	1.01541	1.3947	0.932345	1.28499	0.436926	1.58413	2.98828	0.51231
NC_000002.12_4335	12.2522	0.0790556	133.983	1694.8	10.7269	0.00278681	0.0323833	Up	8.93903	0	0	0.0369793	0	0	0	0	0	0	0	0	0	0	0	0	0	0	0	0	0	0	0	0	0	0	0	0	0	0.0989835	0	0	0	0	0	0	0	0.0873852	0	0	0
NC_000023.11_38383	11.5447	0	126.992	Inf	Inf	0.000568172	0.00967093	Up	8.46439	0	0.0379279	0.0369793	0	0	0	0	0	0	0	0	0	0	0	0	0	0	0	0	0	0	0	0	0	0	0	0	0	0	0	0	0	0	0	0	0	0	0	0	0
NC_000019.10_34157	11.4574	0.0404861	125.627	3102.96	11.5994	2.9e-05	0.000855248	Up	6.60539	0.0523473	4.85477	0	3.86065	0	0	0	0	0	0	0.121419	0	0	0	0	0	0	0	0	0	0.110769	0	0	0	0	0	0	0	0	0	0	0	0	0	0	0	0	0	0	0
hsa-miR-197-3p	34.8748	26.2242	121.381	4.62857	2.21057	0.0482649	0.268793	Up	0.0791065	0.261737	14.8298	27.6975	6.0374	3.86747	2.75521	3.4995	2.35137	2.80534	1.1772	2.30696	2.09386	4.58708	4.26389	3.00982	2.02344	2.63008	2.0921	3.365	2.74705	3.21231	0.46689	2.79857	2.08999	3.54879	1.20529	2.74003	2.73232	1.97967	3.76853	2.80608	1.717	1.82774	2.19167	2.28848	1.60623	2.70894	3.35462	2.06088	3.07386
NC_000012.12_24679	11.9535	1.10862	120.402	108.606	6.76296	0.0297543	0.186311	Up	8.02931	0	0.0379279	0	0	0.0920826	0	0	0.102234	0.519507	0.392401	0	0.380702	0.106676	0.118441	0.103787	0	0.202314	0	0	0	0.221539	0	0.289507	0.284999	0.373557	0	0.124547	0	0	0.0856484	0.255098	0	0.304624	0	0	0	0	0.0931839	0.103044	0
hsa-miR-493-5p	16.9176	6.60973	119.996	18.1545	4.18225	0.000758039	0.011975	Up	0.197766	0.209389	5.91675	22.5204	18.6872	0	0.760057	0	0.204467	1.97413	0.261601	1.57845	1.71316	1.60014	0.82909	1.55681	0.0963542	0.202314	0.285286	3.54689	0.588653	0.996924	0	0.772019	0.0949996	0.747113	0.370859	0	0.0881394	1.48475	0.685187	0.0850327	0.190778	0.203083	0.697351	0	0	0	1.11821	0.103044	0
hsa-miR-589-5p	19.9872	10.2783	117.077	11.3907	3.50978	0.00507587	0.0518105	Up	0.0791065	0.0523473	10.4302	13.8303	19.9193	1.65749	1.71013	0.962361	1.12457	2.18193	0.392401	1.57845	0.380702	1.8135	1.18441	1.55681	0.867188	0.910414	0.760763	1.09135	2.06029	1.55077	0.0933779	0	0.854997	1.30745	0.278144	0.622734	1.05767	1.08882	0.770835	0.255098	1.33545	0.609248	1.09584	0.169517	0.214165	1.04862	0.931839	1.44262	0.939235
NC_000017.11_32736	17.5422	7.98226	113.142	14.1742	3.82519	0.0238795	0.165136	Up	5.65611	0.157042	0.0379279	2.62553	7.59809	1.5654	1.23509	0.34995	0.613401	1.55852	1.0464	1.33561	1.04693	0.960086	1.53974	1.34923	1.0599	1.11273	1.23624	1.09135	1.56974	2.10462	0.0933779	0.675516	0.474998	0.560335	0.927146	1.24547	0.264418	0.395934	0.51389	0.765295	0.667723	0.812331	0.59773	0.593311	0.856659	0.262156	0.465919	0.824352	0.426925
hsa-miR-576-5p	11.7941	1.8224	111.511	61.1888	5.9352	0.0490456	0.272513	Up	7.43601	0	0	0	0.0410708	0	0.570043	0.174975	0.511168	0.623409	0.1308	0.485675	0	0.106676	0	0.103787	0.289063	0.202314	0	0.0909459	0.196218	0	0	0.0965023	0.0949996	0.186778	0	0.124547	0.440697	0.494917	0.685187	0.0850327	0.476945	0.203083	0.199243	0.169517	0	0	0.0931839	0.103044	0.085385
NC_000003.12_8630	10.26	0.212346	110.737	521.491	9.0265	5.74e-09	5.34e-07	Up	0.11866	0.104695	15.0194	24.1845	4.92849	0	0	0	0	0	0	0	0.190351	0.106676	0	0.207574	0	0	0.0950954	0	0	0	0	0	0	0	0	0	0	0	0.171297	0	0	0	0	0	0	0	0	0	0.085385
NC_000011.10_22925>NC_000011.10_22926	9.94197	0.199491	107.367	538.202	9.072	0.00816334	0.077939	Up	7.15914	0	0.0379279	0	0	0	0	0	0	0	0	0	0	0	0	0	0.0963542	0	0.190191	0.181892	0	0	0	0	0	0	0	0	0.0881394	0.0989835	0	0	0	0	0	0	0	0.0873852	0	0	0
hsa-miR-151b	12.9785	3.81207	104.642	27.4503	4.77875	7.22e-05	0.00181737	Up	0.158213	0.0523473	11.4921	11.6115	15.4015	0.184165	0.285021	1.13734	0.817868	0.623409	0.654002	0.121419	0.0951755	0.320029	0.710649	0.622722	0.385417	0.505785	0	0	0	0	0.560267	0.289507	0.189999	0.0933892	0	0.996375	0.176279	0.29695	0.0856484	0.510196	0.190778	0	0.896594	0	0.856659	0.699082	0.186368	0.824352	0.68308
hsa-miR-6734-5p	9.27201	0.363221	98.3599	270.799	8.08108	0.0150517	0.120863	Up	6.56584	0	0	0	0	0	0	0.0874874	0	0.103901	0	0	0.0951755	0.106676	0	0.103787	0.0963542	0	0	0	0.0981088	0.443077	0	0	0	0	0	0	0	0	0	0	0	0	0.0996216	0	0.214165	0	0	0	0
hsa-miR-122-3p	9.09371	0.236271	97.668	413.373	8.6913	1.22e-09	1.4e-07	Up	2.80828	0.104695	7.35801	0.0369793	11.1302	0	0	0	0.204467	0	0.261601	0	0	0	0	0	0	0	0	0	0	0	0	0.0965023	0	0	0	0	0	0	0	0	0	0	0	0	0	0	0.186368	0	0.085385
NC_000004.12_9815	8.73476	0	96.0824	Inf	Inf	7.7e-08	6.21e-06	Up	0.0791065	0	4.66513	7.35888	23.5746	0	0	0	0	0	0	0	0	0	0	0	0	0	0	0	0	0	0	0	0	0	0	0	0	0	0	0	0	0	0	0	0	0	0	0	0
NC_000002.12_5917>NC_000002.12_5918	8.26369	0	90.9006	Inf	Inf	0.000247641	0.00492852	Up	0	0.0523473	28.7493	0.0739586	0	0	0	0	0	0	0	0	0	0	0	0	0	0	0	0	0	0	0	0	0	0	0	0	0	0	0	0	0	0	0	0	0	0	0	0	0
hsa-miR-6509-5p	8.11846	0.125728	88.0458	700.286	9.4518	0.00731572	0.0710125	Up	0	7.17158	0	0	0	0	0	0	0	0	0	0.121419	0	0.213352	0	0	0	0	0	0.0909459	0	0	0	0	0.0949996	0	0	0	0	0	0	0	0	0	0	0	0	0.0873852	0	0	0
hsa-miR-7975	8.01157	0.0624204	87.503	1401.83	10.4531	5.63e-08	4.69e-06	Up	0.197766	0.104695	17.4089	7.69169	4.92849	0	0	0	0	0	0	0	0	0	0	0	0	0	0.0950954	0	0	0	0	0.0965023	0.0949996	0	0	0	0	0	0	0	0	0	0	0	0	0	0	0	0
NC_000017.11_32744	13.0005	5.59491	87.0566	15.56	3.95977	0.0133377	0.111184	Up	4.03443	0	6.10639	0	2.6696	1.38124	1.04508	0.34995	0.511168	1.03901	0.784802	0.728513	0.951755	0.85341	1.18441	0.726509	0.963542	0.606942	0	1.36419	1.27541	2.32616	0.373512	0.289507	0.474998	0.373557	0.185429	0.124547	0.0881394	0.0989835	0.256945	0.425164	0.095389	0.609248	0.199243	0.169517	1.17791	0	0.931839	1.23653	0.34154
NC_000003.12_8188	20.6272	13.9894	87.005	6.21935	2.63676	0.0454623	0.256136	Up	0.197766	1.15164	17.0675	0.332814	5.6267	1.65749	1.3301	2.44965	1.5335	1.66242	2.48521	1.69986	1.23728	2.2402	1.4213	1.45302	0.674479	3.13587	1.80681	0.727567	1.37352	1.88308	1.40067	2.41256	1.42499	1.49423	3.05958	2.24184	1.05767	0.791868	0.599539	1.19046	1.14467	1.32004	1.79319	0.678069	1.60623	1.22339	0.559103	1.03044	1.45155
hsa-miR-1260a	7.56135	0.0191075	82.9838	4342.99	12.0845	1.12e-10	2.08e-08	Up	0.11866	0.157042	14.4126	9.83649	5.38027	0	0	0	0	0	0	0	0	0	0	0.103787	0	0	0	0	0	0	0	0	0	0	0	0	0	0	0	0	0	0	0	0	0	0	0	0	0
NC_000022.11_36504	7.99662	0.675639	81.2065	120.192	6.9092	0.00110033	0.0160211	Up	3.91577	0.104695	0	2.36667	5.95526	0.184165	0.0950071	0	0.102234	0.207803	0.1308	0	0	0	0	0.207574	0	0.303471	0.285286	0	0.0981088	0.110769	0.0933779	0	0.0949996	0.0933892	0	0	0	0	0.0856484	0.170065	0	0	0.0996216	0	0.107082	0.17477	0	0.103044	0
hsa-miR-369-3p	8.25323	1.23457	78.4398	63.5361	5.9895	0.000442453	0.00803269	Up	0	0.157042	16.9917	3.2172	6.07847	0	0.285021	0	0.306701	0.519507	0.1308	0.242838	0	0.213352	0.118441	0.207574	0	0.101157	0.0950954	0.272838	0.196218	0	0	0.386009	0.189999	0.280167	0	0	0	0.0989835	0.51389	0.0850327	0	0	0.0996216	0	0.214165	0	0.186368	0.103044	0
hsa-miR-4710	6.5112	0.15616	70.0616	448.651	8.80945	0.0102238	0.0927457	Up	4.66728	0	0	0.0739586	0	0.0920826	0	0	0	0.207803	0	0	0	0.213352	0	0	0	0.101157	0	0	0	0.110769	0	0	0	0	0	0	0	0	0	0	0	0	0.0996216	0	0	0	0	0	0
hsa-miR-196b-5p	7.59944	1.43319	69.262	48.3273	5.59477	6.53e-05	0.00173556	Up	0.0395532	0.0523473	11.4921	3.69793	8.87129	0.0920826	0.760057	0.437437	0.102234	0.207803	0.1308	0	0	0.533381	0	0	0	0.303471	0.285286	0.0909459	0.0981088	0.110769	0	0	0.0949996	0.186778	0	0	0.0881394	0.197967	0.342593	0	0.095389	0	0.0996216	0	0	0.436926	0.0931839	0	0.085385
NC_000019.10_34197	7.46342	1.39835	68.1141	48.7101	5.60615	9.89e-07	5.56e-05	Up	0.0395532	0	8.98891	11.8334	5.87312	0.0920826	0.285021	0.174975	0.102234	0	0.261601	0.607094	0.190351	0	0.118441	0.103787	0.192708	0.303471	0.0950954	0.0909459	0	0	0.0933779	0	0.189999	0.373557	0	0.996375	0.176279	0.0989835	0.0856484	0.0850327	0	0	0	0	0	0.0873852	0.0931839	0	0.085385
hsa-miR-625-3p	11.4405	5.82181	67.6279	11.6163	3.53808	0.00546846	0.0553023	Up	0.0395532	0.157042	10.9991	0.0739586	10.8838	1.84165	0.760057	0.524924	0.204467	4.25996	0.1308	0.607094	0.285527	1.38679	0.118441	1.86817	0.0963542	0.505785	1.14115	1.36419	1.76596	0.996924	0	0.386009	0.474998	0.373557	0.0927146	0.622734	0.440697	0.494917	0.685187	0.255098	0.190778	0.101541	0.298865	0.169517	0	0.436926	0.279552	0.103044	0.256155
hsa-miR-329-3p	7.73013	1.85274	66.504	35.8948	5.1657	0.000457453	0.00807055	Up	0.0791065	0.104695	0.113784	11.9813	14.4569	0	0.570043	0	0.204467	0.103901	0.1308	0.607094	0.285527	0.213352	0.118441	0.415148	0.0963542	0.101157	0.190191	1.09135	0.294326	0	0	0.482512	0	0.186778	0.0927146	0.124547	0	0.29695	0.171297	0.170065	0.095389	0	0.0996216	0.0847586	0.107082	0.17477	0.0931839	0.309132	0.085385
hsa-miR-214-3p	10.6998	5.41541	63.544	11.7339	3.55261	0.00247118	0.0298642	Up	0.0791065	0.0523473	0.0379279	12.8688	13.1016	0.552496	0.570043	0.699899	0.511168	0.935113	0.784802	0.971351	0.190351	0.640057	1.4213	0.207574	0.385417	0.708099	0.760763	0.363784	0.784871	0.332308	0.560267	0.193005	0.379999	0.747113	0.278144	0.373641	0.440697	0.494917	0.342593	0.510196	0.095389	0.609248	0.398486	0.423793	1.07082	0.17477	0.465919	0.618264	0.51231
NC_000018.10_33010	5.74793	0.0327743	62.8994	1919.17	10.9063	5.52e-15	2.23e-12	Up	0.514192	0.837557	4.51342	11.2047	3.24459	0	0	0	0	0	0	0	0	0	0	0	0	0	0	0.0909459	0	0	0	0	0	0.0933892	0	0	0	0	0	0	0	0	0	0	0	0	0	0	0
hsa-miR-485-5p	7.11935	1.63695	61.9433	37.8407	5.24187	0.000300273	0.00576	Up	0.0395532	0.0523473	9.78539	15.3464	0.123212	0.0920826	0.0950071	0.0874874	0.204467	0.935113	0	0.242838	0	0.426705	0.236883	0.622722	0.0963542	0.101157	0	1.63703	0	0.221539	0	0	0.0949996	0	0	0	0.0881394	0.0989835	0.256945	0	0.095389	0.101541	0.0996216	0	0.214165	0	0	0.412176	0.085385
NC_000018.10_33546	5.7118	0.441698	58.4129	132.246	7.04708	0.000167249	0.00384992	Up	0.11866	0.0523473	12.5541	8.54222	0.0410708	0	0	0	0	0.103901	0.261601	0	0.0951755	0	0.118441	0	0	0.101157	0	0.0909459	0.0981088	0	0	0.0965023	0	0	0.0927146	0.124547	0	0.0989835	0.0856484	0	0	0	0	0	0	0.0873852	0.186368	0.103044	0
hsa-miR-133a-5p	7.1864	2.13308	57.7196	27.0592	4.75805	4.52e-05	0.00123622	Up	0.0395532	0.209389	9.33026	4.40054	5.99633	0.0920826	0.0950071	0.174975	0.204467	0.103901	0.261601	0	0	0.106676	0.236883	0.207574	0.481771	0.202314	0.475477	0.181892	0.490544	0.110769	0.0933779	0.289507	0.189999	0.280167	0.0927146	0.124547	0.264418	0	0.171297	0.255098	0.381556	0.406165	0.498108	0.169517	0.214165	0.0873852	0.279552	0.618264	0.085385
hsa-miR-3120-5p	7.57206	2.63389	56.9537	21.6234	4.43452	0.000707506	0.0113248	Up	0.0395532	0.0523473	10.8094	11.1677	0.0821415	0.36833	0.285021	0.524924	0	0.72731	0.261601	0.485675	0.285527	0.213352	0.473766	0.311361	0.481771	0.404628	0.380382	0.181892	0.294326	0.553847	0	0.0965023	0.0949996	0.280167	0.0927146	0.249094	0.0881394	0.0989835	0.342593	0.255098	0.190778	0	0.0996216	0.0847586	0.535412	0.349541	0.372736	0.206088	0.256155
NC_000011.10_24045	5.29186	0.137932	56.8311	412.023	8.68658	6.24e-06	0.000251376	Up	0.0395532	0.418779	11.5301	0	5.3392	0	0	0	0.102234	0	0	0	0	0	0	0.103787	0.0963542	0.101157	0	0	0	0	0	0	0.189999	0	0	0	0	0	0	0	0	0	0	0	0	0	0	0	0
NC_000005.10_12513	7.4345	2.67529	55.0267	20.5685	4.36236	0.000213133	0.00443823	Up	0.237319	0.157042	7.01666	4.84429	6.48918	0.184165	0.0950071	0.787386	0.204467	0.207803	0.392401	0.485675	0.285527	0.426705	0.355324	0	0.0963542	0.404628	0.0950954	0.909459	0.196218	0.553847	0.186756	0	0.474998	0.373557	0.0927146	0.622734	0.176279	0.0989835	0.342593	0.765295	0.190778	0.203083	0.0996216	0	0.535412	0.524311	0.0931839	0.412176	0.085385
hsa-miR-1271-5p	5.08423	0.275138	53.1751	193.267	7.59445	1.52e-10	2.3e-08	Up	0.514192	0.104695	4.09621	6.21252	6.89989	0	0	0.0874874	0	0.311704	0	0.242838	0	0	0.118441	0	0	0	0	0.181892	0	0	0	0	0	0	0	0	0	0	0	0	0.095389	0	0	0	0	0	0	0	0.085385
NC_000002.12_3497	4.58625	0	50.4487	Inf	Inf	2.06e-12	6.23e-10	Up	0.0395532	0.104695	5.76504	4.58543	7.72131	0	0	0	0	0	0	0	0	0	0	0	0	0	0	0	0	0	0	0	0	0	0	0	0	0	0	0	0	0	0	0	0	0	0	0	0
NC_000022.11_37113	4.59851	0.051936	50.0642	963.959	9.91283	2.72e-07	1.78e-05	Up	0.0395532	0.366431	10.013	3.2172	2.62853	0	0	0	0	0	0	0	0	0	0	0	0	0	0	0	0	0	0.0933779	0	0	0	0	0	0.0881394	0	0	0	0	0	0	0	0	0	0	0	0
NC_000006.12_15149	5.48285	1.07244	49.5869	46.2374	5.53099	3.52e-06	0.000153012	Up	0.553745	0.366431	2.80666	1.92292	8.66593	0	0	0.174975	0	0	0.1308	0	0	1.38679	0.355324	0.103787	0.192708	0	0	0	0	0	0	0	0.0949996	0	0	0	0	0.0989835	0.0856484	0	0	0	0	0	0	0.17477	1.11821	0	0.34154
NC_000006.12_13895	4.59651	0.379367	46.7679	123.279	6.94578	2.41e-05	0.000767461	Up	0.237319	0.209389	9.59575	2.07084	2.34103	0	0.0950071	0	0	0.103901	0	0.121419	0	0	0	0.103787	0	0	0	0	0	0.110769	0.0933779	0	0	0	0	0.124547	0.0881394	0	0	0	0.095389	0	0.0996216	0	0.107082	0	0	0.309132	0.085385
NC_000008.11_18548	4.03129	0	44.3442	Inf	Inf	0.00188044	0.023672	Up	0	3.61197	0	0	0	0	0	0	0	0	0	0	0	0	0	0	0	0	0	0	0	0	0	0	0	0	0	0	0	0	0	0	0	0	0	0	0	0	0	0	0
NC_000016.10_30048	4.45571	0.479742	44.2154	92.1651	6.52615	5.53e-07	3.43e-05	Up	0.0395532	0	5.72711	4.2896	6.20169	0	0	0	0.102234	0	0	0	0	0	0	0	0	0	0	0	0	0	0	0	0	0	0	0	0	0	0	0	0	0	0	0	0	0	1.95686	0	0
NC_000016.10_31056	5.23395	1.46452	42.9283	29.3123	4.87343	0.000792677	0.0123606	Up	0.0395532	0	0.113784	7.24794	9.9802	0.184165	0.190014	0.174975	0.102234	0.207803	0.261601	0.364257	0.0951755	0	0.355324	0.103787	0.0963542	0.505785	0	0.363784	0	0.332308	0.0933779	0.193005	0.379999	0.0933892	0.0927146	0.124547	0.176279	0	0	0.170065	0	0.203083	0	0	0	0.0873852	0.559103	0.103044	0.085385
hsa-miR-95-3p	6.83223	3.33644	41.7901	12.5254	3.64678	0.00115288	0.0163581	Up	0.11866	0.0523473	0.113784	12.0183	5.6267	0.460413	0.475036	0.174975	0.204467	0.207803	0.654002	0.242838	0.285527	0.640057	0.355324	0.830296	0.481771	0.303471	0.475477	0.272838	0.196218	1.66154	0.186756	0.193005	0.759997	0.373557	0.463573	0.124547	0.352558	0.197967	0.51389	0.340131	0.190778	0.101541	0.199243	0.0847586	0	0.349541	1.11821	0	0.17077
NC_000018.10_32992	7.44355	4.06415	41.2375	10.1467	3.34293	0.0194104	0.142167	Up	0.830618	0.78521	5.68918	0.147917	0.369637	0.552496	0.570043	0.612412	0.204467	1.24682	0.915603	0.242838	0.380702	0.426705	0.82909	0.518935	0.481771	0.101157	0.380382	0.181892	1.37352	0.775385	0	0.386009	0.189999	0.560335	0.185429	0.249094	0.0881394	0.395934	0.256945	0.170065	0.190778	0.609248	0.199243	0.339035	0.642494	0.17477	0.652287	0.618264	0.256155
NC_000012.12_26443	3.78239	0.0484821	41.1215	848.179	9.72823	3.41e-09	3.43e-07	Up	0.11866	0.0523473	6.48567	2.18178	5.05171	0	0	0	0	0	0	0	0	0	0	0	0	0	0	0	0	0	0	0	0	0	0	0	0	0	0	0.0850327	0	0.101541	0	0	0	0	0	0	0
hsa-miR-503-5p	8.02906	4.92946	39.025	7.91669	2.9849	0.00680239	0.0671077	Up	0	0	3.60315	14.274	0.0410708	0.460413	1.04508	0.34995	0.102234	1.03901	0.523202	0.364257	0.951755	0.960086	0.473766	0.726509	0.674479	0.404628	0.475477	0.818513	0.392435	0.996924	0	0.772019	0	0.933892	0.370859	0.498188	0.264418	0.197967	0.599539	0.0850327	0.572334	0.406165	0.498108	0.339035	0.107082	0.436926	0.652287	0.206088	0.426925
hsa-miR-196a-5p	3.8461	0.441847	37.8887	85.7506	6.42207	1.18e-05	0.00042092	Up	0.158213	0.104695	0.189639	10.1323	5.01063	0.184165	0.0950071	0.0874874	0.102234	0	0.1308	0	0.190351	0.106676	0	0	0	0	0	0	0	0	0.186756	0	0	0.373557	0.185429	0	0.264418	0	0	0	0.095389	0	0	0	0	0	0	0	0
hsa-miR-665	8.41833	5.54891	37.1125	6.68826	2.74163	0.0271544	0.17409	Up	0.0791065	0	11.4163	0.0739586	0	0.460413	0.570043	1.04985	0.715635	0.415606	1.0464	0.364257	0.285527	0.426705	0.82909	0.830296	1.0599	0.303471	0.665668	0.909459	0.294326	0.664616	0.373512	0.289507	0.189999	0.466946	0.0927146	1.12092	0.352558	0.593901	0.256945	0.93536	0.286167	0.609248	0.298865	0.593311	0.107082	0.873852	0.745471	0.927396	0.68308
hsa-miR-1248	4.16946	0.943888	36.4252	38.5906	5.27018	0.0140609	0.115161	Up	0.0395532	0.0523473	11.2267	0	0	0.0920826	0.0950071	0.0874874	0.102234	0.311704	0.1308	0	0.0951755	0	0	0	0	0.101157	0	0.181892	0	0.221539	0	0.0965023	0.0949996	0	0	0	0.176279	0.0989835	0	0	0.286167	0.203083	0	0.0847586	0	0.0873852	0.745471	0	0.34154
hsa-miR-6780b-5p	3.32825	0.018936	36.4214	1923.4	10.9094	9.08e-10	1.17e-07	Up	0	0.0523473	1.74468	7.87659	5.38027	0	0	0	0	0	0	0	0	0	0	0	0.0963542	0	0	0	0	0	0	0	0	0	0	0	0	0	0	0	0	0	0	0	0	0	0	0	0
NC_000012.12_25595	5.25251	2.20991	35.6785	16.1448	4.013	0.000456121	0.00807055	Up	0.158213	0.104695	4.66513	0.0739586	6.16062	0	0.0950071	0.437437	0.204467	0.207803	0	0.364257	0.666229	0	0	0.103787	0	0.404628	0.190191	0.272838	0	0.332308	0.0933779	1.64054	0	0	0	0.373641	0	0.0989835	0.171297	0	0	0.101541	0.697351	0	0.107082	0	0.186368	0	0.17077
hsa-miR-31-5p	5.66129	2.66889	35.5853	13.3334	3.73697	0.0189189	0.140421	Up	0.11866	0.0523473	10.544	0	0.0410708	0.276248	0.190014	0.0874874	0.920102	0.311704	0.261601	0.121419	0.190351	0.533381	0.355324	0.103787	0	0.606942	0.380382	0.727567	0.196218	0.553847	0.373512	0.386009	0.189999	0.186778	0.370859	0.871828	0.264418	0.0989835	0.256945	0.255098	0.095389	0.609248	0.199243	0.169517	0.214165	0.262156	0.0931839	0.103044	0.34154
NC_000007.14_15610*	3.29983	0.0987448	35.3107	357.595	8.48218	0.000191871	0.00414064	Up	0.0395532	0.0523473	0	3.69793	9.61056	0.0920826	0	0	0	0	0	0	0.0951755	0.106676	0	0	0	0	0	0	0	0	0	0	0	0	0	0	0	0	0	0	0.095389	0	0	0	0	0	0	0	0.085385
hsa-miR-193b-3p	3.82194	0.691731	35.1241	50.777	5.6661	0.0123083	0.105869	Up	0.0791065	0	0	0	12.1159	0.0920826	0.190014	0.174975	0.102234	0.103901	0	0.121419	0	0.106676	0	0.103787	0.0963542	0	0.190191	0	0	0.110769	0	0.0965023	0	0	0	0	0	0	0.171297	0.0850327	0.190778	0	0	0	0.214165	0	0	0	0.085385
NC_000019.10_33740	3.17225	0.138267	33.512	242.372	7.92108	0.0127353	0.108237	Up	2.13587	0.104695	0	0	0.0821415	0	0	0	0	0	0	0	0	0	0	0	0	0	0	0	0.0981088	0.110769	0	0	0	0	0	0.124547	0	0	0	0	0	0	0	0	0	0	0.0931839	0.103044	0
NC_000009.12_20122	3.97206	1.09878	32.7049	29.7646	4.89553	0.00309225	0.0352546	Up	0.0395532	0.104695	0.0758558	2.84741	8.95343	0.0920826	0	0.262462	0.102234	0.103901	0.1308	0	0.285527	0.213352	0.236883	0.207574	0.0963542	0.303471	0	0.272838	0	0.221539	0	0	0	0	0	0	0.0881394	0	0.428242	0.170065	0.095389	0	0.0996216	0.169517	0.107082	0	0.186368	0.51522	0
hsa-miR-369-5p	4.07593	1.2565	32.2702	25.6827	4.68272	4.39e-05	0.00122087	Up	0	0.0523473	3.71693	2.77345	5.21599	0.0920826	0.190014	0	0.102234	0.519507	0	0.121419	0.0951755	0.106676	0.355324	0.311361	0	0.202314	0	0.636621	0	0	0	0.0965023	0.0949996	0	0.0927146	0	0	0.197967	0.342593	0	0.095389	0.101541	0.199243	0	0	0	0.0931839	0	0
hsa-miR-654-5p	5.40972	2.79417	31.5653	11.2969	3.49785	0.00201235	0.0249428	Up	0	0	1.85847	4.62241	5.99633	0.184165	0.190014	0.174975	0.102234	1.45462	0	0.364257	0	0.640057	0.82909	0.622722	0	0	0.0950954	0.727567	0.294326	0.332308	0.0933779	0.0965023	0	0.186778	0	0.124547	0.0881394	0.791868	0.256945	0	0.190778	0	0.199243	0	0.107082	0	0.279552	1.33957	0.256155
NC_000012.12_25600	2.78533	0.0753291	29.8854	396.731	8.63202	0.000832071	0.0128918	Up	0.0791065	1.93685	0.568918	1.14636	0.328566	0	0	0	0	0	0	0	0.0951755	0	0.118441	0	0	0	0	0	0	0	0	0	0	0	0	0	0	0	0	0	0	0	0	0	0	0	0	0	0.085385
NC_000003.12_8913	4.12278	1.55646	29.786	19.137	4.25829	0.0186903	0.139427	Up	0	0.0523473	9.17855	0.0739586	0.0821415	0.184165	0	0.174975	0.102234	0.207803	0.523202	0	0.190351	0.106676	0.236883	0.103787	0.0963542	0.303471	0.190191	0.0909459	0.392435	0.221539	0	0	0.284999	0.0933892	0.278144	0.249094	0.352558	0.0989835	0.342593	0.170065	0	0.101541	0.398486	0.0847586	0	0.17477	0.0931839	0.206088	0.085385
NC_000002.12_6159	5.21499	2.77977	29.5672	10.6365	3.41096	0.0252089	0.168781	Up	0	0	0	0	10.5552	0.36833	0.570043	0.699899	0.102234	0.311704	0.261601	0.485675	0.475878	0.320029	0.355324	0.415148	0	0.708099	0.190191	0.727567	0.392435	0.332308	0.186756	0.193005	0.0949996	0.280167	0.0927146	0.498188	0.176279	0.197967	0.256945	0.0850327	0.095389	0.507707	0.398486	0.169517	0.214165	0.0873852	0.372736	0.309132	0.34154
NC_000022.11_36904>NC_000022.11_36903	2.60899	0	28.6988	Inf	Inf	2.36e-07	1.58e-05	Up	0	0.104695	3.79279	8.02451	0	0	0	0	0	0	0	0	0	0	0	0	0	0	0	0	0	0	0	0	0	0	0	0	0	0	0	0	0	0	0	0	0	0	0	0	0
NC_000006.12_15422>NC_000006.12_15421	3.85325	1.51446	27.2412	17.9874	4.16892	0.000129022	0.00302762	Up	0	0.0523473	1.13784	5.06616	4.72314	0.0920826	0.0950071	0.34995	0.102234	0.415606	0	0	0.285527	0.213352	0	0.103787	0	0.101157	0.190191	0.363784	0.392435	0.886154	0.280134	0.0965023	0	0.0933892	0.278144	0.124547	0	0	0	0.0850327	0.095389	0.304624	0	0.0847586	0.428329	0.17477	0.0931839	0.103044	0
NC_000003.12_7903	2.45234	0.161192	25.3638	157.351	7.29785	0.000171469	0.00387328	Up	0	0	0	4.84429	5.70884	0	0	0	0	0	0	0	0	0.320029	0	0.207574	0	0.101157	0	0	0	0	0	0	0	0	0	0	0	0	0	0	0	0	0	0	0	0	0	0	0
hsa-miR-141-3p	3.00725	0.90398	24.04	26.5934	4.733	0.00429165	0.0458978	Up	0.0395532	0.104695	0	10.2063	0.862486	0.0920826	0.190014	0.0874874	0.102234	0	0	0.242838	0	0.106676	0	0	0.0963542	0.101157	0.0950954	0.0909459	0.0981088	0	0.280134	0	0.189999	0.0933892	0	0.249094	0.176279	0	0.0856484	0.255098	0.286167	0	0	0.169517	0	0.0873852	0	0.103044	0.085385
NC_000017.11_32509	2.31823	0.150565	23.9949	159.366	7.3162	0.000957491	0.0143743	Up	0.158213	1.41338	0.644774	0.628648	0.369637	0	0.0950071	0	0	0.103901	0	0	0	0	0	0	0	0	0	0	0	0	0	0	0	0	0	0	0	0	0	0	0	0.101541	0	0	0	0.0873852	0	0	0
NC_000023.11_37295	4.82363	2.96106	23.4493	7.91923	2.98536	0.0147772	0.119854	Up	0.237319	0.261737	5.12026	0.147917	0.123212	0	0.0950071	0.262462	0.511168	0.311704	0.1308	0.485675	0.571053	0.213352	0.947532	0.415148	0.674479	0.303471	0.285286	0.545675	0.294326	0	0.280134	0.386009	0	0.0933892	0.0927146	0.249094	0.0881394	0.395934	0.599539	0	0.476945	0.304624	0.0996216	0.0847586	0.214165	0.262156	0.465919	0.206088	0.256155
hsa-miR-429	2.55622	0.514704	22.9714	44.6302	5.47995	0.00066538	0.0107215	Up	0	0	3.03423	0	4.80528	0	0.190014	0	0	0	0.261601	0	0	0.320029	0	0	0.0963542	0	0.190191	0.0909459	0.0981088	0	0	0.193005	0.0949996	0	0	0.249094	0.0881394	0.0989835	0.0856484	0.0850327	0	0	0	0	0	0	0	0	0.085385
hsa-miR-5701	2.10175	0.0338206	22.7811	673.586	9.39572	1.87e-06	9.02e-05	Up	0	0.104695	3.71693	5.02918	0.0410708	0	0	0	0	0	0	0	0	0	0	0	0	0	0	0	0	0	0	0	0	0	0	0	0	0	0	0	0	0	0	0	0	0	0	0	0
hsa-miR-153-5p	2.2098	0.159074	22.7171	142.808	7.15793	0.000789336	0.0123606	Up	0	0	5.49954	0.0369793	1.93033	0	0	0	0.102234	0.103901	0	0	0	0	0	0	0	0	0	0	0	0.110769	0	0.193005	0	0	0	0	0	0	0	0	0	0	0	0	0	0	0	0	0
NC_000010.11_21995*	2.25975	0.269659	22.1607	82.1804	6.36072	0.0121927	0.105371	Up	0	0	0	0.0369793	7.88559	0.0920826	0	0	0	0	0	0	0.0951755	0	0	0.207574	0.192708	0	0	0	0	0	0	0	0	0	0	0.124547	0	0	0	0	0	0	0	0	0	0	0	0	0.085385
NC_000004.12_9025>NC_000004.12_10226	2.7887	0.869276	21.9829	25.2888	4.66043	0.0172234	0.13237	Up	0.316426	1.20399	0.227567	0.665627	0.164283	0.184165	0.190014	0.0874874	0	0.72731	0	0.121419	0	0.106676	0.355324	0.103787	0.0963542	0	0.190191	0.0909459	0.196218	0.332308	0.0933779	0	0.0949996	0	0.0927146	0.124547	0.0881394	0	0	0	0	0	0	0	0.214165	0	0.0931839	0	0
NC_000007.14_16929	2.57367	0.724866	21.0617	29.056	4.86076	0.00806676	0.0773705	Up	0	0.209389	5.80297	0.0369793	0.0821415	0.0920826	0.190014	0.0874874	0	0.103901	0.1308	0.242838	0.0951755	0	0.355324	0	0	0.101157	0	0	0	0	0.186756	0	0	0	0	0.124547	0.176279	0.0989835	0	0.0850327	0	0.203083	0.199243	0.0847586	0.107082	0.17477	0.0931839	0	0
hsa-miR-296-3p	2.15391	0.316827	20.5247	64.7821	6.01752	0.0004856	0.00844386	Up	0	0	3.86864	0	2.99817	0	0.0950071	0	0	0.103901	0	0	0	0	0	0	0.289063	0.101157	0	0.0909459	0	0	0	0	0	0.186778	0	0.249094	0	0	0.0856484	0.0850327	0	0	0	0	0	0	0	0	0
NC_000005.10_12006>NC_000005.10_12005	1.87325	0.0153529	20.4522	1332.15	10.3795	0.00183491	0.0232198	Up	0.0395532	0	0	0.0369793	7.06417	0	0	0	0	0	0	0	0	0.106676	0	0	0	0	0	0	0	0	0	0	0	0	0	0	0	0	0	0	0	0	0	0	0	0	0	0	0
hsa-miR-3607-3p	2.82889	1.17395	19.3783	16.5069	4.04499	0.0246607	0.166378	Up	0	0	6.18224	0	0	0	0.285021	0	0.204467	0	0.1308	0	0	0	0.236883	0.103787	0.0963542	0	0.285286	0.0909459	0	0	0.186756	0.0965023	0.0949996	0.0933892	0.185429	0.249094	0.0881394	0.197967	0	0	0.667723	0.101541	0.0996216	0	0.107082	0.0873852	0.0931839	0	0.426925
NC_000006.12_13353	1.74374	0	19.1812	Inf	Inf	0.000274799	0.00536158	Up	0	0.157042	0.113784	0.110938	5.95526	0	0	0	0	0	0	0	0	0	0	0	0	0	0	0	0	0	0	0	0	0	0	0	0	0	0	0	0	0	0	0	0	0	0	0	0
NC_000019.10_34390>NC_000019.10_34389	3.64165	2.14502	18.608	8.67501	3.11687	0.0257254	0.170443	Up	0.0395532	0	5.65125	0.0369793	0.0821415	0.460413	0.475036	0.0874874	0.102234	0	0.261601	0	0.0951755	0.106676	0.236883	0.103787	0.0963542	0	0.285286	0.545675	0.490544	0.553847	0.280134	0.289507	0.284999	0.466946	0.0927146	0.124547	0.352558	0.0989835	0.0856484	0.425164	0	0.304624	0.199243	0.423793	0.107082	0.0873852	0.0931839	0.103044	0.34154
NT_187585.1_39972>NC_000011.10_22716	1.71927	0.0389335	18.5226	475.751	8.89406	0.00386937	0.0425103	Up	0	0	0	0	6.61239	0	0	0	0	0	0	0	0	0	0	0	0	0	0	0.0909459	0	0	0	0	0	0	0	0	0	0	0	0	0	0	0	0	0.107082	0	0	0	0
NC_000005.10_12218	4.51302	3.13888	18.2544	5.81558	2.53992	0.0259694	0.170859	Up	0.0791065	0	5.27198	0.221876	0.0410708	0.552496	0.285021	0.34995	0.204467	0.311704	0.261601	0.607094	0.951755	0.213352	0.355324	0.103787	0.578125	0.606942	0.0950954	0.272838	1.0792	0.110769	0	0.289507	0.189999	0.560335	0.185429	0.622734	0.176279	0.197967	0.428242	0.170065	0.190778	0.304624	0.199243	0.423793	0.214165	0.262156	0.372736	0.618264	0.085385
NC_000019.10_34288	1.9887	0.404203	17.8337	44.1205	5.46338	0.0124821	0.106983	Up	0	0.0523473	5.46161	0.0369793	0	0	0	0	0.102234	0	0	0	0.285527	0	0.118441	0.207574	0	0	0	0.0909459	0	0.221539	0	0.0965023	0	0	0	0	0	0	0.256945	0	0	0	0.0996216	0	0	0	0	0	0
hsa-miR-3177-3p	2.30403	0.800248	17.3418	21.6706	4.43767	0.0151966	0.121623	Up	0.0395532	0.0523473	0	0	5.74991	0.0920826	0.0950071	0.262462	0	0.207803	0	0.121419	0.190351	0	0	0.207574	0	0.101157	0.0950954	0.272838	0.0981088	0	0	0	0.0949996	0	0	0.124547	0	0	0	0.255098	0	0.101541	0	0	0.107082	0	0	0	0.085385
hsa-miR-1284	2.34524	0.892149	16.8762	18.9163	4.24156	0.0218108	0.155049	Up	0	0	0.0758558	0.0369793	5.91419	0	0.285021	0.262462	0	0.311704	0	0.121419	0	0.85341	0.236883	0.207574	0.192708	0	0	0	0	0.332308	0	0	0.189999	0	0	0.124547	0.0881394	0	0	0	0.381556	0.304624	0	0	0	0.0873852	0	0	0
NC_000005.10_11400	1.73093	0.232371	16.7165	71.9388	6.1687	0.00819053	0.077939	Up	0.0791065	0	0	0	5.54455	0.0920826	0	0	0.102234	0	0	0	0	0	0	0.103787	0.289063	0	0	0	0.0981088	0.110769	0	0	0	0	0	0	0	0	0.0856484	0	0	0.101541	0	0	0	0	0.0931839	0	0
NC_000009.12_20598	1.51688	0	16.6857	Inf	Inf	0.0014698	0.0195103	Up	0	0	0.0379279	0	5.91419	0	0	0	0	0	0	0	0	0	0	0	0	0	0	0	0	0	0	0	0	0	0	0	0	0	0	0	0	0	0	0	0	0	0	0	0
NC_000019.10_33845	1.78659	0.300862	16.6439	55.3208	5.78975	0.0152539	0.121679	Up	0	0	5.3099	0	0	0	0.0950071	0	0.102234	0	0	0.121419	0.0951755	0	0	0	0	0	0	0	0	0.110769	0	0	0	0	0	0.124547	0.0881394	0.0989835	0	0	0	0	0	0	0	0	0	0	0
hsa-miR-208a-5p	1.51216	0	16.6338	Inf	Inf	6.8e-06	0.000269282	Up	0.0395532	0	3.45144	2.69949	0	0	0	0	0	0	0	0	0	0	0	0	0	0	0	0	0	0	0	0	0	0	0	0	0	0	0	0	0	0	0	0	0	0	0	0	0
NC_000019.10_33887	1.65354	0.166392	16.525	99.314	6.63392	0.011112	0.0994733	Up	0	0	5.27198	0	0	0	0	0	0	0	0	0	0	0.106676	0	0.103787	0	0	0.0950954	0.0909459	0	0	0	0.0965023	0	0	0	0	0	0	0	0	0	0	0	0	0	0	0	0	0
hsa-miR-431-5p	2.54372	1.14576	16.5233	14.4213	3.85013	0.0240705	0.165136	Up	0	0	0	0.0369793	5.87312	0	0	0	0	0.415606	0	0	0.0951755	0.533381	0.236883	0.311361	0	0.404628	0.0950954	0.454729	0	0.110769	0.0933779	0	0	0	0.0927146	0	0	0.395934	0	0.0850327	0.286167	0	0.398486	0	0	0	0	0.412176	0
hsa-miR-203b-3p	1.5021	0	16.5231	Inf	Inf	0.00112067	0.016157	Up	0.0395532	0	5.08234	0	0	0	0	0	0	0	0	0	0	0	0	0	0	0	0	0	0	0	0	0	0	0	0	0	0	0	0	0	0	0	0	0	0	0	0	0	0
NC_000001.11_1689	4.1703	3.00218	15.8514	5.27998	2.40053	0.0266979	0.172518	Up	0	0	0.0758558	1.88594	4.27136	0.184165	1.04508	0.262462	0.408934	0.623409	0.261601	0.242838	0.190351	0.213352	0.118441	0.311361	0.0963542	0.606942	0.380382	0.454729	0.588653	0.553847	0.560267	0.386009	0.0949996	0.560335	0.278144	0	0.264418	0.0989835	0.342593	0.510196	0	0	0.498108	0.0847586	0.428329	0.436926	0.372736	0	0.17077
NC_000012.12_25041	1.45551	0.048782	15.5228	318.207	8.31382	0.00550647	0.0554547	Up	0	0	4.8927	0.0369793	0.0410708	0	0	0.0874874	0	0	0	0	0	0	0	0	0	0	0	0	0.0981088	0	0	0	0	0	0	0	0	0	0	0	0	0	0	0	0	0	0	0	0.085385
NC_000010.11_20976	4.0033	2.85507	15.4855	5.42387	2.43932	0.0329958	0.202413	Up	0.158213	0	0	0	4.68207	0.36833	0.285021	0.262462	0.204467	0.831212	0.392401	0.242838	0.190351	0.106676	0.355324	0.311361	0.289063	0.505785	0.570573	0.181892	0.490544	0.775385	0.0933779	0.386009	0.284999	0.0933892	0.463573	0.747281	0.264418	0.197967	0.256945	0	0.095389	0.304624	0.498108	0.254276	0.107082	0.17477	0.465919	0.206088	0.085385
NC_000010.11_21837	3.03849	1.80467	15.3767	8.52051	3.09094	0.0243043	0.165136	Up	0	0	0.0379279	0.0369793	5.42134	0.276248	0.190014	0.174975	0.102234	0.311704	0.1308	0.242838	0.190351	0	0.355324	0.311361	0.578125	0.202314	0.285286	0	0.0981088	0.221539	0.0933779	0	0	0.186778	0	0.249094	0	0.0989835	0.256945	0	0.190778	0.203083	0.398486	0.0847586	0.107082	0	0.186368	0.206088	0.256155
hsa-miR-4723-5p	1.36616	0	15.0278	Inf	Inf	0.00115732	0.0163581	Up	0	0.0523473	4.58927	0	0	0	0	0	0	0	0	0	0	0	0	0	0	0	0	0	0	0	0	0	0	0	0	0	0	0	0	0	0	0	0	0	0	0	0	0	0
NC_000010.11_21995	1.48451	0.136271	14.9669	109.831	6.77914	0.000595307	0.00992316	Up	0	0.0523473	3.45144	1.81199	0	0	0	0	0	0	0	0	0	0	0	0	0	0	0	0.0909459	0	0	0	0	0	0	0	0	0	0	0	0	0	0	0.0996216	0	0	0	0.0931839	0	0
hsa-miR-150-3p	3.11421	1.9338	14.9183	7.71454	2.94758	0.0232583	0.162472	Up	0.0395532	0	0.0379279	0.147917	4.96956	0.276248	0.285021	0.174975	0.511168	0	0.1308	0.242838	0	0.320029	0	0.103787	0.192708	0.505785	0	0.181892	0	0.996924	0.0933779	0	0.0949996	0.186778	0.185429	0.373641	0.352558	0	0.51389	0.0850327	0.190778	0.203083	0.0996216	0	0	0.436926	0.372736	0.103044	0.256155
NC_000010.11_22334	3.09304	1.97591	14.2643	7.21911	2.85182	0.0233849	0.162874	Up	0.0395532	0	4.36171	0	0	0.276248	0.0950071	0.0874874	0	0.415606	0.1308	0.607094	0.285527	0.106676	0.355324	0.103787	0.192708	0	0.285286	0.636621	0.294326	0.664616	0.280134	0	0.0949996	0.280167	0	0.124547	0.176279	0.29695	0.256945	0.170065	0.095389	0.304624	0.298865	0	0.321247	0.0873852	0.279552	0.309132	0.085385
hsa-miR-3065-5p	1.54894	0.281597	14.2224	50.5061	5.65839	0.0154993	0.122826	Up	0	0	0	0.0369793	5.05171	0	0	0	0	0	0	0.121419	0	0.106676	0	0	0	0	0	0.272838	0	0	0	0	0	0.0933892	0	0	0.176279	0	0	0.0850327	0	0	0	0	0	0	0	0	0.085385
NC_000010.11_22444	1.29227	0	14.215	Inf	Inf	0.00164474	0.0213728	Up	0	0	4.47549	0.0369793	0.0410708	0	0	0	0	0	0	0	0	0	0	0	0	0	0	0	0	0	0	0	0	0	0	0	0	0	0	0	0	0	0	0	0	0	0	0	0
NC_000021.9_36303	1.59491	0.347365	14.0704	40.506	5.34006	1.69e-06	8.5e-05	Up	0.0791065	0.418779	1.32748	1.2573	0.410708	0	0.190014	0.0874874	0.102234	0.311704	0.1308	0.242838	0.190351	0	0	0	0	0	0.0950954	0	0	0	0	0	0	0	0	0	0	0	0	0	0	0	0	0	0.107082	0	0	0	0
NC_000017.11_32316	1.22369	0	13.4606	Inf	Inf	0.0019568	0.0245057	Up	0	0	0	0	4.80528	0	0	0	0	0	0	0	0	0	0	0	0	0	0	0	0	0	0	0	0	0	0	0	0	0	0	0	0	0	0	0	0	0	0	0	0
hsa-miR-222-5p	2.20015	1.12803	12.9214	11.4548	3.51788	0.016886	0.130813	Up	0	0	0	6.61929	0.0410708	0.276248	0	0.0874874	0.102234	0	0.523202	0.121419	0	0.106676	0	0	0.192708	0.101157	0	0.0909459	0.196218	0	0.186756	0.193005	0.0949996	0.280167	0	0.249094	0.176279	0.197967	0.0856484	0	0.095389	0	0	0	0	0.262156	0	0.103044	0.085385
hsa-miR-1914-5p	1.13057	0.0191075	12.2452	640.856	9.32386	0.00403213	0.0438368	Up	0	0	3.90657	0	0	0	0	0	0	0	0	0	0	0	0	0.103787	0	0	0	0	0	0	0	0	0	0	0	0	0	0	0	0	0	0	0	0	0	0	0	0	0
hsa-miR-92a-1-5p	1.23249	0.182255	11.7348	64.387	6.0087	0.0147377	0.119854	Up	0	0	0	0	4.18922	0.0920826	0.0950071	0	0	0	0	0	0	0	0	0	0	0	0.0950954	0	0	0	0	0	0.0949996	0	0	0	0	0.0989835	0.0856484	0	0	0	0	0	0	0	0.0931839	0	0
hsa-miR-5189-5p	1.36401	0.382724	11.1769	29.2036	4.86807	0.0173061	0.13237	Up	0.0395532	0	0	0	3.77851	0.0920826	0.285021	0	0	0.207803	0	0	0	0	0.355324	0	0	0	0	0	0	0.110769	0	0	0	0	0	0	0	0.0989835	0	0	0.095389	0	0.199243	0	0	0.17477	0.0931839	0	0
NC_000002.12_5854	3.32564	2.56553	10.9268	4.25909	2.09054	0.0349139	0.210968	Up	0.0791065	0.157042	0	3.91981	0.0821415	0.0920826	0.380029	0.34995	0.306701	0.103901	0.1308	0.485675	0.475878	0.426705	0.118441	0.207574	0	0.505785	0.475477	0.454729	0.0981088	0.332308	0.186756	0	0.569998	0.186778	0.0927146	0.373641	0.176279	0.197967	0	0.595229	0.286167	0.101541	0.199243	0	0.321247	0	0.559103	0.309132	0.17077
hsa-miR-548am-3p	1.06424	0.112586	10.5808	93.9792	6.55427	0.0118866	0.104628	Up	0	0	3.37558	0	0	0	0.0950071	0	0	0	0	0	0	0	0	0	0	0	0	0	0	0	0.0933779	0.0965023	0	0	0	0	0	0	0	0	0	0	0	0	0	0.0873852	0	0	0
NC_000007.14_16234*	1.01398	0.0595666	10.5582	177.249	7.46964	0.000483768	0.00844386	Up	0	0.261737	0.0379279	3.73491	0	0	0	0	0	0	0	0	0	0	0	0	0	0	0	0.0909459	0	0	0	0	0	0.0933892	0	0	0	0	0	0	0	0	0	0	0	0	0	0	0
NC_000011.10_23200	0.916695	0	10.0837	Inf	Inf	0.00123169	0.0171236	Up	0.0395532	0	0.0379279	4.84429	0	0	0	0	0	0	0	0	0	0	0	0	0	0	0	0	0	0	0	0	0	0	0	0	0	0	0	0	0	0	0	0	0	0	0	0	0
hsa-miR-149-3p	1.21966	0.356983	9.84647	27.5824	4.78568	0.0174053	0.132709	Up	0	0.0523473	0	0	3.28566	0	0.0950071	0	0	0	0.1308	0	0	0.106676	0.118441	0	0	0	0	0	0	0	0	0	0	0.186778	0.185429	0.124547	0	0	0.171297	0	0	0	0	0	0.107082	0	0	0.103044	0.085385
hsa-miR-516a-5p	0.916187	0.0256378	9.82168	383.093	8.58155	0.00260812	0.0309406	Up	0.0395532	0	0	4.77033	0	0	0	0	0	0	0	0	0	0	0	0	0	0	0	0	0	0	0	0	0	0	0	0	0	0	0	0	0.095389	0	0	0	0	0	0	0	0
NC_000001.11_2888	1.07871	0.235534	9.51042	40.3782	5.3355	0.0119492	0.104628	Up	0	0	0.0758558	4.73335	0.0410708	0	0	0	0	0	0	0	0	0.106676	0	0	0	0	0.0950954	0	0.490544	0	0	0	0	0	0	0	0	0	0	0	0.095389	0	0	0	0	0	0	0	0
hsa-miR-4755-5p	1.07202	0.237774	9.41452	39.5945	5.30723	0.0102454	0.0927457	Up	0	0.0523473	0	4.47449	0.0410708	0.0920826	0	0	0	0.103901	0	0	0.0951755	0	0	0.103787	0	0	0	0	0	0	0	0	0.0949996	0	0	0	0	0	0	0	0.095389	0	0	0	0	0	0	0	0.085385
hsa-miR-190a-5p	1.07131	0.261067	9.17376	35.1395	5.13502	0.0076424	0.0738867	Up	0.0791065	0	0.0379279	4.06772	0	0	0	0	0	0.103901	0	0.121419	0	0.106676	0	0	0	0	0	0.181892	0.0981088	0	0	0	0	0	0.0927146	0	0	0	0	0	0	0	0	0	0	0	0	0.103044	0
hsa-miR-4685-3p	1.09431	0.312109	8.91638	28.5682	4.83634	0.0225429	0.158852	Up	0	0	2.84459	0	0	0	0.190014	0	0.204467	0	0	0	0.190351	0	0	0	0	0	0.0950954	0	0	0	0.186756	0	0	0	0	0	0	0	0	0	0	0	0	0	0	0.0873852	0	0.103044	0.085385
hsa-miR-203b-5p	1.71892	1.00647	8.84339	8.78655	3.1353	0.0192115	0.141568	Up	0	0	0	4.51147	0.0410708	0	0.190014	0.174975	0.204467	0.103901	0	0	0.0951755	0.426705	0.118441	0	1.0599	0.303471	0.190191	0	0.0981088	0	0.0933779	0.0965023	0	0.280167	0.185429	0.124547	0.0881394	0	0	0	0	0	0.0996216	0	0.107082	0	0	0	0.085385
hsa-miR-1292-5p	1.64509	0.929846	8.79749	9.46123	3.24203	0.0321993	0.199042	Up	0	0	2.80666	0	0	0	0.0950071	0	0.204467	0.311704	0.1308	0.242838	0	0.106676	0.118441	0.311361	0	0	0.0950954	0.0909459	0	0	0	0	0.0949996	0.0933892	0	0	0.0881394	0.0989835	0.0856484	0	0.095389	0.203083	0.199243	0	0	0.17477	0	0.412176	0
hsa-miR-194-3p	0.847228	0.0948882	8.37062	88.2156	6.46296	0.00894043	0.0834325	Up	0	0	0	4.32658	0	0	0	0	0	0	0	0	0	0	0	0	0	0	0	0	0	0	0	0	0	0	0	0.124547	0	0	0	0	0	0.101541	0	0	0.107082	0	0	0.103044	0
NC_000009.12_20882*	0.741454	0	8.15599	Inf	Inf	0.00306699	0.0351323	Up	0	0	0	4.21564	0	0	0	0	0	0	0	0	0	0	0	0	0	0	0	0	0	0	0	0	0	0	0	0	0	0	0	0	0	0	0	0	0	0	0	0	0
hsa-miR-4324	0.981042	0.294506	7.84641	26.6427	4.73567	0.0232555	0.162472	Up	0	0	2.50324	0	0	0	0.0950071	0	0.204467	0.103901	0	0	0	0	0.118441	0	0	0	0	0	0	0	0	0.0965023	0	0.0933892	0.0927146	0	0	0.0989835	0	0	0	0	0	0	0	0	0	0	0
NC_000001.11_799*	0.702319	0	7.7255	Inf	Inf	0.0014772	0.0195103	Up	0	0.0523473	0	3.66095	0	0	0	0	0	0	0	0	0	0	0	0	0	0	0	0	0	0	0	0	0	0	0	0	0	0	0	0	0	0	0	0	0	0	0	0	0
NC_000002.12_5769	2.57667	2.07163	7.62714	3.68172	1.88038	0.0276329	0.17669	Up	0	0	0	3.88283	0.0410708	0.0920826	0	0.34995	0.306701	0.72731	0.392401	0.121419	0.380702	0.213352	0.710649	0	0.192708	0.202314	0.190191	0.636621	0.294326	1.21846	0.0933779	0.386009	0.189999	0.373557	0.278144	0.124547	0.0881394	0.0989835	0.171297	0.0850327	0.190778	0.304624	0.0996216	0	0.214165	0	0	0.103044	0
NC_000006.12_14557	1.69203	1.11113	7.50109	6.75088	2.75508	0.00435949	0.0462144	Up	0.11866	0	0	2.95834	0	0	0	0.174975	0.204467	0	0.261601	0.121419	0.0951755	0	0	0.103787	0.481771	0	0.190191	0.181892	0.294326	0.110769	0.0933779	0.193005	0.284999	0.0933892	0	0.373641	0	0	0.0856484	0	0	0	0	0	0	0	0.186368	0.103044	0.085385
hsa-miR-4786-5p	0.700278	0.0334047	7.36901	220.598	7.78528	0.00830226	0.0786924	Up	0	0	0	3.80887	0	0	0	0	0	0	0	0	0	0	0	0	0	0	0	0	0	0	0	0	0	0	0	0	0	0	0	0	0	0	0	0	0	0.0873852	0	0	0.085385
hsa-miR-6511b-3p	0.806689	0.157612	7.29747	46.3003	5.53295	0.0194084	0.142167	Up	0	0	0	3.77189	0	0.184165	0	0	0.102234	0.207803	0	0	0	0	0	0	0	0	0	0	0	0	0	0	0	0	0	0	0	0	0	0	0	0	0	0	0	0	0	0	0
NC_000007.14_16464	0.83468	0.195556	7.22592	36.9506	5.20753	0.0153258	0.12185	Up	0	0	0	3.73491	0	0	0.0950071	0	0	0	0	0	0	0	0	0	0	0	0	0	0	0	0.0933779	0	0.0949996	0	0	0.124547	0	0	0	0	0	0	0	0.0847586	0	0	0	0	0
hsa-miR-224-5p	1.56621	1.01107	7.1176	7.0397	2.81551	0.0112866	0.100663	Up	0	0	0.0379279	3.43907	0.123212	0	0.190014	0.0874874	0	0.207803	0.1308	0	0.0951755	0.426705	0	0.103787	0	0.202314	0	0.0909459	0.294326	0	0	0	0	0.466946	0.0927146	0.124547	0.0881394	0.395934	0.0856484	0	0	0.101541	0	0.0847586	0.214165	0.0873852	0.279552	0	0.085385
hsa-miR-4665-5p	0.801011	0.2086	6.72512	32.2392	5.01075	0.0168822	0.130813	Up	0	0	0	3.47605	0	0	0	0	0	0	0	0	0.0951755	0	0	0.311361	0	0	0	0.0909459	0	0.110769	0	0	0	0	0	0.124547	0	0	0	0	0	0	0	0	0	0	0	0.103044	0
NC_000018.10_32842	0.954384	0.384465	6.65357	17.3061	4.1132	0.0181516	0.136675	Up	0	0	0	3.43907	0	0	0.0950071	0	0.102234	0	0.1308	0	0	0	0	0	0.289063	0	0	0	0	0	0	0	0	0	0	0	0	0	0.0856484	0	0.190778	0	0	0	0	0	0	0.103044	0.085385
NC_000019.10_34066	0.980281	0.425243	6.53066	15.3575	3.94087	0.00921902	0.0857014	Up	0.0395532	0	0	3.06928	0	0.0920826	0	0	0	0	0	0	0.190351	0	0.118441	0	0	0.303471	0.0950954	0.0909459	0.0981088	0	0	0.0965023	0	0	0	0.124547	0	0	0.0856484	0	0.095389	0	0	0	0	0.0873852	0	0.103044	0
hsa-miR-1270	0.692965	0.114017	6.48244	56.8552	5.82922	0.0127206	0.108237	Up	0	0	0	3.29116	0.0410708	0	0	0	0	0.207803	0	0	0	0	0	0	0	0	0	0	0	0	0	0	0	0	0	0	0	0	0	0	0	0	0	0	0	0.0873852	0	0	0
hsa-miR-4677-3p	1.2501	0.752783	6.22325	8.26699	3.04736	0.0127627	0.108237	Up	0	0	0.113784	3.0323	0	0.460413	0.190014	0	0	0.103901	0	0	0.190351	0.106676	0.355324	0	0	0.202314	0	0	0	0.221539	0.0933779	0	0.0949996	0	0.0927146	0	0	0	0	0	0.095389	0.203083	0.199243	0	0	0.0873852	0.0931839	0	0.17077
hsa-miR-1299	1.83752	1.406	6.15277	4.37609	2.12964	0.0384001	0.224729	Up	0	0	0	3.18022	0	0.276248	0.380029	0.0874874	0.102234	0.623409	0.261601	0.242838	0.0951755	0.106676	0	0.103787	0.289063	0	0	0.181892	0	0	0	0	0.189999	0	0.0927146	0.124547	0	0	2.14121	0	0.095389	0	0.0996216	0	0	0.0873852	0.0931839	0	0.256155
hsa-miR-18a-3p	1.98313	1.59286	5.88589	3.69518	1.88564	0.0334185	0.203365	Up	0	0	0.0379279	2.92136	0.0410708	0	0.380029	0	0.306701	0.519507	0	0.242838	0.0951755	0	0	0.103787	0.0963542	0.101157	0.285286	0.181892	0.196218	0.443077	0	0.193005	0.189999	0.0933892	0	0	0.176279	0.197967	0.0856484	0.0850327	0.095389	0	0.0996216	0	0	0.349541	0	0	0.51231
hsa-miR-363-5p	1.17739	0.712592	5.82537	8.1749	3.0312	0.0317044	0.196991	Up	0	0	1.85847	0	0	0.276248	0.0950071	0	0.102234	0.103901	0.1308	0.121419	0.285527	0	0	0	0.192708	0	0.190191	0	0	0	0	0.0965023	0	0	0.0927146	0	0.0881394	0.0989835	0.0856484	0	0	0	0.0996216	0	0	0	0.186368	0.206088	0.085385
NC_000016.10_31042	0.594532	0.0816344	5.7235	70.1114	6.13158	0.0122069	0.105371	Up	0	0	0	2.95834	0	0	0	0	0.102234	0	0	0	0	0	0	0	0	0	0	0	0	0	0	0	0	0	0	0	0	0	0	0	0	0	0	0	0	0	0	0.103044	0
NC_000002.12_3849	0.466882	0.0389458	4.74625	121.868	6.92918	8.97e-08	6.99e-06	Up	0.11866	0.0523473	0.151712	0.480731	0.328566	0	0	0	0	0	0	0	0	0	0	0	0	0	0	0	0	0	0	0.0965023	0	0	0	0	0	0	0	0	0	0	0	0	0	0	0	0	0
NC_000006.12_14935	0.534705	0.144718	4.43458	30.643	4.93748	0.0304164	0.189965	Up	0.197766	0.104695	0	0.0369793	0.0410708	0	0	0	0	0	0	0.121419	0	0	0	0.103787	0	0	0	0	0	0	0	0	0	0	0	0	0	0	0	0	0.095389	0	0	0	0	0.0873852	0	0.103044	0
hsa-miR-3140-3p	0.508954	0.144895	4.14954	28.6382	4.83987	0.0189977	0.140421	Up	0	0	0	2.1448	0	0	0	0	0.102234	0.103901	0	0	0	0.106676	0	0	0	0.101157	0	0	0	0	0	0	0.0949996	0.0933892	0.0927146	0	0	0	0	0	0	0	0	0	0	0	0	0	0
hsa-miR-3689a-5p>hsa-miR-3689b-5p>hsa-miR-3689e	0.298313	0	3.28144	Inf	Inf	0.00654825	0.0648652	Up	0	0	1.02405	0.0369793	0	0	0	0	0	0	0	0	0	0	0	0	0	0	0	0	0	0	0	0	0	0	0	0	0	0	0	0	0	0	0	0	0	0	0	0	0
NC_000017.11_32281>NC_000017.11_32282	0.381471	0.101437	3.18181	31.3675	4.9712	0.035079	0.21101	Up	0.11866	0.104695	0.0379279	0	0	0	0	0	0	0.103901	0	0	0	0	0	0	0	0	0	0	0	0.110769	0	0	0	0	0	0	0	0	0	0	0	0	0	0	0	0	0.0931839	0	0
NC_000018.10_33157	0.242887	0	2.67176	Inf	Inf	0.0120766	0.104997	Up	0.158213	0	0	0.0369793	0.0821415	0	0	0	0	0	0	0	0	0	0	0	0	0	0	0	0	0	0	0	0	0	0	0	0	0	0	0	0	0	0	0	0	0	0	0	0
NC_000012.12_25535	0.360265	0.145447	2.50844	17.2464	4.10822	0.00017114	0.00387328	Up	0.0395532	0	0.341351	0.258855	0.123212	0.0920826	0	0	0	0	0	0	0	0	0	0	0	0	0	0	0	0	0	0	0	0.0933892	0.0927146	0.124547	0	0	0	0	0.095389	0	0.0996216	0.0847586	0	0	0	0	0
hsa-miR-7977	0.222051	0.0176784	2.26577	128.166	7.00187	1.43e-06	7.36e-05	Up	0.0395532	0	0.341351	0.0739586	0.164283	0	0	0	0.102234	0	0	0	0	0	0	0	0	0	0	0	0	0	0	0	0	0	0	0	0	0	0	0	0	0	0	0	0	0	0	0	0
hsa-miR-455-3p	0.8752	0.736201	2.2652	3.07688	1.62147	0.0332565	0.202982	Up	0	0	0.0379279	1.10938	0	0.184165	0	0	0	0	0	0	0	0	0	0.207574	0	0.202314	0.285286	0	0	0.110769	0	0	0.0949996	0.0933892	0.185429	0.249094	0.176279	0	0	0.255098	0	0	0.199243	0	0	0.0873852	0.186368	0	0.085385
NC_000011.10_24003	0.213144	0.0154607	2.18998	141.648	7.14617	0.0278202	0.177418	Up	0	0.157042	0.0379279	0.0739586	0	0	0	0	0	0	0	0	0	0	0	0	0	0	0	0	0	0	0	0	0	0	0	0	0	0	0	0	0	0	0	0	0	0	0	0	0
NC_000015.10_29257	0.240978	0.0538953	2.1118	39.1834	5.29217	0.0243229	0.165136	Up	0.0395532	0.104695	0.0379279	0	0.0410708	0	0	0	0	0	0	0	0	0	0	0	0	0	0	0	0	0.110769	0	0	0	0	0	0	0	0	0	0	0	0	0	0	0	0	0	0	0
NC_000014.9_28037	0.189893	0	2.08882	Inf	Inf	1.18e-06	6.35e-05	Up	0.0395532	0.0523473	0.0758558	0.258855	0.0410708	0	0	0	0	0	0	0	0	0	0	0	0	0	0	0	0	0	0	0	0	0	0	0	0	0	0	0	0	0	0	0	0	0	0	0	0
NC_000015.10_29259	0.177219	0	1.94941	Inf	Inf	0.0098326	0.0903628	Up	0.0395532	0.104695	0	0.0369793	0	0	0	0	0	0	0	0	0	0	0	0	0	0	0	0	0	0	0	0	0	0	0	0	0	0	0	0	0	0	0	0	0	0	0	0	0
NC_000017.11_31542	0.150171	0	1.65189	Inf	Inf	0.000128465	0.00302762	Up	0.0395532	0.0523473	0	0.0369793	0.123212	0	0	0	0	0	0	0	0	0	0	0	0	0	0	0	0	0	0	0	0	0	0	0	0	0	0	0	0	0	0	0	0	0	0	0	0
hsa-miR-509-3p	0.13008	0	1.43088	Inf	Inf	0.0137737	0.113639	Up	0	0	0	0.739586	0	0	0	0	0	0	0	0	0	0	0	0	0	0	0	0	0	0	0	0	0	0	0	0	0	0	0	0	0	0	0	0	0	0	0	0	0
NC_000003.12_7513	0.129348	0	1.42283	Inf	Inf	0.0203273	0.147986	Up	0.0791065	0	0.0758558	0	0	0	0	0	0	0	0	0	0	0	0	0	0	0	0	0	0	0	0	0	0	0	0	0	0	0	0	0	0	0	0	0	0	0	0	0	0
NC_000006.12_14796	0.112291	0	1.2352	Inf	Inf	0.0407584	0.235115	Up	0.0395532	0.0523473	0	0	0	0	0	0	0	0	0	0	0	0	0	0	0	0	0	0	0	0	0	0	0	0	0	0	0	0	0	0	0	0	0	0	0	0	0	0	0
NC_000020.11_35054*	0.0864618	0	0.95108	Inf	Inf	0.0212083	0.152916	Up	0	0	0.303423	0	0	0	0	0	0	0	0	0	0	0	0	0	0	0	0	0	0	0	0	0	0	0	0	0	0	0	0	0	0	0	0	0	0	0	0	0	0
NC_000003.12_6951	0.109502	0.0266844	0.937672	35.1393	5.13501	0.0257393	0.170443	Up	0.0395532	0	0	0	0.123212	0	0	0	0	0	0	0	0	0.106676	0	0	0	0	0	0	0	0	0	0	0	0	0	0	0	0	0	0	0	0	0	0	0	0	0	0	0
hsa-miR-877-5p	0.192031	0.119197	0.92038	7.72153	2.94889	0.0386583	0.225694	Up	0	0	0	0	0.328566	0.0920826	0	0	0	0	0	0	0.0951755	0.106676	0	0	0	0	0	0	0	0	0	0.0965023	0	0	0	0	0	0	0	0	0	0	0	0	0	0	0	0	0
NC_000015.10_29169	0.0751329	0	0.826462	Inf	Inf	0.015038	0.120863	Up	0.0395532	0	0.0379279	0	0.0410708	0	0	0	0	0	0	0	0	0	0	0	0	0	0	0	0	0	0	0	0	0	0	0	0	0	0	0	0	0	0	0	0	0	0	0	0
NC_000001.11_671*	0.0648464	0	0.71331	Inf	Inf	0.0260141	0.170859	Up	0	0	0.227567	0	0	0	0	0	0	0	0	0	0	0	0	0	0	0	0	0	0	0	0	0	0	0	0	0	0	0	0	0	0	0	0	0	0	0	0	0	0
NC_000023.11_37486*	0.0540386	0	0.594425	Inf	Inf	0.0292953	0.184874	Up	0	0	0.189639	0	0	0	0	0	0	0	0	0	0	0	0	0	0	0	0	0	0	0	0	0	0	0	0	0	0	0	0	0	0	0	0	0	0	0	0	0	0
NC_000021.9_35979	0.0859276	0.038543	0.559774	14.5234	3.8603	0.00102578	0.0152033	Up	0	0	0	0.110938	0.123212	0	0	0	0	0	0	0	0	0	0	0	0	0	0	0	0	0	0	0	0	0	0.0927146	0	0	0	0	0	0	0	0	0	0	0	0	0	0
hsa-miR-6804-5p	0.047585	0.0178293	0.345142	19.3582	4.27487	0.0446828	0.252923	Up	0	0	0	0	0.123212	0	0	0	0	0	0	0	0	0	0.118441	0	0	0	0	0	0	0	0	0	0	0	0	0	0	0	0	0	0	0	0	0	0	0	0	0	0
NC_000012.12_26423	0.0277706	0	0.305476	Inf	Inf	0.00301563	0.0347085	Up	0	0	0.0379279	0.0369793	0.0410708	0	0	0	0	0	0	0	0	0	0	0	0	0	0	0	0	0	0	0	0	0	0	0	0	0	0	0	0	0	0	0	0	0	0	0	0
NC_000004.12_10525	0.0443304	0.0182158	0.305476	16.7698	4.06779	0.0110251	0.0990621	Up	0	0	0.0379279	0.0369793	0.0410708	0	0	0	0	0	0	0	0	0	0	0	0	0	0	0	0	0	0	0	0	0	0	0	0.0881394	0	0	0	0	0	0	0	0	0	0	0	0
NC_000004.12_11034*	0.0216155	0	0.23777	Inf	Inf	0.0262984	0.170869	Up	0	0	0.0758558	0	0	0	0	0	0	0	0	0	0	0	0	0	0	0	0	0	0	0	0	0	0	0	0	0	0	0	0	0	0	0	0	0	0	0	0	0	0
hsa-miR-1269b	0.0209177	0	0.230095	Inf	Inf	0.0262984	0.170869	Up	0	0	0	0	0.0821415	0	0	0	0	0	0	0	0	0	0	0	0	0	0	0	0	0	0	0	0	0	0	0	0	0	0	0	0	0	0	0	0	0	0	0	0
NC_000003.12_7214	0.0173117	0	0.190429	Inf	Inf	0.0262984	0.170869	Up	0	0	0.0379279	0.0369793	0	0	0	0	0	0	0	0	0	0	0	0	0	0	0	0	0	0	0	0	0	0	0	0	0	0	0	0	0	0	0	0	0	0	0	0	0
hsa-miR-129-5p	101305	111432	27.5235	0.000246997	-11.9832	2.88e-20	2.32e-17	Down	0.0395532	0.0523473	5.91675	3.88283	0.0821415	11621.3	13151.6	14306.7	11712.6	11994.6	10206.9	9331.4	8744.54	10994.7	19547.2	11058.6	11314.9	9147.84	9253.45	10500.1	11527.7	15886.4	6828.91	6139.58	6366.69	11149.1	7006.72	11195.6	7114.7	8010.34	9574.72	11469.2	6879.26	9754.16	8427.09	12362	11863	10913.7	11439.4	25423.6	11506.3
hsa-miR-9-3p	80011.8	87937.1	758.544	0.00862598	-6.8571	1.21e-10	2.09e-08	Down	12.8152	0.680515	124.821	21.0042	45.0957	10058.9	11442.6	12055	10943.4	9788.98	9969.87	10705.3	7594.53	12232.7	13037.1	9625.21	9291.72	9485.6	10838.9	9361.15	10262.5	10258.9	8456.58	9647.05	9368.58	11012	9840.64	9403.29	9795.81	6679.9	8275.94	7022.77	5893.13	7474.05	7809.54	6205.18	7320.9	8048.35	10011.4	4811.02	6844.63
hsa-miR-128-3p	129542	142167	3297.24	0.0231927	-5.43018	9.16e-10	1.17e-07	Down	48.9669	62.1363	196.277	305.079	212.541	21499.2	21059.7	22357.7	19897.4	19480.3	17654.3	20568.8	10580.6	22005.9	18060.9	21126.2	15183.9	14833	15735.3	16518.1	19165.6	17461.3	10466.4	13120.8	11147.8	14027.8	12467.1	17163.2	11686.3	11575.1	10654.2	9012.88	7687.02	7271.48	9527.81	12549.5	10617.5	12317	13769.1	8979.56	11711.4
hsa-miR-181b-5p	66414.4	72923.3	1325.35	0.0181745	-5.78194	1.16e-09	1.4e-07	Down	11.2727	64.4396	41.6448	51.4382	48.2992	9258.35	10117.7	10724.9	10041	7914.8	8639.11	8495.68	7085.72	9526.08	12417.3	8953.4	9320.53	7000.88	7246.46	8603.66	9479.18	10820.5	5268.1	5350.19	5227.54	6886.05	5325.44	10269	5409.82	4643.41	5332.04	5825.59	4259.02	5884.32	5257.53	4870.83	5806.33	5463.23	9601.67	6603.26	5842.81
hsa-miR-433-3p	25955	28528.8	217.275	0.007616	-7.03675	4.25e-09	4.11e-07	Down	11.9846	0.157042	5.61333	9.35576	0.0410708	3662.22	3931.68	4095.72	3416.75	3596.24	3009.72	2982.05	2426.88	3276.24	4615.54	3263.48	3347.92	2009.79	2060.72	2900.54	3238.28	4416.26	1759.71	1630.31	1676.36	2675.23	1830.28	3421.93	1776.54	2023.82	2292.04	2723.77	1477.67	2048.7	2029.49	3226	2826.22	2627.15	3096.69	5504.2	2713.02
NC_000010.11_20947	3461.43	3807.57	0	0	#NAME?	1.28e-08	1.15e-06	Down	0	0	0	0	0	396.416	438.268	462.021	397.484	431.503	395.802	330.138	314.555	438.012	637.689	390.447	410.276	299.931	282.529	372.787	429.03	744.591	195.72	233.343	172.614	321.445	164.754	430.808	201.399	231.027	250.607	421.337	191.255	278.02	260.909	368.954	411.839	292.478	383.638	1169.14	389.014
NC_000001.11_1920	18133.2	19938.9	76.8893	0.00385625	-8.01858	2.06e-07	1.42e-05	Down	0.0791065	0.0523473	5.23405	12.2401	12.4855	1474.15	1502.35	1545.9	1915.14	1711.57	2562.51	2308.05	1746.47	1870.46	1748.31	1833.09	1196.91	1957.69	1689.66	1323.08	1476.93	1207.94	3174.48	2911.86	2983.56	2439.88	2756.13	1567.42	3139.7	2798.46	2039.97	2203.03	2299.07	2120.79	1968.72	2104.13	1989.05	2242.48	1709.74	1043.22	1797.78
hsa-miR-656-3p	2161.3	2377.37	0.59253	0.000249237	-11.9702	9.42e-07	5.42e-05	Down	0.0395532	0	0	0	0	284.259	294.902	306.293	300.771	223.077	258.069	290.312	186.068	373.793	189.625	221.585	201.958	294.974	364.12	263.561	253.023	205.034	325.329	395.949	338.864	389.246	384.117	250.215	378.206	187.376	223.885	145.236	151.096	180.744	200.538	171.128	181.826	224.493	263.617	64.1964	158.816
hsa-miR-181a-5p	84855.1	92783.3	5573.45	0.0600695	-4.05722	1.34e-06	7.06e-05	Down	75.2303	168.611	212.851	375.747	350.662	10931.7	12558	13162.9	14426.4	10087.7	10406.2	9748.72	8162.06	10722	15101.5	11028.6	10866.4	7701.59	8012.84	10262.2	11319.4	14377.3	6053.5	6077.23	5957.24	8545.39	6253.14	11698.1	6620.5	6294.85	7643.26	8314.76	5671.73	7873.11	6889.93	7499.11	8660.71	7956.95	10685.5	13078.1	8676.4
hsa-miR-320a	60861.7	66357.7	5901.65	0.088937	-3.49107	3.02e-06	0.000136212	Down	96.9054	276.917	103.884	175.8	137.259	6980.51	7142.64	8953.9	7218.61	7278.72	5373.54	5912.13	5576.91	6443.03	14049.2	6968.37	10363.3	4335.49	3969.57	6194.78	7209.23	9699.62	3314.17	3209.09	3014.72	6287.05	3269.49	7923.67	3305.76	3873.82	5275.51	6970.56	3581.67	5498.97	4814.91	6877.4	6298.37	5385.29	8178.1	19933.6	6857.19
hsa-miR-9-5p	49077.5	53709.5	2757.31	0.0513374	-4.28385	3.04e-06	0.000136212	Down	26.8962	106.998	170.789	118.112	98.8574	4421.9	6482.34	5438.39	6311.9	5360.69	6115.97	6470.29	4793.61	7512.67	5644.33	4451.94	4030.01	7439.09	8341.39	5613.18	5431.5	5842.64	6887.46	8104.85	7539.93	8238.98	8510.09	4883.73	8300.53	5326.8	6785.75	4317.62	4255.02	4079.83	5200.45	3910.34	4206.84	5613.27	4239.77	1780.39	4113.59
hsa-miR-330-3p	2200.03	2419.94	0.948146	0.000391806	-11.3176	3.55e-06	0.000153012	Down	0	0.0523473	0.0379279	0.0369793	0.0410708	279.839	276.186	338.226	255.788	294.769	246.297	255.83	178.549	300.08	334.123	287.801	276.44	195.84	209.59	231.912	275.195	369.416	163.318	184.03	155.134	258.875	162.714	253.702	182.449	192.919	211.808	241.493	140.126	163.888	188.384	281.483	239.222	227.551	245.167	456.588	241.127
hsa-miR-105-5p	1422.35	1564.59	0	0	#NAME?	4.08e-06	0.000172913	Down	0	0	0	0	0	202.858	215.951	210.845	200.48	177.152	171.479	149.831	119.731	195.537	241.265	185.675	192.323	151.129	156.622	175.798	187.192	242.806	93.658	98.3359	93.8596	153.905	113.668	193.172	112.995	113.237	131.642	133.927	81.8437	97.6827	99.522	154.769	143.169	144.972	170.154	204.748	139.69
hsa-miR-219a-2-3p	13575.4	14909.6	233.53	0.015663	-5.99649	1.07e-05	0.000399675	Down	7.71288	0.418779	5.53747	14.8657	23.821	1312.27	1458.64	1768.56	1439.86	1681.02	1381.51	1401.66	1122.98	1516.94	2085.16	1354.11	1538.58	1224.2	1240.52	1221.77	1486.94	2348.75	1143.23	1134.58	969.566	1573.61	1028.85	1549.74	1097.6	1028.14	1293.8	1676.85	985.464	1205.8	1238.89	1554.39	1679.37	1440.11	1312.68	4462.63	1848.59
NC_000017.11_32737	1087.69	1196.46	0	0	#NAME?	1.69e-05	0.000585425	Down	0	0	0	0	0	103.501	131.3	153.978	146.092	80.108	134.986	162.823	133.055	148.707	188.559	136.272	149.253	112.082	101.372	112.045	182.581	221.76	73.0215	70.5432	80.9397	60.6096	67.3108	195.788	63.4604	73.6437	42.3103	118.706	87.3763	115.249	81.092	62.6366	104.834	62.83	153.474	193.723	109.549
hsa-miR-99a-5p	254708	276418	37602.1	0.136033	-2.87797	1.7e-05	0.000585425	Down	465.542	769.244	1976.95	3771.04	2745.75	32565.8	35844.3	37528.9	32034.7	30512.1	31619.7	30201.7	22036.2	34711.3	41687.7	34933	26718.3	25180.3	26956.2	29414.2	33260.3	37018.4	20930.2	21857.8	21366.7	29204.1	22834	29000.5	23155.8	22232.2	25123.4	25076.1	18163.1	22275.1	21356	27486.7	25898.2	27621.9	26202.6	29210.6	25855.4
hsa-miR-1298-5p	1064.32	1170.75	0	0	#NAME?	1.81e-05	0.000615406	Down	0	0	0	0	0	115.195	141.181	148.466	127.076	131.643	118.244	110.613	104.883	122.251	170.082	123.299	108.591	93.6714	103.369	111.045	131.368	175.237	94.5918	85.5011	75.9047	114.869	85.5756	124.547	100.303	82.8492	104.748	127.039	77.3605	102.151	97.0314	107.813	124.323	115.611	113.591	229.994	124.321
NC_000005.10_11545*>NC_000001.11_1013*>NC_000015.10_29934*	1514.04	1665.41	0.356655	0.000214154	-12.1891	2.01e-05	0.000665328	Down	0	0	0.113784	0	0	208.659	238.468	228.867	161.427	170.502	237.926	187.228	146.951	222.847	186.664	169.38	231.924	212.025	155.861	175.707	209.855	157.071	134.371	231.606	169.289	214.608	188.396	192.799	139.172	127.194	182.088	138.178	109.983	151.093	114.166	100.863	171.439	122.339	202.861	105.826	122.101
hsa-miR-323a-3p	8017.74	8813.06	64.5378	0.00732298	-7.09335	2.46e-05	0.000772828	Down	0.0791065	0.209389	17.1813	3.4021	0.123212	1662.18	1490.19	1483.17	1333.23	1213.15	1152.22	1149.23	743.987	1370.79	1375.93	1386.39	1106.15	781.539	835.604	1136.91	1209.29	1089.08	599.86	614.623	638.398	787.924	708.989	1194.78	634.075	714.562	613.927	498.207	426.389	465.059	496.116	665.016	518.814	653.903	1163.77	335.511	468.678
hsa-miR-330-5p	1175.31	1292.78	0.64267	0.000497122	-10.9741	2.68e-05	0.000820986	Down	0	0.0523473	0	0	0	131.402	150.491	168.763	149.261	129.981	121.121	114.498	94.319	150.307	225.157	138.141	125.646	102.27	96.617	117.229	143.141	185.206	76.85	77.0089	72.8647	115.336	82.1452	142.482	83.9968	81.8593	102.521	133.927	68.5847	105.501	99.7212	115.696	144.133	119.456	116.759	332.729	149.595
hsa-miR-24-3p	22697.9	24822	1456.84	0.0586913	-4.09071	3.52e-05	0.00102623	Down	25.4327	55.5405	46.0824	28.1782	69.615	2393.23	2772.59	3046.75	2555.94	2598.58	2587.49	2818.13	2000.02	3411.72	3749.03	2485.91	2225.68	3055.85	3288.69	2417.52	2712.02	2520.56	2191.58	2423.75	2657.04	3184.01	2842.63	2306.86	2725.89	1921.76	2307.37	2245.03	1822.88	2147.7	2235.41	2151.09	2514.83	2694.52	2256.35	2063.87	2485.81
hsa-miR-218-5p	4950.29	5442.73	25.859	0.0047511	-7.71752	4.55e-05	0.00123622	Down	0	0.0523473	7.889	0.0739586	0.123212	436.472	476.461	492.904	509.123	473.791	496.518	573.097	479.59	684.328	556.319	529.418	459.128	719.834	787.39	532.579	569.914	645.563	656.727	788.038	651.317	805.575	769.346	522.599	838.558	459.877	528.45	506.115	448.042	404.947	579.1	433.964	520.099	623.843	458.465	439.895	614.431
hsa-miR-99b-3p	794.889	874.378	0	0	#NAME?	6.53e-05	0.00173556	Down	0	0	0	0	0	81.401	95.9572	106.21	90.3745	92.5762	79.5266	74.5512	60.3413	93.875	115.244	89.4644	81.612	69.1914	76.9322	77.7587	95.2637	133.145	63.5904	57.7084	50.7298	98.8991	59.1519	88.5528	62.3146	60.7759	76.1414	92.7707	50.7469	68.6419	66.8461	101.287	100.015	89.395	80.6972	201.348	106.39
NC_000014.9_27755	774.19	851.609	0	0	#NAME?	7.74e-05	0.00192931	Down	0	0	0	0	0	44.9363	84.6514	84.5128	101.211	54.86	89.8599	110.005	123.062	80.5405	111.69	65.4896	72.2656	91.6483	88.2486	73.5752	89.6715	108.775	101.408	97.8534	89.5846	65.4658	72.9664	110.598	83.2917	60.7759	49.8473	91.9204	135.548	101.338	87.9659	44.3288	76.1355	56.5382	75.5721	100.365	132.261
hsa-miR-767-5p	691.139	760.253	0	0	#NAME?	0.000115168	0.00278361	Down	0	0	0	0	0	74.679	78.9509	86.2626	78.2087	81.3549	68.5394	66.5375	54.9163	87.4745	99.7277	75.1418	78.3359	61.6047	62.8581	63.5712	76.8192	93.4893	67.8857	54.2343	51.8698	96.471	68.0525	75.9736	65.2232	63.2504	74.0002	81.2063	48.9345	55.9493	59.5737	91.2851	86.6296	91.4923	64.6696	135.606	91.4474
hsa-miR-21-5p	37617.9	41075.8	3039.23	0.0739907	-3.75651	0.00012154	0.00290854	Down	18.1154	88.1006	351.781	143.221	109.413	3154.2	4816.1	4800.26	4943.5	4021.51	3822.64	4078.46	3913.05	4962.47	5263.89	3148.48	3979.43	4174.65	4499.73	4180.69	4237.32	5051.74	4279.04	4756.7	4381.67	6116.52	4984.99	4255.89	5015.31	2873.99	4640.51	3658.45	3347.58	3881.92	4110.49	3136.92	4169.25	4424.49	3907.11	3552.65	4516.87
hsa-miR-101-3p	18444.2	20229.5	592.03	0.0292657	-5.09464	0.000178288	0.00398248	Down	0.830618	0.994599	83.2138	78.2852	55.3634	1450.21	2708.84	2370.82	2656.54	2159.07	1975.61	2241.51	2538.62	1943.85	2824	1490.28	2013.42	2325.5	2256.8	2060.02	2267.98	3061.77	2214.64	2464.96	1967.63	2738.73	2257.69	2499.53	2107.41	1300.94	2003.32	1644.28	1404.7	2115.82	2091.95	1395.64	2010.9	1676.66	2087.88	2439.36	1990.92
hsa-miR-381-3p	14794.7	16212.8	613.775	0.0378575	-4.72328	0.000203455	0.00435179	Down	17.5221	0.680515	29.2803	55.8387	51.092	1067.51	1221.41	1270.58	1415.22	1550.11	1284.98	1588.04	1019.52	1588.73	1478.74	1207.98	1046.79	1055.07	1308.99	1271.51	1418.75	1602.94	1587.8	1686.19	1355.17	2002.45	1515.51	1283.08	1687.08	1252.34	1917.75	1768.43	1416.34	1388.17	1831.44	2109.05	2394.25	2406.94	892.981	3526.99	2743.08
hsa-miR-873-3p	564.525	620.977	0	0	#NAME?	0.000248771	0.00492852	Down	0	0	0	0	0	73.2057	74.1056	90.7244	71.4613	73.7701	63.0458	57.1883	50.8237	66.3526	124.719	67.5654	72.2656	43.0929	44.5047	60.7519	72.5024	102.572	35.8571	25.8626	30.7799	53.8855	31.6157	77.5927	31.1132	36.7229	42.3959	62.1589	33.9585	48.1306	43.7339	59.7548	58.7882	43.78	72.3107	165.386	57.5495
NC_000016.10_30972>NC_000016.10_30181>NC_000016.10_30205	477.491	525.241	0	0	#NAME?	0.000448569	0.00803269	Down	0	0	0	0	0	58.3804	69.8303	80.1384	80.6623	44.7815	69.5858	73.4584	71.001	75.5267	94.2794	75.8683	70.3385	43.5987	34.9	65.1173	99.2861	114.979	26.1458	22.099	24.2249	20.8258	22.7151	98.0184	18.5093	27.5174	17.1297	46.3428	29.7614	41.6319	30.1853	19.4945	32.6601	18.9626	73.4289	60.6929	36.1179
hsa-miR-889-3p	2341.94	2575.39	7.48789	0.00290748	-8.42602	0.000448661	0.00803269	Down	0	0	0.0379279	3.80887	0	218.696	256.994	255.376	257.015	222.661	241.327	267.729	166.843	352.245	209.76	209.961	174.979	364.57	380.287	235.914	219.273	226.412	408.061	455.202	426.168	455.272	463.202	207.371	470.841	250.23	286.922	196.681	204.896	187.445	265.89	217.66	234.189	286.012	189.816	83.1565	208.169
hsa-miR-132-3p	4250.31	4659.23	161.05	0.0345658	-4.85451	0.000635651	0.0104515	Down	8.93903	0.0523473	0.0379279	4.17866	6.53025	477.356	494.797	545.746	523.743	405.839	431.772	419.381	289.619	472.576	433.377	438.293	422.609	317.835	386.278	410.712	443.256	427.68	476.507	452.21	465.878	578.733	523.93	470.289	576.961	498.184	541.041	474.483	386.039	408.704	408.05	528.809	468.271	553.673	449.799	480.803	524.52
hsa-miR-410-3p	4718.02	5182.1	77.2146	0.0149003	-6.06852	0.000659087	0.0107215	Down	0.0395532	0.104695	16.1573	0.0369793	8.78915	573.398	620.492	674.965	621.273	484.493	478.206	522.101	367.853	644.218	663.746	507.83	498.729	500.829	583.22	496.565	533.025	514.856	513.112	550.16	528.863	703.22	569.361	502.547	600.846	406.921	548.064	459.942	387.47	478.057	474.099	455.662	506.928	561.275	536.646	342.106	469.276
hsa-miR-660-5p	405.525	446.078	0	0	#NAME?	0.000747702	0.0118894	Down	0	0	0	0	0	56.815	48.3586	58.7915	55.0017	43.0152	41.3329	39.3397	34.0728	50.3512	51.7589	40.9959	48.7552	24.48	35.851	38.4701	43.1679	48.96	46.689	40.4345	44.0798	62.384	51.1785	50.3169	49.5343	40.5832	45.7362	46.4279	31.2876	37.4687	39.9483	48.821	46.3666	49.6348	52.2762	35.3441	46.6202
hsa-miR-490-3p	375.945	413.54	0	0	#NAME?	0.000955132	0.0143743	Down	0	0	0	0	0	30.4793	37.9079	46.3683	34.6572	36.1577	35.3161	28.5334	27.2202	32.6429	39.2041	28.0225	34.5911	20.0291	21.3014	27.8294	32.2778	81.5262	28.8538	27.2137	22.7999	45.107	26.8872	36.6168	29.3504	25.7357	38.6274	48.3836	23.1795	34.2194	31.9785	50.5162	56.9678	46.5763	32.9871	202.069	63.5265
hsa-miR-340-5p	4554.37	5002.75	70.5146	0.0140952	-6.14866	0.0010211	0.0152033	Down	0.197766	0.104695	11.6818	15.0876	0.164283	298.992	566.053	518.713	543.576	458.413	457.017	502.917	452.655	568.477	508.943	348.932	373.758	495.973	564.962	478.375	472.885	681.785	607.797	774.721	610.278	914.467	687.108	444.632	714.634	386.432	573.073	457.476	412.367	461.302	556.885	407.774	549.547	559.615	373.481	440.101	555.686
hsa-miR-137	364.992	401.491	0	0	#NAME?	0.00103158	0.0152033	Down	0	0	0	0	0	37.5697	48.6437	48.468	42.7336	38.3397	35.9701	45.1678	37.5943	58.8853	52.3511	35.7027	41.625	34.4946	45.3605	36.4693	39.8322	47.8523	46.0353	45.0666	40.9448	58.2748	47.0063	45.2105	54.2057	25.6367	39.1413	33.9281	30.2383	34.6256	38.6532	30.5979	38.4426	42.9935	44.4487	45.9576	45.681
NC_000010.11_22372	356.995	392.694	0	0	#NAME?	0.00109918	0.0160211	Down	0	0	0	0	0	54.4208	58.6194	59.3164	53.5704	56.4185	48.9194	50.9959	36.1667	50.8845	78.7636	56.1488	50.4896	31.0552	20.2553	46.1096	53.7636	73.7724	16.5279	17.8529	22.1349	26.7093	20.7681	57.5407	17.8923	22.4692	19.3565	31.2921	15.1668	26.0961	24.208	26.7837	30.7326	25.4291	47.2442	74.0886	30.4825
hsa-miR-1296-5p	342.731	377.005	0	0	#NAME?	0.00123507	0.0171236	Down	0	0	0	0	0	43.9234	36.6728	48.0306	46.6185	34.5992	42.2485	41.0396	31.0272	56.2184	34.9402	47.1193	29.4844	25.6939	36.8019	40.289	46.2093	45.0831	39.1253	31.1703	36.9549	44.3598	40.5163	34.8731	41.8662	36.6239	33.9168	32.9077	28.2351	27.6192	32.9747	36.1919	36.7292	44.5664	39.2304	28.5432	37.9109
hsa-miR-138-5p	2012.82	2213.13	9.75013	0.00440559	-7.82645	0.00125333	0.0171236	Down	0.0395532	0	0	4.73335	0	174.773	235.903	260.275	284.823	204.27	227.331	240.774	199.298	227.22	355.443	200.517	220.651	255.017	217.293	178.891	230.556	296.197	188.53	178.529	161.214	226.375	162.436	281.974	165.526	126.897	155.366	234.35	143.751	241.567	206.117	140.615	243.077	172.848	190.188	529.44	257.692
hsa-miR-708-3p	2245.3	2467.76	20.7304	0.00840051	-6.89531	0.00125399	0.0171236	Down	0	0.0523473	6.37188	0	0.0410708	240.612	285.591	291.333	269.999	250.714	254.93	246.116	228.992	271.704	435.628	247.636	222.289	280.711	265.031	239.097	274.803	349.92	194.319	194.645	189.524	245.613	187.469	280.729	200.693	172.132	203.501	245.915	173.417	236.388	219.466	192.995	251.751	230.959	242.185	432.476	266.487
hsa-miR-326	327.746	360.521	0	0	#NAME?	0.00142956	0.0191957	Down	0	0	0	0	0	48.988	44.1783	49.9553	48.152	42.2879	45.7801	40.6753	29.0285	34.1364	60.4051	43.7981	45.7682	17.5002	20.5406	34.3775	43.266	63.5816	28.2001	27.5032	22.7999	33.3399	25.3111	47.5769	27.5876	29.0022	25.0093	33.673	19.5547	30.0562	30.7831	26.7837	30.6255	28.6623	45.0078	58.9412	30.5678
hsa-miR-181d-5p	3550.07	3888.6	164.765	0.0423713	-4.56077	0.00149792	0.0196765	Down	9.05769	0.104695	5.91675	4.65939	0.0821415	369.159	483.111	495.704	493.993	396.904	379.844	393.519	375.753	424.891	614.356	370.416	439.857	395.119	387.989	400.435	439.233	579.767	322.527	319.133	296.209	433.045	288.343	523.844	317.214	222.911	326.749	371.168	261.652	342.397	308.229	274.788	365.044	353.124	459.117	575.501	416.593
hsa-miR-129-1-3p	304.117	334.529	0	0	#NAME?	0.00174975	0.0224849	Down	0	0	0	0	0	30.7556	42.9432	42.2564	42.4269	28.5729	35.9701	24.4052	16.0847	34.4564	34.1111	32.4853	24.5703	16.1851	23.1082	29.0117	24.9196	33.2308	37.5379	28.4682	26.3149	41.278	26.98	29.7667	34.8151	39.0985	41.9677	36.394	23.4657	32.6963	27.7944	45.2611	37.5859	38.2747	21.9914	39.6719	36.374
hsa-miR-432-5p	6567.05	7140.52	832.28	0.116557	-3.10089	0.0023534	0.0287281	Down	6.6845	53.2372	8.04071	27.5126	0.0410708	926.075	972.588	1013.89	920.409	905.605	915.341	849.811	611.122	1164.26	1131.47	880.737	733.063	711.134	732.33	848.798	873.659	1137.82	510.31	538.483	535.703	723.579	507.983	839.82	558.187	508.379	600.652	601.777	390.713	442.111	481.272	614.67	594.521	618.862	786.286	586.938	551.16
hsa-miR-22-3p	97639.8	104372	30319.7	0.290496	-1.78341	0.00239747	0.0291191	Down	377.852	1171.69	1025.19	1510.75	1477.23	9847.68	11849.7	13400.4	11313.1	11197	10132.1	10210.7	8920.61	11591.1	18523.1	10028.1	11828.1	7877.3	8444.38	10060	11437.1	14528.5	7002.69	6974.9	6210.41	10373	6677.22	10885.9	7092.75	6067.59	9329.85	10825.7	6869.06	9972.27	8705.33	9334.05	11622.1	10028.2	10955	23973.4	11570.4
hsa-miR-377-3p	266.887	293.576	0	0	#NAME?	0.00248478	0.0298791	Down	0	0	0	0	0	19.9819	30.0223	34.2076	30.3634	30.0275	25.3753	31.3261	26.3636	32.2162	37.9013	16.8135	29.4844	22.3557	27.6728	22.8274	25.3121	34.1169	32.869	30.8807	23.9399	42.3053	31.3375	29.8913	30.4962	17.4211	27.4075	29.6764	19.8409	26.2992	28.4918	27.5466	37.8001	33.2064	26.1847	73.3673	43.034
hsa-miR-1224-5p	1535.4	1688.14	7.94136	0.0047042	-7.73184	0.00262265	0.0309406	Down	0	0	0	4.1047	0	216.762	218.896	235.429	215.611	226.401	243.158	181.885	157.611	245.462	385.172	211.933	196.563	123.917	96.4268	172.524	224.964	383.483	72.8348	75.0788	67.1647	106.931	59.5228	228.917	70.8641	84.9278	75.1136	152.464	70.4925	122.56	99.7212	108.491	144.133	85.0258	197.736	387.651	128.078
NC_000011.10_23954	256.645	282.309	0	0	#NAME?	0.0027291	0.0318659	Down	0	0	0	0	0	44.1997	34.5826	41.9065	45.085	13.9228	21.7129	39.9468	24.0794	19.095	45.3631	18.4741	50.5859	12.1388	28.7188	15.7336	43.0698	44.4185	7.47023	23.2571	22.7999	35.4879	22.0661	42.595	19.5669	8.61156	31.0047	13.6903	19.0778	7.41252	24.0088	15.3413	19.0607	12.5835	47.151	34.1076	10.6731
NC_000009.12_20624	253.693	279.063	0	0	#NAME?	0.00289087	0.0334318	Down	0	0	0	0	0	31.216	20.9966	32.9827	33.6348	21.8193	31.6537	39.5825	29.2189	31.1494	29.9657	34.5611	32.8568	12.7458	15.4055	27.0109	42.6773	50.9539	26.8928	18.1424	30.8749	15.7828	17.4304	46.2069	23.1807	21.0835	12.419	30.6968	22.798	29.5485	23.4111	17.545	25.9139	17.914	27.3029	38.2293	21.3463
hsa-miR-885-3p	228.185	251.003	0	0	#NAME?	0.00361911	0.0401257	Down	0	0	0	0	0	30.2952	29.8322	47.5057	29.8522	27.0144	29.8225	26.8336	22.6518	33.3896	44.6524	28.2301	27.0755	15.9828	16.1662	24.7373	26.3913	41.3169	15.5007	15.4404	17.8599	22.5068	19.7482	31.6349	22.123	17.3221	23.7246	20.748	15.93	14.5204	16.2383	25.3428	24.2006	23.3318	24.6937	36.7867	22.7124
NC_000007.14_17204	228.058	250.864	0	0	#NAME?	0.00372925	0.0411579	Down	0	0	0	0	0	33.7943	46.7435	41.5565	13.4948	38.9631	48.527	15.5416	18.0834	38.5101	28.3075	42.7603	40.0833	36.0119	9.69973	41.0166	17.5615	20.3816	21.01	15.3439	5.98498	16.4365	8.52975	30.2649	9.51906	25.4388	18.3288	30.3567	8.6804	28.7362	8.06935	28.9875	38.0142	25.6039	16.7731	42.5572	29.714
NC_000012.12_26381	223.699	246.069	0	0	#NAME?	0.0040029	0.0437784	Down	0	0	0	0	0	8.4716	14.5361	20.472	23.9227	12.8838	21.3205	29.1405	34.168	26.7757	35.7693	24.8051	25.0521	20.636	22.8229	27.0109	35.7116	42.9785	22.2239	17.2739	23.2749	12.1406	22.3442	34.7486	23.8858	12.7689	11.0486	32.1424	31.4784	27.6192	20.2232	13.9004	18.5252	16.9527	16.3072	42.248	37.1425
hsa-miR-497-5p	219.857	241.842	0	0	#NAME?	0.00404452	0.0438368	Down	0	0	0	0	0	17.7719	28.8822	33.3327	26.683	24.4169	22.6285	22.9482	22.8421	26.4557	36.1246	18.7855	22.5469	13.9597	19.2093	20.7357	29.0402	34.1169	24.465	24.5116	23.9399	35.6747	28.278	29.144	25.1197	15.7384	23.7246	27.1254	15.453	21.8314	28.2925	18.7317	28.4839	23.5066	23.6687	38.5384	27.4086
NC_000008.11_18844	212.469	233.716	0	0	#NAME?	0.00446552	0.0471317	Down	0	0	0	0	0	17.3115	31.1623	35.5199	39.4622	17.8711	29.0377	34.3615	28.5527	24.2155	31.9792	19.0968	26.5938	15.9828	23.7739	18.1892	25.9988	27.36	22.6908	22.1955	18.7149	15.3158	21.9734	37.3641	25.5604	20.0936	14.0463	24.3194	37.3925	22.0345	17.5334	10.3406	14.2419	11.5348	27.0233	17.8266	30.9948
hsa-miR-154-5p	205.855	226.441	0	0	#NAME?	0.00470816	0.0488396	Down	0	0	0	0	0	25.4148	25.1769	27.471	24.3316	22.4427	16.2193	14.6917	12.3728	21.2286	23.5698	21.4839	23.7995	14.6678	18.3534	17.0069	19.6218	18.2769	20.8233	22.0025	19.3799	31.4721	26.7018	23.4148	24.7672	20.1926	26.7223	21.9384	19.364	25.7915	23.1122	25.1733	22.5944	28.8371	21.6187	23.494	29.2017
hsa-miR-136-5p	200.925	221.017	0	0	#NAME?	0.00504667	0.0518105	Down	0	0	0	0	0	10.1291	20.9016	17.06	18.6065	16.3125	17.9197	16.7558	19.1303	21.0152	20.0166	14.3226	23.7031	15.7805	14.93	15.8246	18.1501	40.32	23.0643	20.169	18.7149	28.0167	17.7085	19.6784	22.74	12.274	18.1575	26.02	15.7392	20.6129	18.5296	19.664	27.4131	23.8562	16.8663	84.1869	41.4117
hsa-miR-29a-3p	8126.67	8862.93	764.097	0.0862127	-3.53596	0.0050803	0.0518105	Down	25.4723	0.628168	34.1351	32.6897	73.0238	941.821	1041.47	1179.07	1077.23	859.369	914.164	1058.41	721.431	1286.73	1052.23	989.609	974.237	816.742	908.161	878.537	1050.25	1067.71	943.397	972.261	835.617	1127.77	950.232	1039.34	1005.67	693.676	824.708	771.417	635.768	742.775	754.135	697.648	810.613	839.335	928.205	805.495	882.198
NC_000011.10_24099	189.854	208.839	0	0	#NAME?	0.0057326	0.0574925	Down	0	0	0	0	0	19.4294	25.0819	25.8963	28.8299	18.5984	35.8393	33.2688	26.1733	31.8962	38.2566	30.4096	21.1979	18.1071	17.973	26.2834	35.123	40.0985	13.0729	16.6949	15.8649	12.9811	11.8675	32.7558	13.926	15.4414	8.56484	14.7107	20.2225	14.9266	14.2459	9.74724	14.4561	9.52499	26.2779	14.3231	16.9916
NC_000016.10_30753	187.438	206.182	0	0	#NAME?	0.00593369	0.0592633	Down	0	0	0	0	0	20.9028	20.2365	23.4466	19.6288	10.7019	19.4893	25.2551	20.4627	27.4158	29.6104	27.296	24.9557	19.5233	20.0651	25.8286	33.9457	46.4123	14.4736	10.4223	16.4349	10.3662	10.7549	33.6277	12.5158	15.4414	10.5347	19.2174	19.364	21.6283	15.8398	10.3406	16.7048	11.6222	29.2597	21.5362	17.5039
hsa-miR-124-3p	23723.3	25792.8	3028.11	0.117402	-3.09048	0.00698823	0.0686608	Down	37.0614	2.51267	312.791	287.662	323.104	2290.92	2845.08	3222.69	2898.22	2193.67	2505.87	2568.01	1987.17	2908.31	3564.38	2559.8	2271.74	2208.16	2510.8	2338.49	2746.16	3439.94	2333.98	2233.26	2334.05	3059.62	2609.82	2724.96	2737.26	1922.66	2106.01	2450.64	1812.01	2439.43	2220.37	2227.12	2873.23	2604.43	2351.77	3686.71	3054.48
hsa-let-7i-3p	402.742	442.716	3.00597	0.00678984	-7.20241	0.00731531	0.0710125	Down	0.0791065	0.104695	0.0379279	0.0369793	0.123212	39.4114	56.5293	62.9034	62.2602	40.8333	42.2485	51.4816	43.4	56.1117	72.4862	43.2792	48.2734	46.8357	54.2995	47.2009	59.9445	64.2462	37.4445	29.5297	34.8649	45.8541	40.2382	53.9288	37.8999	22.5682	35.9723	37.9246	28.6167	36.1487	33.174	29.835	41.3338	43.6926	51.6239	52.8616	42.0948
hsa-miR-708-5p	154.295	169.725	0	0	#NAME?	0.00879736	0.0827363	Down	0	0	0	0	0	15.7461	21.7566	26.5962	25.1495	20.053	14.9112	17.1201	14.9426	18.8817	21.0826	18.2665	22.3542	12.7458	17.6878	15.7336	19.2293	25.1446	13.5398	13.4138	12.635	19.7051	15.3906	19.5539	14.2786	9.99733	14.9028	15.3909	12.3052	12.4896	13.0504	13.7309	16.919	15.6419	16.4935	19.7844	17.3332
hsa-miR-185-3p	149.422	164.364	0	0	#NAME?	0.00943213	0.0873466	Down	0	0	0	0	0	14.2728	20.3315	18.1974	19.4244	20.2608	15.1728	13.7203	13.5149	20.6952	21.6748	18.6817	14.9349	12.1388	13.2183	15.188	16.6785	24.1477	12.4193	12.1593	11.305	20.8258	12.7019	16.4402	12.6921	12.9668	13.2755	15.7311	10.5882	12.4896	12.0542	15.2566	18.6323	13.4573	16.8663	34.1076	17.7601
hsa-miR-129-2-3p	866.853	948.976	45.6248	0.0480779	-4.37848	0.00965112	0.0890334	Down	3.0456	0	0	0	0	81.401	108.973	124.582	106.527	79.1729	74.033	83.4148	70.8106	85.4476	111.335	83.9637	85.3698	47.3415	50.9712	70.3921	92.3204	79.3108	88.3355	80.483	75.9997	95.0702	89.7478	90.5456	86.9936	99.1814	86.0766	109.352	83.7515	96.1596	86.87	126.884	104.298	110.193	81.4427	154.051	123.296
NC_000016.10_30803	148.232	163.055	0	0	#NAME?	0.009974	0.091315	Down	0	0	0	0	0	11.0499	14.3461	14.8729	16.1529	9.14333	17.3965	16.7558	16.4654	18.775	23.9252	15.8794	14.0677	11.2284	10.6507	15.8246	18.4445	25.92	16.5279	16.1159	16.0549	9.05875	11.1258	20.3011	13.309	13.2638	8.05095	21.7684	15.453	21.9329	15.6406	10.171	16.1694	8.47636	14.2571	28.6462	16.8208
hsa-miR-490-5p	145.356	159.891	0	0	#NAME?	0.0100847	0.0919796	Down	0	0	0	0	0	16.8511	16.5312	19.2472	18.0953	12.2604	18.4429	16.1487	14.1812	16.7482	25.1096	15.1529	13.0078	10.8238	11.982	15.097	17.2672	18.72	14.4736	11.7733	12.065	14.6621	14.9271	14.9456	14.8956	14.5506	13.7894	15.8161	10.779	16.5512	13.2497	13.9852	17.0261	15.5546	13.0457	27.9249	18.3578
hsa-miR-760	1141.18	1253.44	18.5461	0.0147961	-6.07864	0.0107433	0.0968901	Down	0	0	5.91675	0	0	168.603	167.688	182.849	151.715	143.28	145.058	128.825	106.121	156.921	246.95	145.717	150.505	117.949	101.086	123.05	152.854	214.782	64.991	58.6734	64.6947	97.8718	61.7479	159.918	61.345	81.8593	70.7456	112.243	56.7564	92.5041	81.6897	102.897	123.787	83.0159	135.21	241.638	108.183
hsa-miR-124-5p	134.475	147.922	0	0	#NAME?	0.0116704	0.103323	Down	0	0	0	0	0	15.3778	15.6762	19.9471	16.6641	14.9618	11.772	10.3206	10.85	16.0014	24.8727	15.7756	15.6094	8.90182	8.17821	13.46	13.0485	21.0462	10.1782	10.9048	12.35	14.8489	10.1986	16.3156	12.8684	10.1953	12.3334	14.7957	10.779	13.505	12.1538	17.3755	16.0623	12.8456	14.9094	31.0162	16.3085
NC_000011.10_24028*	175.412	192.946	0.0715438	0.000370796	-11.3971	0.0119043	0.104628	Down	0	0	0	0.0369793	0	19.9819	29.1672	29.3958	21.9802	22.2349	23.2825	22.9482	19.0351	26.669	35.5324	19.7195	20.9089	19.0175	21.2063	19.9172	21.6821	23.1508	17.6484	15.9229	16.6249	19.4249	14.6489	25.6567	13.8379	10.9872	16.6158	17.4317	12.8775	16.4497	17.0353	12.7138	18.204	15.4672	22.9232	18.754	16.8208
NC_000006.12_14337	126.993	139.693	0	0	#NAME?	0.0132327	0.111053	Down	0	0	0	0	0	10.037	11.9709	16.4476	15.8462	15.0657	12.5568	11.7776	10.7548	13.1212	26.294	10.6901	12.6224	14.162	8.84388	12.1868	13.6371	23.7046	11.4855	9.74674	8.07497	16.9968	10.1059	15.3193	9.60719	8.31461	9.33567	16.6664	9.92045	14.4189	15.0429	11.3577	15.9553	8.8259	11.1821	39.5689	16.4793
NC_000018.10_33350>NC_000018.10_33349	124.357	136.792	0	0	#NAME?	0.0137758	0.113639	Down	0	0	0	0	0	12.6153	15.1061	17.3225	16.7663	11.8448	13.734	18.0914	13.2294	16.0014	19.7797	17.3324	16.9583	13.4539	11.2213	14.6423	22.2707	27.1385	8.96428	7.14117	7.69497	6.63063	8.62246	23.2903	6.87487	10.2943	5.73844	13.8603	11.1605	14.1142	10.9584	7.374	11.1366	7.34036	17.239	21.124	11.1001
hsa-miR-379-5p	2953.03	3237.1	112.274	0.0346834	-4.84961	0.0138939	0.114223	Down	0.395532	0.0523473	13.5403	24.8501	5.42134	260.594	405.681	407.604	401.267	290.82	327.001	352.722	262.304	422.331	427.1	299.737	233.563	409.484	434.586	306.033	336.317	404.751	330.091	340.267	346.939	442.758	375.031	318.466	382.613	253.695	311.846	316.832	279.68	276.192	298.865	262.582	312.466	335.472	284.77	219.793	334.88
NC_000020.11_35136	122.587	134.846	0	0	#NAME?	0.0141033	0.115161	Down	0	0	0	0	0	11.7866	18.1464	15.3978	19.0154	9.03943	15.8268	16.3915	14.5619	15.3614	18.3584	18.0589	14.9349	10.8238	8.74878	18.2801	24.0367	26.9169	9.99144	9.55373	8.54997	6.16368	7.97346	18.8066	6.87487	11.4821	5.65279	13.01	9.5389	12.388	10.7591	8.47586	12.4216	8.65113	17.4254	17.3114	11.6977
hsa-miR-34c-3p	112.319	123.551	0	0	#NAME?	0.0163465	0.127976	Down	0	0	0	0	0	14.2728	11.0208	13.4731	13.4948	8.00041	7.32482	5.82811	5.90088	10.4543	10.7782	12.662	9.15365	8.19372	11.6967	10.2769	11.0863	7.86462	9.43117	12.3523	10.545	17.0902	15.1125	11.7074	15.0718	14.9465	13.3611	11.2243	8.87118	12.185	13.0504	16.867	11.9932	16.9527	9.59794	15.4566	13.1493
hsa-miR-29c-3p	414.953	456.115	3.32688	0.00729395	-7.09908	0.0170622	0.131755	Down	0.0395532	0	0.872341	0	0	42.6343	49.8788	52.7549	52.7525	35.6382	43.4257	54.7599	40.5448	60.9121	54.9568	46.7042	48.3698	46.1276	49.83	45.7458	57.5899	49.1816	61.536	52.9798	44.6498	62.1972	51.1785	52.9324	56.9381	30.19	43.852	41.4109	35.6755	41.7335	45.029	33.6492	44.5462	40.1098	48.7352	39.775	50.9749
NC_000012.12_25552	107.729	118.502	0	0	#NAME?	0.0173003	0.13237	Down	0	0	0	0	0	15.9303	16.0562	15.4853	13.0859	15.8969	14.5188	13.3561	8.75615	17.3882	19.0691	12.662	12.6224	10.1157	11.0311	13.5509	14.8144	14.0677	10.3649	13.9928	9.11996	13.448	11.5893	14.572	11.0174	10.0963	11.3912	10.0339	6.58184	6.29556	8.56746	10.5101	9.31616	9.96191	11.4616	7.7283	8.45312
NC_000001.11_936	108.45	119.294	0	0	#NAME?	0.0179979	0.135954	Down	0	0	0	0	0	6.81411	10.5458	9.88607	10.6323	11.3253	10.464	8.01364	11.2307	8.10739	11.9626	7.47267	8.1901	7.18215	6.84687	7.00283	7.7506	10.5231	18.4888	11.7733	11.115	11.4869	12.1456	10.711	13.4853	16.2333	10.8773	15.646	14.4037	14.7235	14.4451	13.9852	16.7048	13.6321	8.47973	19.3723	17.7601
NC_000008.11_18361	107.219	117.941	0	0	#NAME?	0.0179997	0.135954	Down	0	0	0	0	0	11.8787	11.4009	13.0356	10.4278	9.35113	16.3501	17.1201	13.4198	19.5217	15.8712	24.39	13.3932	10.8238	12.0771	18.9167	23.8404	34.0062	7.93712	6.94817	9.02496	5.22979	7.13903	19.1802	6.87487	7.72071	4.71066	11.4794	8.29884	10.4588	7.07313	5.59407	8.35242	5.06834	15.7481	9.58309	8.62389
NC_000002.12_4472	101.809	111.99	0	0	#NAME?	0.0195069	0.142442	Down	0	0	0	0	0	9.11618	13.776	11.2859	11.7569	12.4682	11.9028	12.0205	10.85	12.0544	9.83064	7.47267	8.96094	15.2747	13.5986	7.27567	10.0071	11.2985	16.3411	18.0459	14.8199	14.1018	13.9072	11.832	13.6616	8.80953	12.5047	10.459	7.44034	9.13872	13.6482	6.01786	10.9224	10.4862	9.78431	10.9227	14.857
NC_000013.11_27599	100.728	110.801	0	0	#NAME?	0.0205726	0.148875	Down	0	0	0	0	0	6.9062	10.8308	4.46186	10.4278	9.76674	22.4977	13.7203	12.468	6.2939	9.59376	8.40675	10.1172	16.7921	9.60464	10.7316	5.5922	6.31385	11.6722	26.7311	17.8599	15.4092	6.67545	15.0702	15.9532	13.6597	16.1019	15.9011	15.5484	6.3971	8.26859	8.64538	16.0623	10.661	13.0457	5.46133	4.52541
hsa-miR-431-3p	97.0239	106.726	0	0	#NAME?	0.0212577	0.152916	Down	0	0	0	0	0	11.3262	11.7809	13.648	9.40549	10.7019	10.2024	8.13506	7.32852	11.521	14.0945	9.65219	10.1172	5.86711	6.84687	8.63986	10.0071	10.3015	10.0848	7.91319	9.49996	14.4753	10.1059	11.832	10.4004	8.61156	10.1065	12.3297	5.91412	10.8649	9.76292	11.7815	14.1349	11.797	12.5798	20.4027	13.2347
hsa-miR-32-5p	128.68	141.537	0.115047	0.000812846	-10.2647	0.021674	0.154989	Down	0	0	0	0	0.0410708	14.1807	17.7663	15.1353	17.2775	16.6242	14.5188	18.3342	14.5619	17.8149	17.174	10.1711	11.9479	18.6129	23.2033	16.2793	16.8747	14.8431	15.6875	20.362	18.3349	19.6117	19.0065	17.4366	18.1567	10.6902	18.4144	7.73798	10.8743	15.0281	16.4376	8.13683	10.9224	10.9231	14.2571	4.94611	9.90466
NC_000017.11_31803	92.442	101.686	0	0	#NAME?	0.0234506	0.162874	Down	0	0	0	0	0	10.5895	7.79059	9.97356	11.6546	4.25996	10.464	11.1705	10.3741	11.8411	16.8187	12.9734	12.8151	7.28331	7.79783	10.9135	15.9917	23.4831	7.93712	6.17615	11.685	6.9108	8.15889	18.5575	6.69859	6.23596	4.88196	12.4148	10.6836	11.2711	6.27616	6.10262	7.92409	6.11696	11.0889	14.2201	9.99005
hsa-miR-204-3p	927.638	1018.63	17.7542	0.0174296	-5.84232	0.0242053	0.165136	Down	0	0	0	3.58699	3.86065	124.127	119.234	145.667	115.524	106.603	107.78	96.1637	71.001	119.051	165.818	115.619	112.06	89.0182	90.721	105.861	124.206	155.963	63.0301	54.4273	58.6148	87.599	62.7678	104.619	58.2601	70.8722	70.4886	103.655	51.1285	92.6057	72.3253	107.22	102.799	84.1519	120.207	186.613	105.024
hsa-miR-188-5p	89.4328	98.3761	0	0	#NAME?	0.0242513	0.165136	Down	0	0	0	0	0	10.037	12.826	13.1231	13.5971	8.51992	9.67923	13.4775	9.61273	10.2409	14.9236	10.4825	10.7917	7.38447	7.89292	8.63986	12.7541	13.9569	8.68414	7.14117	5.69998	7.84469	9.36418	11.5829	8.46138	5.74104	7.6227	7.39785	6.39106	8.52947	7.47162	6.95021	10.2799	8.91329	12.3003	13.3957	9.90466
hsa-let-7e-3p	87.3332	96.0665	0	0	#NAME?	0.0246738	0.166378	Down	0	0	0	0	0	12.7995	14.0611	12.0733	10.7345	8.62382	11.2488	10.442	5.71053	11.521	10.4228	11.4166	6.9375	7.99141	9.41445	10.2769	11.8712	14.6215	8.12388	8.97472	9.78496	9.24553	9.82775	6.97463	10.136	9.20546	8.56484	9.52367	5.81873	6.80327	7.07313	9.74724	8.88783	9.87453	8.85247	6.07959	7.4285
hsa-miR-1197	88.7901	97.6691	0	0	#NAME?	0.0247123	0.166378	Down	0	0	0	0	0	8.74785	10.3558	12.3357	11.7569	6.13019	8.76363	11.4134	8.85133	10.2409	7.93558	7.05752	6.64844	10.4192	12.1722	9.00364	10.6939	8.19693	17.2749	16.3089	14.4399	12.234	16.0396	11.3338	18.6856	7.72071	8.65048	7.73798	8.39423	8.42793	9.66329	7.71304	8.4595	12.7582	11.2753	4.12176	11.3562
NC_000004.12_10127	87.5228	96.2751	0	0	#NAME?	0.0253323	0.169139	Down	0	0	0	0	0	10.8657	9.12069	12.3357	12.4725	10.1823	9.15603	9.34925	8.85133	12.2678	11.3704	12.3507	9.15365	10.1157	6.2763	7.91229	10.0071	13.4031	7.47023	3.9566	7.69497	8.12486	6.49002	10.5865	6.08162	8.80953	6.85187	11.8196	7.15417	9.3418	7.27238	6.27214	11.672	7.42774	7.82745	12.5714	9.39235
NC_000001.11_2055	87.6488	96.4137	0	0	#NAME?	0.0255432	0.170077	Down	0	0	0	0	0	7.55077	8.26562	7.96135	6.95188	4.98727	10.8564	12.1419	8.9465	12.5878	14.9236	12.4544	8.86458	11.7342	10.8409	11.3682	15.6974	18.6092	10.3649	8.1062	12.73	5.97691	8.99332	11.5829	7.84441	8.51258	4.62501	12.8399	8.58501	10.2557	7.57124	6.61117	9.85157	6.81604	8.75929	10.2014	12.3808
hsa-miR-592	85.7097	94.2806	0	0	#NAME?	0.025875	0.170859	Down	0	0	0	0	0	6.81411	8.55064	10.236	12.3703	10.1823	10.3332	11.4134	9.51755	13.2278	11.3704	7.26509	6.55208	7.38447	10.2703	13.0962	10.0071	12.7385	13.0729	10.6153	11.78	16.0629	12.1456	8.59374	14.6311	4.45426	9.25002	9.94883	6.48645	8.42793	8.56746	6.69593	8.67367	11.5348	9.50476	8.44961	9.1362
hsa-miR-495-3p	1004.15	1102.5	20.6303	0.0187122	-5.73988	0.0260879	0.170869	Down	0.0791065	0.209389	0.151712	8.35732	0.0821415	90.8855	95.7672	113.471	103.154	94.8621	87.3747	98.2279	58.1523	120.437	85.3963	80.1236	74.6745	100.145	128.664	88.6723	90.5544	85.2924	134.838	147.649	121.79	149.142	140.926	89.9229	156.8	103.141	138.922	115.134	105.119	97.175	113.569	130.02	123.038	156.419	71.2857	132.102	161.719
NT_187507.1_39398	85.2855	93.8141	0	0	#NAME?	0.0266527	0.172518	Down	0	0	0	0	0	9.20826	9.88074	11.1109	8.89432	9.76674	15.4344	16.8772	15.2281	16.0014	17.8847	16.2946	8.96094	12.7458	13.0281	11.4592	14.2258	17.7231	7.93712	7.14117	8.64497	6.35046	7.13903	10.0883	8.63766	8.61156	5.65279	7.31282	8.77579	7.6156	7.96973	5.76359	6.6391	3.93233	8.107	5.56437	7.94081
NC_000008.11_18616>NC_000008.11_18615	86.9805	95.6786	0	0	#NAME?	0.0267663	0.172518	Down	0	0	0	0	0	11.3262	12.636	28.7834	4.19158	4.88337	12.0336	6.79946	6.47194	9.3875	0.82909	6.33101	22.2578	1.82083	0.950954	6.27527	12.7541	1.10769	5.97619	14.7649	4.65498	3.73557	9.08603	20.6748	1.14581	6.33494	8.39354	6.97269	20.9856	13.8096	2.39092	4.23793	9.95866	2.9711	12.3935	4.84307	24.6763
hsa-miR-222-3p	2263.27	2477.81	117.96	0.0476065	-4.3927	0.0269843	0.17346	Down	0.197766	0.0523473	21.5051	9.57764	10.1445	270.723	307.063	318.367	284.618	240.636	281.744	256.679	180.929	344.884	362.431	255.316	222	254.309	284.05	242.553	267.641	262.302	202.07	236.334	216.029	286.891	244.118	236.764	248.641	195.888	225.084	213.007	169.506	205.621	204.324	233.934	248.645	255.165	237.06	237.104	246.421
hsa-miR-935	78.016	85.8176	0	0	#NAME?	0.0296991	0.186311	Down	0	0	0	0	0	9.94492	8.36063	10.8484	8.07645	7.89651	7.32482	8.86358	5.80571	9.70753	9.47532	11.6241	7.9974	6.3729	8.17821	8.09419	8.63358	11.8523	6.72321	6.46566	8.26497	9.89925	7.6026	9.09192	8.7258	8.11665	7.45141	7.22778	5.15101	6.29556	6.27616	11.0186	8.88783	8.12682	6.98879	12.5714	10.8439
NC_000001.11_2160	77.2147	84.9362	0	0	#NAME?	0.0310881	0.193659	Down	0	0	0	0	0	5.98537	11.4009	9.97356	9.71219	4.57167	9.28683	11.0491	9.42238	13.5479	9.11999	11.1052	8.67188	6.27174	7.89292	8.00324	16.188	18.2769	8.40401	6.36915	7.69497	6.25707	6.21188	11.2092	6.96301	6.03799	3.93982	8.92844	6.48645	8.52947	6.07692	5.50931	7.70993	4.63141	8.38655	15.5596	6.8308
NC_000006.12_15261	76.3571	83.9928	0	0	#NAME?	0.0318243	0.197229	Down	0	0	0	0	0	5.70912	5.70043	6.82402	8.28092	4.36386	7.06322	7.52797	7.51887	9.92089	14.0945	7.68024	7.80469	15.477	11.4115	8.54891	10.0071	11.8523	7.09672	5.59714	6.74497	5.69674	5.37745	9.96375	6.78673	5.24612	3.85418	12.1597	6.48645	8.83409	8.66708	3.8989	8.99492	4.98096	7.92063	16.7962	7.59927
hsa-miR-148b-3p	4194.56	4573.17	408.468	0.0893185	-3.4849	0.0326799	0.200986	Down	4.98371	0.837557	54.3886	39.383	27.4353	390.154	530.71	497.803	536.113	560.237	415.553	468.434	396.121	591.946	661.614	314.89	337.625	673.807	747.83	423.717	465.526	422.031	528.239	583.55	548.718	785.123	682.472	356.453	609.748	390.193	486.226	409.688	342.446	399.565	461.746	354.545	407.234	476.075	346.644	317.788	416.423
NC_000005.10_11819	72.4893	79.7383	0	0	#NAME?	0.0347149	0.210291	Down	0	0	0	0	0	6.99828	6.74551	9.09869	7.97422	3.74045	9.67923	9.71351	10.0886	9.3875	11.0151	10.8976	9.63542	5.6648	5.89592	8.27608	12.7541	16.8369	6.3497	4.53561	7.12497	4.57607	6.39731	13.8247	5.64092	6.43393	3.68288	8.50327	7.91729	10.2557	5.0807	3.98366	6.53202	4.36926	8.57292	10.8196	7.17234
hsa-miR-125b-2-3p	1028.29	1127.9	32.1634	0.0285161	-5.13208	0.0351345	0.21101	Down	0.0395532	0.104695	6.44774	5.02918	0.123212	110.131	113.914	132.806	120.738	106.811	104.64	97.985	82.8979	120.971	152.079	105.448	106.857	86.0847	94.0494	97.6759	105.761	171.692	90.6699	89.8437	83.2197	125.982	89.9332	107.733	98.8043	90.8668	113.398	128.229	77.8374	96.1596	93.2458	126.375	135.566	129.243	95.6999	211.034	129.102
hsa-miR-328-3p	2694.55	2898.47	655.345	0.2261	-2.14497	0.0351829	0.21101	Down	17.0079	28.1105	5.23405	19.8209	0.246425	372.658	331.86	383.895	323.876	428.386	385.469	376.398	285.907	495.084	564.137	461.333	256.784	236.809	271.593	336.227	402.442	375.508	211.408	176.599	219.734	304.449	258.118	318.716	246.438	202.223	222.857	217.599	221.302	209.987	199.741	278.178	228.942	266.962	276.943	287.493	287.15
hsa-let-7i-5p	69025.5	72041.1	38869.4	0.539545	-0.890185	0.0358011	0.213657	Down	487.968	1709.4	1197.08	1774.04	1209.66	5403.68	8153.42	7685.42	8048.44	7607.98	6630.8	6600.81	6070.3	8652.19	8737.54	5469.06	5679.79	6370.57	7581.01	6808.03	7063.74	14322.7	6583.14	6710.48	6282.8	8727.5	6847.07	6761.4	7255.02	4773.58	7890.27	7916.89	5383.37	5473.58	6322.28	6320.11	8350.39	8500.83	5665.3	10413.4	9738.5
hsa-miR-210-3p	68.5739	75.4313	0	0	#NAME?	0.0365186	0.216688	Down	0	0	0	0	0	8.10327	10.7358	9.79859	7.87198	8.93553	5.23202	7.89223	5.90088	10.0276	13.0286	7.68024	7.90104	3.94513	4.75477	6.18432	7.45627	8.75077	4.94903	4.1496	4.55998	8.96536	4.07944	7.47281	4.93581	4.55324	6.59492	8.67334	4.00634	6.19402	7.67086	7.54352	8.56659	6.64127	8.01381	21.9484	10.0754
NC_000011.10_23954*	69.1602	76.0762	0	0	#NAME?	0.0366866	0.216801	Down	0	0	0	0	0	5.34079	9.12069	9.97356	8.79209	5.61068	6.93242	5.82811	4.18772	7.25398	10.7782	5.70829	9.15365	4.65322	3.51853	6.63905	7.84871	7.42154	6.72321	7.81669	7.31497	9.71247	5.74831	6.85008	7.31557	7.91868	7.9653	9.18354	5.91412	9.44334	6.87389	10.2558	10.7082	9.26283	6.15014	10.5105	7.85542
hsa-miR-219a-5p	688.064	755.664	12.0647	0.0159657	-5.96888	0.0377421	0.222494	Down	0	0	0	4.51147	1.19105	50.0009	87.4066	89.3246	97.7353	76.1598	73.6406	83.779	95.6514	94.5151	138.695	61.8571	89.7057	81.128	77.8832	64.0259	87.7093	105.231	94.0315	83.764	75.2397	97.6851	82.8869	107.982	81.5289	50.0856	56.6992	61.0535	49.8884	83.7716	75.4135	37.6328	67.0335	51.6446	85.636	129.423	70.1011
hsa-miR-3184-5p	91.1326	100.182	0.64267	0.00641505	-7.28432	0.0381855	0.224561	Down	0	0.0523473	0	0	0	11.8787	11.4959	12.2482	10.7345	14.754	10.464	10.1992	7.04299	12.5878	16.3449	11.7279	9.92448	8.80066	7.89292	8.9127	11.8712	14.7323	6.3497	5.21113	8.26497	9.89925	5.47016	10.9601	7.05115	7.02783	7.794	7.31282	6.29567	6.3971	7.17275	8.39111	9.102	7.77728	9.41157	21.5362	10.2462
NC_000004.12_11034	91.0612	100.156	0.115047	0.00114868	-9.7658	0.0393765	0.229333	Down	0	0	0	0	0.0410708	6.26162	12.636	16.3601	14.5172	5.71458	10.7256	10.3206	5.61536	11.0943	12.9101	8.61432	11.0807	9.91339	7.03706	6.73	9.12412	9.85847	5.78943	7.91319	8.73997	5.32318	6.3046	18.1838	9.60719	7.91868	5.90974	10.374	24.9919	9.44334	6.67465	5.67883	6.31786	7.77728	11.5548	11.644	22.4563
hsa-miR-125a-3p	1034.15	1133.5	40.5894	0.0358088	-4.80354	0.0397365	0.230873	Down	0.0395532	0	0.0379279	0.0369793	14.2105	140.886	145.266	160.889	131.779	141.41	118.898	121.297	96.7935	145.613	233.567	123.818	130.464	101.562	100.516	106.952	129.209	158.622	63.2168	61.5685	71.7247	100.767	65.8274	122.181	65.135	78.7908	86.4192	103.06	60.7628	89.4579	82.7855	118.408	107.618	101.367	126.73	168.374	99.3882
hsa-miR-195-3p	63.8712	70.2583	0	0	#NAME?	0.0402323	0.232635	Down	0	0	0	0	0	7.55077	5.98545	8.39879	6.64518	6.6497	6.14762	7.16371	4.6636	8.32074	8.40934	6.4348	8.09375	8.39604	7.79783	8.27608	8.33925	9.7477	6.44308	6.36915	7.59997	7.28435	7.97346	7.09917	7.75627	5.84003	6.50928	5.95229	5.24639	6.09248	5.47919	7.96731	7.49576	5.94219	5.03193	4.84307	9.22158
NC_000007.14_16448	64.0705	70.4775	0	0	#NAME?	0.0409797	0.235828	Down	0	0	0	0	0	7.45869	8.93067	10.1485	9.40549	6.13019	12.0336	8.985	9.04168	10.0276	11.2519	10.6901	8.28646	8.59835	4.94496	6.18432	10.6939	12.1846	4.20201	4.72861	5.79498	4.2959	3.43044	9.71466	4.31883	4.75121	3.85418	6.29242	6.9634	5.68631	6.07692	2.88179	5.13995	3.49541	8.47973	6.18264	4.78156
NC_000017.11_32606	64.0747	70.4822	0	0	#NAME?	0.041517	0.238284	Down	0	0	0	0	0	6.3537	4.65535	6.29909	6.74741	8.83163	7.06322	8.13506	9.04168	6.93395	12.081	11.0014	6.9375	2.52893	4.94496	5.27486	8.53547	14.9539	8.49739	5.11462	8.64497	5.04301	6.9536	12.081	7.49185	8.21563	4.02547	9.6087	5.43717	7.31097	8.36821	4.916	6.96035	5.06834	7.26834	6.8009	5.46464
hsa-miR-212-3p	86.5996	95.2481	0.115047	0.00120787	-9.69332	0.0416035	0.238284	Down	0	0	0	0	0.0410708	11.6945	9.3107	8.04884	8.17868	9.35113	9.41763	8.3779	4.18772	9.60086	7.10649	10.4825	7.51563	5.76595	6.46649	6.73	7.35816	9.30462	8.8709	12.2558	11.21	11.9538	12.98	8.96738	12.0751	13.6597	10.6204	11.3094	7.15417	6.80327	8.56746	11.6119	11.0295	11.0105	8.57292	11.0257	10.5877
hsa-miR-346	61.4465	67.5911	0	0	#NAME?	0.0425917	0.243367	Down	0	0	0	0	0	8.19535	9.3107	9.36115	9.40549	7.79261	7.19402	7.04229	5.61536	9.92089	7.46181	7.57645	6.64844	4.75438	6.75178	7.82135	8.04492	8.64001	5.69605	6.36915	5.50998	6.72402	4.72845	6.97463	5.90534	4.94917	5.22455	6.54752	3.62478	5.48323	5.37957	7.28924	5.99661	6.90343	6.80242	8.75874	8.02619
hsa-miR-140-5p	556.525	610.812	13.6471	0.0223426	-5.48406	0.0442021	0.25138	Down	0	0	0	0.0369793	4.84635	55.2496	60.8046	69.2025	55.4106	75.8481	59.1218	66.9018	42.829	79.1537	50.9298	57.6018	51.4531	59.5815	76.3616	61.9342	51.9977	68.3447	60.3221	60.314	63.7448	74.4312	67.4963	53.3061	69.6301	43.6517	80.4238	54.506	50.4608	41.6319	55.9873	63.7385	69.7106	85.8123	48.8284	53.3768	75.395
NC_000003.12_7136	59.3716	65.3088	0	0	#NAME?	0.0453687	0.256136	Down	0	0	0	0	0	5.70912	8.64565	4.98678	7.66752	4.25996	7.32482	8.3779	8.37545	8.21407	7.22493	9.65219	12.526	7.28331	6.46649	12.7324	13.8333	23.1508	2.98809	3.28108	3.03999	2.6149	2.41058	14.6965	2.55604	2.77154	1.28473	3.82647	2.5755	3.75703	3.58638	2.71228	5.13995	1.66032	11.8344	6.18264	4.61079
NC_000012.12_25134	58.9925	64.8918	0	0	#NAME?	0.0457227	0.257004	Down	0	0	0	0	0	6.62995	6.84051	8.3113	5.31615	7.79261	5.75522	4.4925	4.85395	3.84034	11.1335	7.05752	8.28646	5.56364	5.32534	6.36621	7.06384	10.6339	3.26823	4.63211	3.13499	6.53724	3.70859	7.84645	3.78999	4.94917	6.16668	6.63255	4.76945	5.48323	5.57881	6.18738	8.35242	4.89357	4.56601	15.9718	8.11158
hsa-miR-1264	58.1469	63.9616	0	0	#NAME?	0.0459483	0.257673	Down	0	0	0	0	0	5.34079	5.60542	7.08648	6.44071	6.02629	4.70881	6.55662	5.52018	9.92089	5.92207	5.08556	4.23958	4.55207	6.08611	6.45716	5.78842	8.75077	7.75037	8.49221	7.02997	10.6464	8.99332	6.1028	9.95975	6.13698	7.10881	6.37746	4.19712	4.56936	6.57502	8.30635	6.6391	8.38898	4.47283	6.59481	7.59927
NC_000007.14_16694	60.374	66.4113	0	0	#NAME?	0.0462311	0.258659	Down	0	0	0	0	0	8.19535	14.5361	13.9105	4.90721	4.57167	7.06322	4.4925	5.32983	3.41364	3.07948	5.29314	15.6094	1.61851	0.760763	4.72919	6.08275	2.32616	4.94903	8.78171	4.46498	2.33473	4.26487	15.6929	2.11535	4.85019	6.42363	6.80262	15.5484	5.78786	3.18789	3.72938	6.6391	2.88371	9.97068	3.29741	10.8439
hsa-miR-337-5p	56.83	62.513	0	0	#NAME?	0.0478782	0.267256	Down	0	0	0	0	0	6.53787	7.03053	10.236	8.99655	4.98727	8.24043	7.40655	5.42501	9.81421	9.83064	6.22722	7.13021	5.6648	5.99101	5.09297	8.04492	7.97539	5.88281	4.1496	4.36998	6.72402	5.65559	6.85008	6.2579	4.65222	4.36807	5.86726	3.72017	6.3971	5.37957	3.8989	4.92579	5.59265	6.24332	6.59481	4.95233
hsa-miR-216b-5p	55.1392	60.6532	0	0	#NAME?	0.0493119	0.273015	Down	0	0	0	0	0	5.34079	7.69558	6.73653	5.52061	6.02629	5.10122	5.46385	4.2829	8.21407	7.81713	6.95373	5.6849	4.65322	5.04006	6.5481	6.47518	12.2954	4.57552	6.65866	4.55998	8.21825	5.00659	7.59736	4.49511	3.76137	5.1389	7.73798	3.52939	4.6709	4.18411	6.69593	6.85327	7.51513	5.87058	9.17091	8.11158
hsa-miR-221-3p	9018.35	9635.26	2849.26	0.295711	-1.75774	0.0493619	0.273015	Down	36.1517	114.536	177.123	119.961	40.7833	890.715	1024.27	1142.41	1044.42	888.877	823.781	802.7	635.773	997.209	1164.75	775.497	847.435	694.747	833.036	771.403	865.026	1041.9	890.172	834.745	851.957	1320.15	985.371	867.843	1025.41	734.853	1115.57	1012.06	727.532	838.02	816.2	1160.85	1166.66	1286.22	802.22	1412.22	1223.23
[truncated: 16 more columns]

## Sheet: Up
miRNA_id	baseMean	baseMean_Group_N	baseMean_Group_B	foldChange(Group_B/Group_N)	log2FoldChange	pval	padj	up_down	Sample_B16_TPM	Sample_B17_TPM	Sample_B19_TPM	Sample_B22_TPM	Sample_B26_TPM	Sample_N1_TPM	Sample_N10_TPM	Sample_N11_TPM	Sample_N12_TPM	Sample_N13_TPM	Sample_N14_TPM	Sample_N15_TPM	Sample_N16_TPM	Sample_N17_TPM	Sample_N18_TPM	Sample_N19_TPM	Sample_N2_TPM	Sample_N20_TPM	Sample_N21_TPM	Sample_N22_TPM	Sample_N23_TPM	Sample_N24_TPM	Sample_N25_TPM	Sample_N26_TPM	Sample_N27_TPM	Sample_N28_TPM	Sample_N29_TPM	Sample_N3_TPM	Sample_N30_TPM	Sample_N31_TPM	Sample_N32_TPM	Sample_N33_TPM	Sample_N34_TPM	Sample_N35_TPM	Sample_N36_TPM	Sample_N37_TPM	Sample_N38_TPM	Sample_N39_TPM	Sample_N4_TPM	Sample_N40_TPM	Sample_N41_TPM
hsa-miR-486-5p	84535.5	4942.56	880465	178.139	7.47686	0.000609308	0.010087	Up	12340.7	49482.8	7840.76	16632.5	11186.9	881.415	1294	205.945	857.433	3088.16	212.158	559.255	305.133	621.709	899.918	482.817	802.63	399.368	253.62	886.45	245.076	652.21	70.9672	128.445	211.374	335.921	171.615	217.957	176.367	645.075	638.509	107.907	415.61	213.237	671.25	145.192	150.129	498.183	137.912	279.661	291.334
hsa-miR-26a-5p	43849.8	7492.9	407419	54.374	5.76485	8.7e-12	2.1e-09	Up	3860.95	14141.4	18106.2	28742.9	22705.4	838.412	1050.3	1207.94	859.375	942.698	680.555	953.138	610.075	1310.73	923.843	1124.53	705.313	899.185	980.719	1272.15	1141.5	960.038	516.193	698.773	672.217	624.4	638.433	814.786	600.934	691.994	647.93	484.262	550.681	414.289	562.065	449.306	464.309	548.08	939.946	283.165	501.295
hsa-let-7f-5p	11923.1	2065.16	110503	53.5082	5.74169	1.58e-09	1.66e-07	Up	868.312	4083.62	5975.73	7189.74	5254.72	158.843	263.55	268.149	232.172	229.726	164.285	245.023	186.925	372.087	204.075	208.716	120.346	247.329	280.817	281.296	237.031	224.419	232.137	307.07	322.429	275.311	281.945	200.271	308.223	198.957	253.005	126.529	196.787	125.099	197.749	111.542	134.174	203.52	170.34	49.8733	163.085
hsa-let-7a-5p	13688.1	4075.91	109810	26.9412	4.75174	4.59e-07	2.92e-05	Up	675.332	4258.98	5442.92	7764.14	5470.26	383.892	532.23	581.791	544.7	431.711	371.604	454.592	312.271	690.088	440.484	447.011	286.461	424.86	607.755	536.672	498.491	452.382	406.287	445.069	467.208	494.962	509.838	461.322	526.809	368.417	505.925	260.71	374.688	221.563	308.727	277.246	278.735	423.993	337.885	110.36	343.845
hsa-miR-191-5p	12224.6	2844.29	106028	37.2773	5.22023	2.13e-05	0.000696973	Up	1411.3	4466.33	4014.4	4124.49	3387.64	348.349	384.209	445.048	328.067	380.072	241.458	301.362	207.673	415.717	374.393	362.943	290.604	226.491	238.88	348.232	360.942	402.868	157.248	186.443	188.194	238.142	176.251	307.88	182.449	225.88	249.151	236.221	190.301	189.375	221.957	249.868	225.515	226.328	305.084	379.408	253.252
hsa-miR-125a-5p	10883.3	4279.53	76921.4	17.9743	4.16786	3.29e-11	7.23e-09	Up	1183.39	2247.48	3022.93	5186.31	4316.66	607.469	581.254	711.622	588.456	610.733	512.084	562.048	320.266	797.831	507.166	575.81	420.49	320.466	369.826	433.357	542.542	657.083	315.244	342.294	324.044	454.432	384.024	510.642	370.362	336.94	353.899	336.305	244.959	215.065	306.934	423.285	342.449	387.379	401.436	451.745	390.551
hsa-miR-151a-5p	3837.73	85.7625	41357.4	482.232	8.91358	2.89e-10	4.11e-08	Up	465.937	1784.21	1194.31	2241.91	1567.79	9.39243	11.6859	9.18618	7.05412	7.79261	10.9872	7.28513	5.71053	7.78736	8.64623	7.78403	6.84115	6.17058	9.03407	7.82135	10.2033	12.6277	6.62983	5.69364	5.98498	10.2728	7.23174	8.59374	8.63766	5.24612	8.13659	9.77877	6.00951	7.41252	7.27238	8.89966	8.03117	9.00067	6.52287	16.6931	9.05081
hsa-miR-146a-5p	5916.67	3279.04	32293	9.8483	3.29987	0.0294593	0.185425	Up	446.675	1686.06	687.86	894.27	362.532	303.781	425.917	447.935	320.298	449.478	269.841	318.36	231.277	535.835	480.043	326.41	340.901	296.896	283.384	459.459	342.89	376.062	243.903	307.07	286.519	411.192	266.369	288.824	327.526	263.296	382.077	321.764	264.8	267.155	284.918	277.754	311.717	342.375	283.372	491.829	352.725
hsa-miR-10b-5p	4116.15	1433.86	30939	21.5774	4.43145	1.32e-10	2.12e-08	Up	271.217	933.039	1241.76	2854.58	2144.1	205.713	200.56	210.057	177.273	196.478	198.555	150.681	116.971	210.792	185.598	174.881	154.841	145.363	148.064	152.243	168.355	184.431	120.177	120.531	133.379	190.701	137.31	138.372	144.813	140.062	149.028	136.733	92.7181	104.08	121.937	127.138	103.977	121.815	152.262	82.126	94.6066
hsa-miR-1-3p	2768.98	85.7963	29600.9	345.013	8.43051	4.92e-22	5.94e-19	Up	549.513	878.964	821.594	1924.07	1527.91	5.34079	8.64565	10.9359	7.76975	7.0653	5.88602	7.77081	6.66229	9.70753	9.83064	5.91586	7.32292	8.39604	10.3654	5.91148	6.47518	8.97231	10.9252	15.5369	12.635	20.3588	16.9668	13.7002	17.1872	5.93901	17.8149	6.54752	9.34812	5.58477	7.87011	5.93311	6.10369	12.5835	4.47283	3.29741	9.05081
hsa-let-7c-5p	6219.77	4099.01	27427.3	6.69119	2.74226	6.62e-05	0.00173919	Up	347.792	317.12	2289.21	2587.7	2192.6	410.965	565.388	588.353	540.1	409.06	456.886	416.952	233.846	665.659	366.576	453.964	319.703	380.958	455.697	388.976	418.827	689.096	285.55	394.116	355.679	390.46	320.514	483.117	394.688	298.336	442.973	414.875	323.464	217.806	290.596	397.094	436.468	443.48	351.49	328.813	527.423
hsa-miR-122-5p	5333.96	3356.36	25110	7.48131	2.90329	6.78e-05	0.00176089	Up	223.674	504.471	2613.34	1849.52	1355.13	149.266	396.56	370.334	250.268	286.353	515.615	299.662	267.634	173.776	776.028	255.939	572.922	264.222	317.714	455.912	510.951	544.542	384.904	147.649	116.47	200.32	113.854	117.572	213.209	114.425	163.588	208.755	521.11	87.1224	164.774	94.4211	126.893	334.947	173.322	378.481	221.83
hsa-miR-206	3711.56	1655.66	24270.6	14.6592	3.87373	1.83e-06	9e-05	Up	180.996	143.275	329.062	3964.14	3962.34	152.673	172.628	150.041	158.973	182.867	216.344	165.615	124.965	180.069	183.347	157.653	155.034	138.484	145.306	173.707	173.653	391.126	127.087	123.716	117.42	163.991	107.549	153.442	117.578	109.674	143.461	164.708	87.0901	108.243	114.266	186.045	205.598	184.994	134.185	289.657	208.852
hsa-miR-10a-5p	3080.85	1264.84	21240.9	16.7933	4.06982	1.12e-07	8.5e-06	Up	249.897	632.356	1388.24	1293.28	1028.25	184.534	191.154	198.684	163.778	157.619	161.408	145.217	104.598	190.63	156.224	166.682	141.93	116.331	114.115	149.242	158.446	161.28	103.836	109.434	117.325	155.4	121.549	131.397	119.164	123.63	124.361	114.454	85.5639	84.9901	101.514	115.272	88.6642	121.116	138.285	70.0699	86.5804
hsa-miR-192-5p	1876	378.61	16849.9	44.5046	5.47588	1.29e-13	4.45e-11	Up	120.993	401.19	1492.8	1295.42	1044.72	30.0189	43.5133	36.4822	43.8582	59.9512	38.7169	47.5962	41.3062	44.5906	60.0498	36.3255	57.7161	40.7663	45.3605	42.108	40.7152	58.0431	36.2306	31.8458	27.4549	28.7639	30.874	31.0122	31.1132	28.2103	31.9468	25.2547	35.9616	19.2929	34.8676	19.4945	27.5202	35.9153	28.7938	40.3932	31.7632
hsa-let-7d-5p	2063.57	1269.13	10008	7.88566	2.97923	0.0032237	0.0364098	Up	69.3368	460.028	404.994	479.363	401.467	126.522	166.167	200.784	166.538	132.37	114.45	140.846	88.2277	200.125	172.451	136.999	112.734	100.449	134.275	126.597	132.643	150.203	116.162	134.042	127.68	153.905	141.668	153.691	155.302	106.803	149.456	100.509	98.0599	83.9747	115.561	94.2516	108.26	127.145	121.791	65.536	127.48
hsa-miR-199a-5p	973.913	165.612	9056.92	54.6876	5.77314	5.89e-12	1.58e-09	Up	68.7831	305.865	521.167	552.249	560.246	12.4312	23.2768	29.9207	7.36082	29.6119	6.54002	22.2197	13.9908	33.8164	30.2026	32.0702	5.78125	10.5203	9.03407	52.2939	38.4587	21.2677	4.48214	17.6599	11.685	12.234	6.67545	8.46919	7.66813	23.2611	11.9051	6.46249	10.302	8.02176	13.5485	7.7978	9.102	8.12682	16.3072	14.4262	8.96543
hsa-miR-96-5p	642.746	8.83772	6981.83	790.003	9.62571	0.000887567	0.0135132	Up	7.3569	498.242	91.9372	94.9628	100.952	0.920826	1.04508	0.262462	0.102234	2.49364	0	0.485675	0.475878	0.746733	1.18441	0.726509	0.481771	1.51736	1.71172	1.27324	0.490544	0.775385	0.747023	0.579014	1.045	1.77439	1.01986	0.747281	0.176279	0.692884	1.96991	0.425164	1.04928	0.406165	0.996216	0	0.642494	1.48555	0.838655	1.23653	0.51231
hsa-miR-182-5p	695.115	67.5621	6970.65	103.174	6.68893	1.41e-07	1.03e-05	Up	60.1605	294.297	311.919	358.884	279.979	5.24871	4.84536	4.98678	8.79209	15.3774	2.87761	7.89223	7.13817	13.4412	12.1995	9.85977	4.43229	6.97984	9.03407	8.9127	6.27896	3.87693	4.57552	5.01812	8.73997	10.7398	5.28473	3.86095	4.14255	6.43393	7.10881	4.33667	4.10173	5.48323	7.57124	3.55986	3.74788	7.42774	5.2183	2.26697	3.84233
hsa-miR-146b-5p	678.789	52.07	6945.98	133.397	7.05958	4.09e-05	0.00114883	Up	79.6207	344.917	235.418	160.157	168.103	2.48623	3.13524	6.73653	7.36082	8.10432	2.74681	4.12824	4.18772	9.3875	7.81713	8.40675	7.41927	3.23703	3.32834	9.82216	5.19977	8.86154	2.05431	5.30763	4.55998	3.26862	4.91388	5.72916	5.64092	5.44409	8.22224	3.65641	4.48328	3.96011	2.49054	2.28848	4.06913	4.1071	5.59103	5.97655	4.26925
hsa-miR-484	991.767	402.143	6888	17.1282	4.0983	0.00175823	0.0224849	Up	191.2	233.103	178.147	154.056	109.043	59.8537	54.7241	53.8922	51.4235	68.3672	39.8941	45.2892	29.6948	61.9789	67.1563	57.7056	44.1302	39.4513	39.6548	52.112	48.7601	48.6277	25.6789	26.0556	37.4299	45.5739	35.7878	36.2431	31.9946	34.0503	35.801	25.4248	27.3766	26.2992	32.2774	35.7681	28.8051	36.7892	32.1484	34.8289	35.0079
NC_000010.11_21778	623.672	5.05912	6809.8	1346.04	10.3945	6.1e-25	1.47e-21	Up	31.6821	123.226	892.291	396.418	449.273	1.10499	1.14009	0.787386	0.511168	0.415606	0.523202	0.971351	0.571053	1.38679	0.473766	1.03787	0.578125	0.202314	0	0.727567	1.66785	0.775385	0.0933779	0.289507	0.284999	0.0933892	0.0927146	0.996375	0	0.791868	0.0856484	0.0850327	0.381556	0.101541	0.0996216	0.254276	0	0.17477	0.186368	0.309132	0.256155
hsa-miR-199a-3p>hsa-miR-199b-3p	1223.86	759.505	5867.43	7.72534	2.9496	0.00432865	0.0460896	Up	132.147	130.816	282.297	273.24	309.961	72.8373	92.1569	94.3989	87.2052	92.0567	78.2186	85.8431	66.5277	120.757	106.597	81.888	55.0182	64.0324	73.0333	96.0389	89.279	100.135	76.9434	92.5457	82.6497	98.7123	85.8537	72.3617	80.8238	59.885	75.2849	65.2201	58.4734	64.9864	66.9457	51.1942	78.9197	74.0153	70.7266	61.2081	77.8711
hsa-miR-363-3p	1019.74	575.912	5458.06	9.47724	3.24447	0.00126828	0.0172216	Up	43.7063	203.683	278.087	336.068	278.747	66.4836	91.6819	59.8414	74.3238	112.941	40.5481	57.3097	44.2566	85.2343	83.3828	40.9959	68.026	50.9832	53.2534	53.4762	51.409	67.5693	36.324	42.1715	47.4998	70.9758	44.9666	49.196	48.6529	48.6999	54.7293	42.8565	42.7343	46.9121	63.1601	42.7184	51.5066	67.5488	45.0078	78.3134	63.4411
hsa-let-7e-5p	1165.61	828.019	4541.52	5.4848	2.45544	0.00888114	0.0832005	Up	34.8068	108.725	322.539	420.529	307.25	82.6902	121.799	146.629	129.223	72.2115	86.0667	101.992	51.8707	149.667	114.059	93.3045	70.2422	78.1944	94.4298	93.1286	91.928	116.419	74.8891	75.4648	71.8197	88.066	81.867	123.052	89.9022	52.7582	92.4146	57.6522	62.0982	43.8658	47.3203	68.0612	63.9282	80.7439	88.0588	43.0724	69.8449
hsa-miR-144-3p	510.451	192.507	3689.89	19.1676	4.26059	0.014834	0.119912	Up	18.59	215.776	90.458	142.037	72.8185	10.3133	25.2719	14.7854	31.5902	45.0932	6.27842	18.5771	40.2593	41.9237	24.9911	10.4825	18.9818	21.8499	19.6848	18.8258	24.331	19.8277	8.8709	10.1327	22.1349	23.6275	10.6622	16.5647	12.5158	12.175	21.7547	8.33321	11.0651	15.3327	30.5838	6.18738	12.2074	14.7681	17.8913	19.7844	12.637
hsa-miR-26b-5p	521.077	221.432	3517.52	15.8853	3.98962	0.000275067	0.00536158	Up	45.1302	136.627	117.804	153.575	177.672	20.3503	26.127	22.3968	23.207	27.7417	21.7129	25.7408	25.4119	42.0304	18.9506	17.54	17.2474	23.8731	30.3354	29.0117	24.1348	27.5816	22.3173	33.2933	33.6299	24.1878	30.5958	18.5575	33.0523	22.8652	24.9237	14.9658	16.1207	14.7235	22.0164	13.8157	17.9898	22.0211	16.4935	9.377	18.187
hsa-miR-30c-5p	772.954	583.946	2663.04	4.56042	2.18917	0.0158466	0.125167	Up	49.2833	3.9784	206.897	374.304	179.644	72.1928	80.281	80.9258	74.426	78.3417	65.4002	78.1937	47.2071	86.6211	69.0514	73.6888	53.7656	54.4225	67.8981	78.4863	72.993	66.4616	50.9843	58.3839	50.5398	59.5823	53.3109	63.0207	57.0262	50.7785	50.9608	42.0062	41.3034	40.8196	45.6267	45.6002	44.4392	50.3339	66.1606	35.4471	50.8041
hsa-miR-30b-5p	307.324	93.1413	2449.15	26.295	4.71672	7.27e-06	0.000283229	Up	41.8078	61.5605	124.897	159.972	130.687	9.57659	9.50071	11.4608	10.3256	10.2862	6.14762	8.86358	7.80439	11.0943	6.39584	9.85977	7.13021	8.19372	8.08311	9.18554	11.5768	9.7477	10.2716	11.4838	9.02496	8.96536	8.9006	7.09917	11.1937	10.6902	10.1922	7.82301	8.77579	7.20943	8.56746	7.20449	8.67367	9.52499	8.107	5.97655	10.5024
NC_000011.10_24522	221.502	0.616695	2430.35	3940.93	11.9443	5.96e-07	3.6e-05	Up	106.952	57.7915	6.48567	16.8626	23.4514	0.0920826	0.475036	0.0874874	0.204467	0.207803	0	0.121419	0.190351	0.106676	0.118441	0	0	0	0.285286	0	0.196218	0.110769	0	0	0	0	0.0927146	0	0	0	0.0856484	0	0	0	0.0996216	0.0847586	0.107082	0	0.0931839	0	0
hsa-miR-150-5p	252.556	37.126	2406.85	64.8294	6.01858	0.00144409	0.0192838	Up	20.4886	134.271	36.6383	105.613	47.2314	5.24871	3.80029	3.32452	5.11168	2.70144	2.09281	2.06412	2.09386	6.2939	2.13195	1.66059	7.61198	4.85554	4.56458	3.63784	4.21868	3.65539	2.05431	1.64054	5.31998	2.42812	2.5033	4.60824	5.20022	2.47459	6.50928	4.59177	2.95706	1.2185	2.7894	2.458	2.78414	7.34036	3.4478	1.75175	6.31849
NC_000016.10_31359	215.29	0	2368.19	Inf	Inf	2.56e-05	0.000794585	Up	157.738	0.366431	0.0379279	0.110938	0.123212	0	0	0	0	0	0	0	0	0	0	0	0	0	0	0	0	0	0	0	0	0	0	0	0	0	0	0	0	0	0	0	0	0	0	0	0
NC_000022.11_36489	462.678	306.514	2024.31	6.6043	2.72341	0.00271371	0.03184	Up	17.3243	4.8683	195.442	290.62	189.254	29.0981	35.2477	33.3327	34.7594	20.5725	39.2401	35.4543	31.1224	44.804	32.8083	46.6004	30.4479	36.2142	33.1883	38.9248	53.6655	54.277	25.7723	26.6346	27.1699	19.9853	23.6422	40.9759	25.0316	31.0808	17.7292	28.2309	33.7677	29.1424	22.5145	16.867	26.1281	17.3023	28.9802	18.651	22.4563
hsa-miR-203a-3p	253.886	81.0352	1982.4	24.4634	4.61255	0.000179599	0.00398248	Up	47.5825	66.7429	71.6837	52.3257	44.3564	6.3537	7.60057	10.236	7.66752	9.76674	8.76363	7.64939	4.75878	10.1342	7.93558	7.68024	43.3594	7.08099	7.70273	6.09338	9.41845	6.64616	8.12388	7.52718	6.17498	13.5414	8.62246	7.59736	8.46138	7.12681	5.99539	7.31282	4.19712	4.16319	6.97351	6.01786	7.2816	6.29173	9.78431	4.32785	6.48926
hsa-miR-126-5p	237.229	70.012	1909.39	27.2724	4.76937	2.75e-05	0.000821217	Up	16.8892	76.8459	106.046	62.4211	92.7378	7.36661	12.636	11.6358	4.60051	14.8579	3.40081	11.292	7.42369	16.6415	8.76467	10.5863	3.46875	8.29488	4.27929	15.2789	10.2033	9.08308	2.80134	8.68521	8.54997	5.32318	5.0993	5.97825	4.84767	7.12681	7.02317	3.99654	6.48645	3.85857	10.8588	2.20372	2.89122	3.67018	6.98879	2.16392	3.58617
NC_000016.10_30143	148.673	0	1635.4	Inf	Inf	3.85e-05	0.0011081	Up	109.009	0.157042	0	0	0.164283	0	0	0	0	0	0	0	0	0	0	0	0	0	0	0	0	0	0	0	0	0	0	0	0	0	0	0	0	0	0	0	0	0	0	0	0
hsa-miR-584-5p	215.566	75.741	1613.82	21.3071	4.41326	0.0175368	0.133291	Up	7.55467	95.6909	74.0732	32.3569	11.0891	11.3262	14.5361	12.7732	3.37371	27.1183	1.96201	10.3206	4.6636	24.4288	15.1605	21.0688	5.58854	7.38447	3.99401	34.1957	8.04492	7.31077	0.653645	5.98315	6.26998	4.66946	2.13244	3.86095	1.67465	7.42376	7.19446	4.08157	8.39423	2.13237	7.17275	0.932345	3.21247	4.1071	4.00691	6.18264	2.73232
NC_000017.11_31775	144.135	0	1585.49	Inf	Inf	4.07e-05	0.00114883	Up	105.805	0	0.113784	0	0.0410708	0	0	0	0	0	0	0	0	0	0	0	0	0	0	0	0	0	0	0	0	0	0	0	0	0	0	0	0	0	0	0	0	0	0	0	0
hsa-miR-4732-3p	138.3	3.12996	1490.01	476.046	8.89496	0.000206618	0.00438067	Up	25.1559	84.9074	6.82702	14.0891	7.88559	0.460413	1.23509	0	0.817868	2.28583	0.392401	0.364257	0.190351	0.426705	0.592207	0.103787	0.289063	0.101157	0.285286	0.181892	0	0.443077	0.186756	0.289507	0.0949996	0.466946	0	0.124547	0.0881394	0.0989835	0.256945	0	0.190778	0.203083	0.199243	0.0847586	0	0.349541	0.0931839	0.309132	0.085385
hsa-miR-3195	133.905	0.990331	1463.05	1477.33	10.5288	0.00037625	0.00699535	Up	82.3894	18.0075	2.19982	0.0739586	0.246425	0.184165	0.0950071	0.0874874	0.102234	0.103901	0.392401	0.121419	0	0.106676	0.236883	0	0.0963542	0	0	0.181892	0	0.332308	0.0933779	0.193005	0.284999	0.186778	0.0927146	0.373641	0.0881394	0.0989835	0	0	0.095389	0	0	0.0847586	0.321247	0	0.0931839	0	0.17077
hsa-miR-28-3p	177.572	55.9923	1393.36	24.8849	4.6372	0.000222534	0.00451987	Up	35.5584	42.2443	54.9196	57.133	21.1925	6.99828	8.26562	9.53613	4.70274	11.2214	4.83962	4.4925	3.99737	8.42742	9.94908	8.92568	5.01042	6.3729	2.75777	12.4596	10.1052	8.41847	2.14769	3.66709	4.08498	3.26862	2.5033	5.23097	2.73232	5.44409	5.82409	3.99654	2.67089	3.04624	3.58638	2.458	4.49746	4.01972	5.31148	8.24352	3.75694
hsa-miR-200a-3p	169.807	57.2317	1295.56	22.637	4.50061	9.14e-05	0.00223163	Up	27.8059	28.5816	41.8345	96.368	75.1595	3.59122	5.70043	4.81181	5.31615	5.29898	7.06322	5.58527	4.37807	7.36066	5.68519	4.87799	7.22656	5.76595	8.17821	3.91067	4.02246	5.87077	7.09672	6.65866	6.93497	7.65791	7.69531	4.60824	7.05115	5.34511	5.99539	5.78223	3.62478	4.77244	5.57881	6.27214	7.2816	7.60251	4.37964	5.97655	8.70927
hsa-miR-374a-5p	112.336	6.50847	1170.61	179.86	7.49073	1.13e-05	0.000405877	Up	14.6743	56.9016	27.5356	25.9225	41.3172	0.460413	0.380029	1.13734	0.511168	0.623409	0.523202	0.364257	0.761404	0.640057	1.53974	0.726509	0.578125	1.71967	1.42643	1.45513	0.196218	0.221539	0.46689	0.289507	1.42499	1.77439	1.01986	0.747281	0.440697	0.197967	0.428242	0.170065	0.572334	0.507707	1.09584	0.678069	0.107082	0.611696	0.652287	0	0.256155
NC_000011.10_23719	109.236	4.33487	1158.25	267.194	8.06175	0.0131874	0.111053	Up	77.2079	0.104695	0.0379279	0	0.0821415	0.184165	0.285021	0.0874874	0.613401	1.55852	0.392401	0.728513	0.475878	0.640057	0.82909	0.415148	0.289063	2.22546	0.760763	0.363784	0.294326	0.332308	0.373512	0.386009	0.284999	0.560335	0.278144	0	0.352558	0.593901	0.256945	0.510196	0.190778	0.406165	0.298865	0.169517	0.214165	0.611696	0.372736	0.51522	0.256155
hsa-miR-98-5p	375.622	297.419	1157.66	3.89235	1.96064	0.0383509	0.224729	Up	8.74127	7.17158	127.514	158.937	82.6344	26.796	37.9079	38.3195	33.1237	28.469	22.3669	31.0832	20.7483	45.6574	21.4379	29.5793	17.151	28.2228	36.897	31.5582	28.4516	38.88	39.9657	48.6372	41.5148	44.7334	40.609	27.2758	49.1818	22.7662	41.1969	25.0847	26.8997	15.6374	26.7982	22.9696	25.9139	34.9541	21.5255	9.89222	30.4825
hsa-miR-133a-3p	115.763	12.6043	1147.35	91.0283	6.50824	0.00015526	0.0036083	Up	11.1936	57.8962	1.28955	39.1241	67.5204	2.20998	0.950071	1.04985	1.73797	1.35072	1.70041	1.57845	0.951755	0.640057	2.13195	1.86817	0.770833	0.606942	0.855859	0.454729	1.47163	1.66154	1.02716	1.15803	1.61499	1.02728	1.01986	0.498188	1.23395	0.29695	0.856484	1.36052	0.858501	1.62466	0.896594	2.458	1.28499	1.22339	0.931839	3.09132	1.36616
hsa-miR-1301-3p	106.755	3.50614	1139.24	324.929	8.34398	2.73e-05	0.000821217	Up	33.3829	46.5891	7.05459	15.6792	5.25706	0.184165	0.570043	0.437437	0.306701	0.935113	0	0.364257	0.190351	0.426705	0.118441	0.622722	0.770833	0.708099	0.0950954	0.727567	0.490544	0.332308	0	0	0	0	0	0.498188	0.0881394	0.0989835	0.171297	0.170065	0.095389	0.406165	0.199243	0.169517	0.214165	0.17477	0.559103	0.824352	0.17077
NC_000010.11_21892	88.354	0.0398531	971.495	24376.9	14.5732	2.83e-15	1.37e-12	Up	0.870171	0.471126	158.539	89.4529	100.911	0	0	0	0	0	0	0	0	0	0	0	0	0	0	0	0	0	0	0	0	0	0	0.124547	0	0	0	0	0	0	0	0	0	0	0	0	0
NC_000019.10_33897	85.9701	0	945.671	Inf	Inf	6.89e-05	0.00177213	Up	63.0479	0.0523473	0.0379279	0.0369793	0.123212	0	0	0	0	0	0	0	0	0	0	0	0	0	0	0	0	0	0	0	0	0	0	0	0	0	0	0	0	0	0	0	0	0	0	0	0
hsa-miR-500a-3p	102.376	18.5967	940.173	50.5559	5.65981	1.97e-06	9.34e-05	Up	15.4258	28.8957	17.4089	55.0992	68.9578	1.74957	2.56519	3.14955	1.73797	2.90924	1.4388	0.849932	0.475878	3.41364	2.48727	2.28331	1.63802	2.22546	2.0921	0.909459	0.882979	0.886154	1.58742	1.83354	1.045	2.14795	1.48343	1.49456	1.14581	2.47459	1.96991	1.02039	1.52622	1.52312	3.18789	1.27138	2.46289	2.3594	2.42278	1.75175	1.62232
hsa-miR-200b-3p	98.2084	14.4322	935.971	64.853	6.0191	1.51e-07	1.07e-05	Up	28.7157	0.628168	65.7669	71.9247	54.542	1.01291	1.42511	1.48729	1.02234	1.24682	2.22361	0.971351	0.666229	1.8135	0.710649	1.24544	1.92708	1.31504	1.23624	1.90986	1.0792	3.54462	1.21391	1.64054	1.42499	2.24134	1.48343	1.24547	1.58651	0.989835	1.62732	0.850327	0.858501	0.913872	1.29508	1.52566	2.03456	2.44679	1.21139	1.33957	2.3054
hsa-miR-4433b-5p	85.9083	3.41052	910.886	267.081	8.06114	8.22e-06	0.000315514	Up	27.3708	32.56	30.0389	3.18022	0.287495	0.736661	0.66505	1.22482	0.511168	0.311704	0	0.728513	0.285527	0.85341	0	1.34923	0	0	0.190191	0.636621	0.882979	0.443077	0	0.386009	0.474998	0.373557	0	0	0	0.395934	0.599539	0.0850327	0.381556	0.304624	0.298865	0	0.321247	0.0873852	0.186368	0.309132	0.256155
NC_000022.11_36984	82.6423	0.735678	901.708	1225.68	10.2594	2.3e-05	0.000741679	Up	19.0251	48.7354	4.81684	0.147917	1.06784	0	0.190014	0.0874874	0	0.103901	0.261601	0.121419	0.190351	0	0.118441	0.207574	0.192708	0	0.0950954	0	0.0981088	0	0.0933779	0.0965023	0	0	0.0927146	0.124547	0	0	0	0	0.095389	0.101541	0.0996216	0	0	0.0873852	0	0	0.256155
hsa-miR-183-5p	131.684	55.0198	898.331	16.3274	4.02922	0.000333125	0.00629035	Up	14.4369	0.471126	102.822	70.3346	77.788	4.41997	4.37033	5.77417	5.72508	10.7019	3.66241	7.28513	3.71185	8.42742	7.46181	7.78403	5.78125	6.17058	6.1812	4.91108	6.37707	5.4277	3.08147	5.59714	6.55497	6.72402	6.21188	3.36277	5.11209	4.55324	5.39585	3.31628	3.91095	4.46782	4.98108	4.15317	4.39038	5.24311	4.47283	3.91567	3.75694
NC_000021.9_36130	73.0459	0.219012	801.315	3658.78	11.8371	0.00119102	0.0167366	Up	53.476	0	0	0.110938	0	0.184165	0	0.0874874	0	0	0	0	0	0	0.118441	0	0	0	0	0	0	0.110769	0	0	0	0	0	0	0	0	0	0	0.095389	0	0	0.0847586	0	0	0	0.103044	0.085385
hsa-miR-499a-5p	233.35	183.351	733.336	3.99963	1.99987	0.043622	0.248666	Up	11.6287	1.09929	21.9223	123.178	85.1808	15.1015	19.8565	20.7345	21.0601	19.1179	20.9281	20.5198	20.3676	23.8955	21.4379	13.6999	19.0781	17.0955	21.3965	18.3711	17.9539	24.1477	23.0643	25.1871	21.3749	32.6862	26.7018	19.3048	25.7367	11.3831	18.4144	13.095	12.019	16.8559	18.0315	13.2223	17.7757	17.6518	18.4504	13.0866	22.7978
NC_000023.11_38343	125.47	64.6919	733.252	11.3345	3.50265	0.00455	0.0475142	Up	26.6589	0.418779	0.341351	39.1981	89.9039	6.9062	8.17061	6.56155	9.30325	13.2994	7.58642	8.01364	9.04168	7.78736	11.9626	8.8219	5.8776	7.68794	6.94197	7.36662	9.51656	10.3015	5.60267	4.72861	4.17998	5.88352	3.98673	6.97463	4.84767	4.05832	4.19677	3.48634	3.81556	8.52947	9.26481	3.4751	5.35412	3.40802	7.82745	10.3044	5.46464
hsa-miR-342-3p	67.518	7.77993	664.899	85.4633	6.41723	0.000371077	0.00695265	Up	6.72405	34.811	19.5708	19.9688	13.1426	0.736661	0.760057	0.612412	0.920102	0.311704	0	0.849932	0.285527	0.960086	0.236883	0.518935	0.963542	0.910414	1.61662	0.727567	0.784871	0.664616	0.747023	0.482512	0.949996	0.747113	0.370859	0.373641	2.02721	0.692884	4.88196	0.595229	0.572334	0.203083	0.498108	0.423793	0.321247	1.66032	0.838655	0.309132	1.19539
hsa-miR-205-5p	60.5441	1.12215	654.764	583.493	9.18857	5.49e-08	4.69e-06	Up	0.553745	30.4138	35.5764	11.0198	50.0653	0	0.285021	0.0874874	0	0	0	0	0	0	0	0	0.867188	0.101157	0	0.363784	0.0981088	0.110769	0.280134	0.0965023	0	0.280167	0	0	0	0.197967	0.171297	0	0	0	0.0996216	0	0.321247	0.0873852	0.0931839	0.206088	0.256155
NC_000009.12_20546	61.2061	2.57343	647.533	251.622	7.97512	0.00154177	0.020143	Up	0.355979	43.3959	13.3127	25.7746	6.36597	0.0920826	0	0.174975	0.408934	0	0.392401	0	0.0951755	1.06676	0	0	0.289063	0.606942	0.475477	0.0909459	0.0981088	0.553847	0.0933779	0	0.379999	0.280167	0.0927146	0.249094	0	0.0989835	0.942132	0.0850327	0.381556	0.101541	0.0996216	0.254276	0	0.436926	0	0.309132	0.68308
hsa-miR-1908-5p	60.4258	2.59105	638.774	246.531	7.94562	0.00799314	0.0769698	Up	0	48.3166	11.7956	4.21564	0.164283	0.644578	0.475036	0.612412	0	1.76633	0	0.485675	0	0	0.355324	0.518935	0.578125	0.404628	0.190191	0.727567	0	0.775385	0	0.0965023	0	0.0933892	0.0927146	0.124547	0	0	0.342593	0.0850327	0.286167	0.101541	0.0996216	0.169517	0.214165	0.0873852	0.186368	0.103044	0.085385
hsa-miR-142-5p	101.898	49.0001	630.881	12.8751	3.68651	0.0128077	0.108239	Up	0.474639	35.9103	13.8437	29.7683	29.2424	4.2358	5.3204	4.54934	6.03178	8.41602	4.18561	5.82811	7.04299	9.70753	6.63272	3.42497	2.69792	9.71108	5.89592	6.82094	7.65249	7.75385	4.10863	4.53561	6.55497	5.41657	3.43044	5.97825	5.28836	3.86036	9.07873	2.63602	3.72017	2.74162	3.686	1.94945	2.89122	2.79633	3.16825	4.74002	4.61079
hsa-miR-769-5p	66.5606	10.6056	626.11	59.0359	5.88352	0.00516453	0.0524482	Up	17.087	28.8434	0.227567	7.61773	0.205354	1.38124	1.14009	1.04985	0.511168	2.18193	0.392401	1.69986	0.85658	1.17344	2.0135	2.3871	1.44531	0.708099	0.665668	1.90986	0.686762	1.10769	0.280134	0.193005	0.854997	0.840502	0.463573	1.24547	0.264418	1.1878	1.28473	0.425164	0.763112	0.203083	0.896594	0.593311	0.107082	0.436926	1.02502	1.54566	1.28078
hsa-miR-485-3p	59.0407	2.37708	625.677	263.212	8.04008	7.19e-05	0.00181737	Up	10.4816	31.9842	12.0611	0.110938	13.5534	0.184165	0.285021	0.524924	0.204467	1.03901	0.523202	0	0	0.213352	0.236883	0.518935	0.192708	0.101157	0.0950954	0.454729	0.196218	0.443077	0	0	0.0949996	0.186778	0	0.622734	0	0.197967	0.51389	0.255098	0.286167	0	0.298865	0.339035	0	0.262156	0.279552	0.103044	0.17077
hsa-miR-941	64.3768	8.96471	618.497	68.9925	6.10837	0.00170962	0.0220971	Up	8.58305	33.1882	8.15449	13.2386	11.1713	1.5654	0.570043	0.524924	1.02234	2.28583	0.261601	0.728513	1.23728	1.49347	1.18441	1.45302	2.11979	0.606942	0.570573	0.818513	0.882979	1.10769	0.0933779	0.0965023	0.854997	0.560335	0.185429	0.622734	0.176279	1.88069	1.37037	0.765295	0.858501	0.203083	0.498108	0.254276	0.107082	0.786467	0.838655	0.927396	0.68308
NC_000008.11_18444	61.8634	6.20004	618.497	99.757	6.64035	0.0331778	0.202982	Up	0.0791065	50.2011	0.151712	0.147917	0.0821415	0.184165	0.66505	0.262462	0.511168	1.76633	0.392401	1.45703	1.23728	1.17344	0.947532	1.55681	0.674479	0.606942	0.570573	0.545675	0.294326	0.996924	0.280134	0.289507	0.474998	0.747113	0.370859	0.747281	0.440697	0.692884	0.171297	0.340131	0.190778	0.507707	0.498108	0.169517	0.321247	0.349541	1.77049	0.927396	0.68308
NC_000019.10_34010	132.933	84.9435	612.828	7.21454	2.85091	0.0290602	0.183871	Up	21.6752	0.314084	0.379279	10.0214	94.1342	11.3262	11.8759	8.83623	12.1658	15.793	8.76363	11.1705	13.8005	9.06748	13.0286	11.0014	7.61198	11.6331	11.5065	8.9127	13.1466	10.5231	9.80468	8.58871	7.50497	10.553	7.41717	9.46556	9.78347	6.92884	5.1389	5.187	3.24323	9.54488	12.4527	4.916	7.17452	4.98096	11.7412	2.47306	4.86695
hsa-miR-21-3p	69.1687	17.6909	583.947	33.0084	5.04476	0.00114641	0.0163581	Up	24.0088	0.261737	51.0889	31.1366	0.246425	1.84165	1.42511	2.53713	1.2268	5.50678	0.654002	1.45703	1.99869	3.73367	2.0135	2.69846	3.5651	2.22546	1.04605	4.91108	1.66785	1.55077	0.933779	1.83354	1.89999	1.12067	0.834432	1.49456	1.32209	1.08882	3.08334	0.93536	2.76628	1.42158	1.59395	0.593311	0.963741	0.262156	1.67731	2.88523	1.11001
hsa-miR-335-3p	88.1964	39.1365	578.796	14.7892	3.88647	0.000888956	0.0135132	Up	6.7636	0.628168	82.0001	37.3491	50.1474	4.88038	5.3204	5.42422	4.49828	5.09117	3.79321	7.40655	2.09386	6.7206	4.38233	6.84994	3.95052	5.05785	4.0891	7.63946	5.00355	5.20616	3.26823	4.0531	4.74998	2.52151	5.0993	2.74003	4.58325	3.16747	3.34029	2.46595	2.95706	1.2185	2.39092	2.458	2.35581	4.45664	2.51596	1.03044	2.90309
hsa-miR-550a-5p	60.0644	8.36816	577.027	68.9551	6.10759	0.0445057	0.252512	Up	0.0395532	46.4321	0.0379279	3.18022	0.0410708	1.93373	1.42511	0.0874874	0.408934	2.38973	0.1308	0.971351	0.571053	1.38679	0.473766	0.934083	1.34896	0.910414	0.950954	0.909459	0.392435	1.99385	0	0.193005	0.569998	0.560335	0.278144	0.249094	0.352558	0.494917	0.770835	0.255098	0.667723	0.203083	1.3947	0.423793	0.642494	1.22339	0.279552	0.618264	0.256155
hsa-miR-450a-5p	124.587	80.9957	560.501	6.92014	2.7908	0.00727743	0.0710125	Up	1.02838	0.732863	47.865	103.69	66.2061	4.7883	6.84051	7.17397	9.50772	9.24723	8.63283	6.79946	6.85264	16.5348	8.76467	6.12343	3.75781	7.68794	9.88993	9.18554	8.33925	10.6339	8.96428	11.1943	10.26	15.8762	10.1986	6.22734	12.0751	6.33494	8.39354	7.56791	7.34495	5.78786	8.56746	5.84835	9.31616	10.3988	5.2183	8.24352	11.0147
hsa-miR-548e-3p	54.1004	3.62595	558.845	154.124	7.26795	0.0224028	0.158326	Up	0.0791065	44.914	1.93432	0.0369793	0.0410708	0.736661	0.66505	0.524924	0.306701	1.14292	0.523202	0.242838	0.0951755	0.320029	0.473766	0.207574	0.385417	1.01157	0.855859	0.363784	0.588653	0	0.186756	0.0965023	0.189999	1.02728	0.0927146	0.622734	0.616976	0.29695	0.428242	0.255098	0.190778	0.203083	0.0996216	0	0.214165	0.436926	0.465919	0.206088	0.085385
hsa-miR-10b-3p	59.2559	10.0344	551.471	54.958	5.78026	0.000434035	0.00794745	Up	23.7715	0.261737	11.037	47.7773	23.2461	1.38124	0.66505	1.66226	0.920102	1.03901	0.392401	0.971351	0.85658	1.49347	2.13195	0.830296	1.2526	1.4162	0.855859	1.0004	1.86407	1.88308	0.747023	0.965023	0.854997	1.49423	0.370859	1.49456	0.881394	0.791868	0.51389	0.93536	0.476945	0.812331	0.697351	0.678069	1.17791	0.611696	1.49094	0.824352	0.939235
hsa-miR-4485-3p	48.9515	0.181334	536.653	2959.47	11.5311	3e-06	0.000136212	Up	8.02931	30.5708	10.544	3.95678	0.123212	0	0	0	0	0	0	0	0	0	0	0.207574	0	0.101157	0	0.0909459	0.0981088	0.110769	0	0	0	0	0	0	0	0	0	0	0	0	0	0	0	0	0	0	0.085385
NC_000011.10_23667>NC_000011.10_23668>NC_000009.12_19998	49.4532	1.65381	527.447	318.929	8.31709	0.000218247	0.00447037	Up	22.8222	13.4009	0.151712	3.55001	4.88742	0.36833	0.380029	0.0874874	0.204467	0.207803	0.1308	0.242838	0.666229	0	0.118441	0.207574	0.192708	0.101157	0	0.272838	0.0981088	0.553847	0	0.0965023	0	0.0933892	0	0.124547	0.264418	0	0.0856484	0	0	0.203083	0.0996216	0	0.321247	0.262156	0.279552	0.51522	0.085385
hsa-miR-2110	58.8424	12.4287	522.979	42.0782	5.395	0.00451444	0.0474409	Up	8.14797	27.5347	8.19242	12.6839	4.51779	2.48623	3.51526	1.04985	1.63574	4.88337	0.392401	0.728513	1.23728	2.13352	2.36883	1.14166	1.92708	1.01157	0.570573	1.90986	0.784871	1.55077	0.0933779	0.193005	0.474998	0.653724	0.278144	0.996375	0.705115	1.1878	1.28473	0.255098	0.763112	0.710789	1.09584	0.169517	1.17791	1.39816	0.745471	0.927396	0.85385
NC_000020.11_35270	47.0338	0.70384	510.334	725.071	9.50198	1.86e-05	0.000624946	Up	8.42484	27.8488	5.08234	5.32502	5.70884	0.184165	0.0950071	0.0874874	0.102234	0.103901	0	0	0	0.213352	0.236883	0	0	0	0.190191	0.0909459	0	0.221539	0	0	0	0	0	0	0	0.197967	0	0.170065	0	0	0.0996216	0	0.428329	0	0	0	0.085385
hsa-miR-200c-3p	52.6338	8.65485	492.424	56.8957	5.83025	8.53e-06	0.000322231	Up	14.0414	10.9929	12.5162	32.6897	15.9355	1.01291	1.3301	1.31231	0.204467	1.35072	0.784802	0.485675	0.666229	1.06676	0.473766	0.830296	1.15625	1.01157	0.380382	1.27324	1.66785	1.44	0.280134	0.482512	0.759997	0.933892	0.0927146	1.49456	0.616976	1.28679	1.02778	0.595229	0.763112	0.507707	0.398486	1.0171	0.428329	0.786467	0.186368	1.44262	1.11001
hsa-miR-424-3p	72.3171	31.4712	480.776	15.2767	3.93326	0.0398336	0.230882	Up	0.0791065	31.5131	14.2609	13.2756	7.96773	4.05164	4.08531	3.84945	3.68041	4.98727	4.57801	3.39973	2.76009	6.61392	4.14545	4.56663	2.98698	2.73124	3.51853	3.91067	2.55083	5.53847	1.40067	2.31606	2.46999	3.82896	2.22515	2.98913	2.29162	1.58374	1.96991	1.78569	2.38472	1.42158	2.49054	2.11897	2.78414	3.75756	3.16825	4.01871	2.90309
hsa-miR-215-5p	51.9812	9.72677	474.526	48.7856	5.60838	0.00219291	0.0270422	Up	0.514192	27.1159	19.6087	18.6006	13.0194	0.828744	1.71013	0.524924	2.04467	0.415606	0.915603	1.33561	1.33246	1.38679	0.592207	1.45302	2.50521	0.708099	0.855859	0.636621	0.588653	0.886154	1.30729	1.83354	0.664997	0.653724	1.01986	0.622734	0.793255	0.593901	0.942132	0.595229	0.286167	0	0.59773	0.847586	0.642494	0.786467	0.838655	0.51522	0.597695
hsa-miR-654-3p	51.1564	10.3754	458.966	44.2361	5.46715	0.0242471	0.165136	Up	26.5007	0.209389	14.4505	6.10158	0.821415	0.644578	1.3301	1.31231	0.511168	2.80534	0.261601	2.79263	0.666229	2.2402	2.36883	4.25527	0.289063	0.404628	0.475477	5.09297	0.392435	1.88308	0	0.965023	0.474998	0.560335	0.0927146	0.124547	0	1.88069	1.02778	0.0850327	0.763112	0.406165	1.79319	0.339035	0.107082	0	0.372736	0.309132	0.17077
hsa-miR-664a-5p	48.401	8.03454	452.065	56.2652	5.81417	0.0113588	0.100935	Up	9.01814	25.022	0.113784	4.80731	0.0410708	1.65749	1.14009	1.31231	1.02234	2.18193	0.654002	1.21419	0.285527	2.02685	1.65818	0.622722	1.15625	0.404628	0.285286	1.36419	1.17731	0.996924	0	0.289507	0.569998	0.653724	0.463573	0.871828	0.176279	0.890851	1.45602	0.425164	0.95389	0.406165	0.59773	0.508552	0.428329	0.961237	0.838655	1.23653	0.256155
hsa-miR-671-3p	52.0267	12.6377	445.916	35.2844	5.14096	0.032536	0.200611	Up	0.11866	31.7225	5.15819	2.95834	11.7052	1.5654	1.80514	1.66226	1.32904	2.80534	1.70041	2.30696	1.80834	1.28011	1.4213	2.49089	1.63802	1.21388	0.570573	2.09176	1.86407	1.32923	0.933779	1.15803	1.045	1.12067	1.01986	1.24547	0.705115	0.593901	0.599539	0.680262	0.95389	0.710789	0.896594	0.762828	0.749576	0.786467	1.11821	1.54566	0.939235
hsa-miR-1294	42.652	2.46242	444.548	180.533	7.49612	0.0189928	0.140421	Up	0	35.7009	0.0758558	3.10626	0	0.36833	0.855064	0	0.306701	0.623409	0.261601	0.121419	0.0951755	0.320029	0.118441	0.103787	0.385417	0.202314	0.380382	0.272838	0.0981088	0.886154	0	0	0.0949996	0.186778	0.278144	0.249094	0.176279	0	0.51389	0.0850327	0.572334	0	0	0	0.107082	0.17477	0.0931839	0.103044	0
NC_000022.11_37113*	45.1056	5.84079	437.754	74.9477	6.22781	0.0166676	0.129953	Up	0.158213	31.5131	7.16837	6.13856	5.05171	0.828744	0.950071	0.962361	1.32904	1.03901	1.0464	0.607094	0.475878	0.533381	1.30286	0.311361	0.481771	0.708099	0.285286	0.636621	0.784871	0.332308	0.373512	0.579014	0.379999	0.373557	0.556288	0.996375	0.705115	0.395934	0.599539	0.680262	0	0.101541	0.398486	0.847586	0.535412	0.524311	0.745471	0.927396	0.597695
NC_000007.14_16385	39.7156	0.463608	432.235	932.33	9.8647	0.00410268	0.0442686	Up	0	34.8633	0.0379279	0.0369793	1.43748	0	0.0950071	0	0	0	0	0.121419	0.0951755	0	0.118441	0.207574	0	0	0	0.181892	0.0981088	0	0	0	0.0949996	0	0	0	0	0.0989835	0	0	0	0	0	0	0	0	0.186368	0	0
NC_000005.10_12445	36.2614	0.0351759	398.524	11329.5	13.4678	0.000572503	0.0096765	Up	0.0395532	32.403	0.0379279	0	0	0	0	0	0	0	0	0	0	0	0	0	0	0	0	0	0	0	0	0	0	0	0	0	0	0	0	0	0	0	0	0	0	0	0	0	0
NC_000019.10_33843	35.009	0.212117	382.978	1805.5	10.8182	0.000578484	0.0097097	Up	0.11866	28.4246	0.0758558	0.480731	11.0891	0	0	0	0	0.103901	0	0	0	0	0	0.103787	0	0	0	0	0	0.110769	0	0	0	0.186778	0.0927146	0.249094	0	0	0	0	0	0.203083	0	0	0	0	0	0	0
NC_000010.11_21462	34.6843	0.787703	373.65	474.354	8.88982	0.0084249	0.0795429	Up	0.0395532	30.3615	0.0758558	0.0369793	0	0	0	0	0	0.103901	0	0.242838	0.475878	0.106676	0.710649	0.311361	0	0.101157	0.380382	0.0909459	0.294326	0.443077	0	0	0	0	0	0.124547	0	0	0	0	0.095389	0	0.0996216	0	0	0	0.186368	0.103044	0
NC_000002.12_3965	33.8644	0.0348517	372.16	10678.4	13.3824	0.000188858	0.00414064	Up	0.0395532	28.3199	0	0.332814	8.2963	0	0	0	0	0	0	0	0	0	0.118441	0	0	0	0	0	0	0	0	0	0	0	0	0	0	0	0.0856484	0	0	0	0	0	0	0	0	0	0
NC_000016.10_30760	37.3844	4.06727	370.556	91.1067	6.50949	0.0334875	0.203365	Up	0	29.9427	0	1.40521	0.0821415	0.36833	0.570043	0.34995	0.204467	1.03901	0.392401	0.728513	0.475878	0.213352	0.236883	0.415148	0.578125	0.809257	0.190191	0.636621	1.17731	0.886154	0.280134	0.386009	0.474998	0.0933892	0.0927146	0.871828	0.352558	0.29695	0.0856484	0.255098	0.095389	0.406165	0.398486	0.339035	0.321247	0	0.559103	1.23653	0.597695
hsa-miR-365a-3p>hsa-miR-365b-3p	88.4741	60.9353	363.862	5.97128	2.57804	0.0204979	0.148779	Up	0.949278	0.575821	27.8391	34.7975	67.1096	8.19535	9.59572	9.44864	7.36082	5.09117	6.40922	4.61392	3.04562	7.46733	5.44831	7.05752	4.91406	4.65322	7.13216	6.91189	8.73169	5.98154	5.88281	5.11462	5.88998	8.87197	4.72845	4.11005	7.05115	5.34511	6.59492	5.01693	4.86484	4.56936	5.27994	6.18738	5.24703	7.60251	4.65919	5.56437	4.61079
hsa-miR-548k	35.8838	3.0915	363.807	117.68	6.87872	0.0231786	0.162472	Up	0.0395532	28.634	0.113784	2.99532	1.9714	0.276248	1.14009	0.262462	0.102234	1.03901	0.261601	0.121419	0.190351	0.426705	0.473766	0.103787	0.192708	0.101157	0.0950954	0.545675	0	0.664616	0.0933779	0.0965023	0.284999	0.0933892	0.0927146	0	0.0881394	0.197967	0.171297	0.510196	0.667723	0	0.298865	0	0.214165	0.349541	0.279552	0.309132	0.17077
NC_000001.11_649	33.2286	0.206956	363.445	1756.14	10.7782	0.00182244	0.0231834	Up	0.0791065	28.8957	0.189639	3.51303	0.0410708	0	0	0	0.102234	0	0	0.121419	0	0	0.118441	0	0.192708	0.101157	0	0	0.0981088	0	0	0	0	0	0.185429	0	0	0	0	0	0	0	0	0	0	0	0	0	0
hsa-miR-642a-3p	33.1891	0.924143	355.839	385.047	8.58889	0.00601016	0.0597801	Up	0.0395532	27.43	5.76504	0.0369793	0.123212	0.276248	0	0.0874874	0	0.207803	0.1308	0.121419	0	0.106676	0	0	0.481771	0.303471	0	0.0909459	0	0	0.0933779	0.0965023	0.0949996	0.186778	0	0.249094	0.176279	0.0989835	0.256945	0	0	0	0	0.0847586	0	0	0.0931839	0	0.17077
hsa-miR-7706	33.8804	2.04322	352.252	172.401	7.42962	0.0217699	0.155049	Up	0.0395532	28.634	0.0379279	0	0	0.276248	0.190014	0.0874874	0.204467	1.35072	0.1308	0.607094	0.0951755	0.106676	0.236883	0.311361	0.0963542	0.101157	0.190191	0.181892	0.294326	0.221539	0	0	0.0949996	0.186778	0.185429	0.498188	0.0881394	0.0989835	0.0856484	0	0.190778	0.304624	0.0996216	0	0.107082	0.17477	0.279552	0.103044	0.256155
hsa-miR-374a-3p	32.833	1.30459	348.117	266.84	8.05983	0.0119908	0.104628	Up	0.11866	27.6394	0.113784	3.43907	0	0.0920826	0.190014	0.174975	0.408934	0.415606	0	0	0.0951755	0.106676	0.118441	0	0.192708	0	0.190191	0.636621	0.196218	0.221539	0.280134	0.193005	0.189999	0.280167	0.185429	0.124547	0.0881394	0	0.0856484	0.170065	0.095389	0	0.199243	0.0847586	0	0	0.0931839	0.103044	0
NC_000007.14_15739	31.4871	0	346.358	Inf	Inf	2.04e-17	1.24e-14	Up	10.0861	0.418779	37.5486	30.6558	4.68207	0	0	0	0	0	0	0	0	0	0	0	0	0	0	0	0	0	0	0	0	0	0	0	0	0	0	0	0	0	0	0	0	0	0	0	0
hsa-miR-3130-3p	31.5244	0.0990602	345.778	3490.58	11.7693	0.00135185	0.0182537	Up	0.0395532	28.1105	0	0.0369793	0	0	0	0.0874874	0	0	0.1308	0	0	0	0	0	0	0	0.0950954	0	0.0981088	0	0	0.0965023	0	0	0	0	0	0	0	0	0	0	0	0	0	0	0	0	0
hsa-miR-628-3p	34.5916	3.98477	340.66	85.4907	6.4177	0.0247853	0.166406	Up	0.0395532	26.069	0	0	7.14631	0.552496	0.380029	0.0874874	0.511168	0.415606	0.392401	0.849932	0.285527	0.533381	0.473766	0.622722	0.0963542	0.404628	0.380382	0.636621	0.294326	0.443077	0.560267	0.289507	0.664997	0.373557	0.370859	0.373641	0.616976	0.494917	0.428242	0.255098	0.286167	0.203083	0.498108	0.169517	0.535412	0.17477	0.465919	0.309132	0.597695
hsa-miR-6735-5p	30.6262	0.182676	335.061	1834.18	10.8409	0.00262425	0.0309406	Up	0	27.273	0	0	0.0821415	0.184165	0.0950071	0	0	0	0	0	0.0951755	0	0	0	0	0	0	0.0909459	0	0	0	0	0	0.0933892	0	0	0	0.0989835	0	0	0	0	0.0996216	0	0	0	0	0	0
NC_000009.12_20842	30.3139	0.238119	331.072	1390.36	10.4412	4.66e-06	0.000194221	Up	8.58305	15.7565	0.0379279	0.0369793	3.16245	0	0	0	0	0	0.1308	0	0.190351	0.106676	0	0	0	0	0	0	0	0.332308	0.0933779	0	0	0	0	0	0	0	0	0	0	0	0	0	0	0	0	0	0
NC_000002.12_3530	29.707	0	326.777	Inf	Inf	0.000214842	0.00443823	Up	0.0791065	26.4878	0	0.147917	0.0410708	0	0	0	0	0	0	0	0	0	0	0	0	0	0	0	0	0	0	0	0	0	0	0	0	0	0	0	0	0	0	0	0	0	0	0	0
hsa-miR-493-3p	32.8337	3.4679	326.491	94.1466	6.55684	0.0365779	0.216688	Up	0.0791065	26.4354	0.113784	0.147917	0.0410708	0	0.66505	0.0874874	0.102234	1.03901	0.1308	0.364257	0.0951755	0	1.4213	0.518935	0	0.202314	0.570573	1.90986	0.392435	0.443077	0.0933779	0	0	0.0933892	0	0	0.0881394	0.593901	0.342593	0	0.095389	0.203083	0.398486	0	0.428329	0.0873852	0.0931839	0.721308	0.085385
hsa-miR-1285-3p	36.3248	8.21504	317.422	38.6392	5.27199	0.0239662	0.165136	Up	0.11866	22.0382	0.0379279	12.536	7.39274	0.460413	1.71013	0.524924	1.32904	3.32485	0.261601	0.849932	0.571053	1.06676	0.947532	0.830296	1.0599	1.21388	0.380382	1.72797	0.882979	1.44	0.186756	0.193005	0.664997	0.466946	0.185429	0.498188	0.440697	0.494917	0.770835	0.255098	0.667723	0.304624	1.3947	0.169517	0.535412	0.873852	0	0.824352	0.68308
NC_000008.11_18960	28.8225	0	317.048	Inf	Inf	0.000229756	0.00462766	Up	0.0395532	25.7549	0.0379279	0.0739586	0	0	0	0	0	0	0	0	0	0	0	0	0	0	0	0	0	0	0	0	0	0	0	0	0	0	0	0	0	0	0	0	0	0	0	0	0
hsa-miR-6818-5p	28.6246	0.0584062	314.287	5381.05	12.3937	0.00124235	0.0171236	Up	0.0395532	25.5455	0	0.0369793	0	0	0.0950071	0.174975	0	0	0	0	0	0	0	0	0	0	0	0	0	0	0	0	0	0	0	0	0	0	0	0	0	0	0	0	0	0	0	0	0
hsa-miR-615-3p	39.4572	12.153	312.5	25.7139	4.68447	0.000384261	0.00708975	Up	10.1256	0.209389	7.77522	31.1366	26.2853	1.5654	2.6602	2.44965	1.73797	1.55852	1.83121	2.06412	1.04693	2.2402	2.13195	1.86817	1.63802	1.51736	1.14115	1.54608	1.27541	1.32923	1.40067	0.482512	1.045	1.30745	0.741717	1.37002	0.264418	1.1878	0.428242	0.595229	0.190778	0.507707	0.996216	1.52566	0.642494	0.873852	1.11821	1.54566	1.45155
hsa-miR-504-5p	27.7123	0.363255	301.202	829.175	9.69553	0.00258709	0.0309406	Up	19.0647	0	0	0.0369793	5.54455	0.184165	0	0.0874874	0.102234	0.103901	0.1308	0.121419	0	0.106676	0	0	0	0	0	0	0	0.110769	0	0	0	0.186778	0	0	0	0.0989835	0	0.255098	0	0.101541	0	0.0847586	0	0.0873852	0	0	0
NW_014040928.1_39622>NC_000018.10_33394	27.6411	1.04253	293.627	281.649	8.13775	0.0133862	0.111184	Up	0.0395532	23.818	0.0379279	0.258855	0	0	0	0.174975	0	0.311704	0	0.242838	0.285527	0.106676	0.592207	0.103787	0.0963542	0.101157	0	0.181892	0	0	0.0933779	0	0.0949996	0	0.185429	0.373641	0.0881394	0	0.171297	0	0.095389	0	0.199243	0.0847586	0.107082	0.0873852	0.0931839	0.721308	0
hsa-miR-133b	29.5532	3.23471	292.738	90.499	6.49983	7.19e-07	4.24e-05	Up	8.93903	0.104695	0.834413	50.1069	20.6997	0.184165	0.475036	0.34995	0.613401	0.311704	0.1308	0.121419	0.666229	0.106676	0	0.311361	0.289063	0.202314	0.0950954	0.272838	1.17731	0.553847	0.46689	0.193005	0	0.560335	0.0927146	0.747281	0	0.197967	0.171297	0.0850327	0.572334	0.203083	0.498108	0.169517	0.642494	0.524311	0	0.412176	0.426925
hsa-miR-130b-5p	37.1544	11.7005	291.693	24.9298	4.6398	0.000530998	0.00916731	Up	9.92786	0.104695	21.581	27.6235	7.35167	2.94664	2.28017	2.53713	1.63574	2.18193	1.0464	2.06412	0.571053	2.34688	1.53974	2.28331	1.2526	1.31504	0.570573	1.45513	1.56974	1.10769	0.186756	0.772019	0.474998	1.58762	0.927146	2.36639	1.14581	0.791868	0.256945	0.170065	0.381556	0.710789	0.298865	0.678069	0.428329	0.524311	1.11821	0.824352	0.68308
NC_000002.12_6116	26.3654	0.204032	287.979	1411.44	10.463	5.86e-06	0.000240239	Up	11.51	8.68966	0.265495	0.110938	2.79281	0	0	0	0.204467	0.103901	0	0	0	0	0	0	0	0.101157	0	0	0.196218	0	0	0	0.0949996	0.0933892	0	0	0	0	0	0	0	0	0.0996216	0	0	0	0	0	0
hsa-miR-605-3p	26.0821	0.0154028	286.75	18616.7	14.1843	0.0005413	0.00927889	Up	0	23.3469	0.0379279	0	0	0	0	0	0	0	0	0	0	0	0	0	0	0	0	0	0	0	0	0	0	0	0	0	0	0	0	0	0	0	0	0	0	0	0	0	0
hsa-miR-412-5p	25.7959	0.211027	281.644	1334.64	10.3822	0.00348131	0.0387757	Up	0.11866	22.7711	0.0379279	0.0369793	0.0410708	0	0	0	0	0.415606	0	0	0	0	0	0.103787	0	0	0	0.181892	0	0.110769	0	0	0	0.0933892	0	0	0	0	0	0	0	0	0	0	0	0	0	0.103044	0
hsa-miR-379-3p	33.6699	9.09658	279.404	30.7152	4.94088	0.0223982	0.158326	Up	15.3071	0	5.61333	4.54845	8.46058	0.460413	1.04508	1.13734	0.715635	0.311704	0.784802	0.242838	0.190351	1.06676	0.710649	0.518935	0.385417	1.21388	1.997	0.636621	1.47163	0.443077	1.02716	0.772019	0.949996	1.02728	1.01986	0.996375	1.49837	0.494917	0.856484	1.02039	0.763112	0.710789	0.796973	1.10186	0.749576	1.57293	0.372736	0.412176	1.53693
hsa-miR-16-2-3p	47.3496	24.2909	277.936	11.442	3.51627	0.0033732	0.0377455	Up	0.355979	0.366431	45.0583	45.5955	13.7998	3.49914	6.93552	0.699899	4.08934	9.76674	1.96201	3.15689	1.90351	6.61392	4.61922	1.86817	1.63802	6.3729	4.37439	5.5477	1.76596	1.77231	0.560267	1.15803	3.41999	3.4554	1.48343	1.49456	1.58651	3.26645	3.51158	0.595229	1.62161	1.01541	3.58638	0.762828	0.642494	2.62156	1.02502	0.824352	0.939235
hsa-miR-199b-5p	73.0789	52.9442	274.426	5.18331	2.37387	0.028282	0.179889	Up	0.474639	0.523473	23.6291	48.5168	33.1852	5.15663	6.08046	5.68668	6.95188	7.0653	5.75522	5.46385	3.9022	5.22713	4.38233	3.63255	2.98698	3.13587	5.99101	5.18392	5.29788	6.20308	5.60267	4.63211	4.08498	6.81741	5.84102	4.98188	7.49185	2.87052	6.85187	5.86726	3.91095	5.17861	4.78184	5.00076	6.53202	6.99082	3.72736	4.63698	6.74542
NC_000020.11_35568	22.9245	0.126534	250.904	1982.89	10.9534	0.000663876	0.0107215	Up	15.4653	0.157042	0.113784	0.0739586	5.99633	0	0	0	0	0	0	0	0.0951755	0	0	0	0	0	0	0	0	0	0	0	0	0	0	0	0	0	0	0	0	0.101541	0	0	0	0	0	0	0
NC_000012.12_25934	33.6794	12.0313	250.16	20.7924	4.37798	0.00318651	0.0361586	Up	10.798	0.209389	0.189639	11.9443	22.1782	1.65749	1.23509	0.262462	1.32904	1.55852	1.5696	1.57845	1.90351	2.45355	1.65818	2.3871	0.481771	4.04628	2.28229	1.81892	2.06029	1.88308	0.933779	1.64054	1.235	1.86778	0.741717	0.996375	1.49837	1.38577	0.685187	0.425164	0.286167	0.710789	1.79319	1.27138	0.428329	0.611696	0.838655	0.412176	0.51231
hsa-miR-1180-3p	35.9366	14.6121	249.182	17.0531	4.09197	0.00413136	0.04438	Up	10.4025	0.104695	4.77891	25.035	10.2266	2.6704	2.85021	0.874874	3.37371	8.72773	1.308	2.30696	0.85658	2.13352	2.72415	1.66059	2.02344	1.11273	0.855859	3.00121	0.882979	1.32923	0.560267	0.386009	0.569998	0.373557	0.556288	0.498188	0.528836	1.1878	1.37037	0.510196	0.667723	0.203083	2.7894	0.169517	0.856659	1.39816	0.465919	0.824352	1.45155
NC_000002.12_5300	22.6448	0	249.093	Inf	Inf	0.000282811	0.00546843	Up	16.6124	0	0	0	0.0821415	0	0	0	0	0	0	0	0	0	0	0	0	0	0	0	0	0	0	0	0	0	0	0	0	0	0	0	0	0	0	0	0	0	0	0	0
hsa-miR-200b-5p	29.5122	7.56195	249.014	32.9299	5.04133	0.000190367	0.00414064	Up	8.42484	0.157042	0.379279	15.1245	32.2816	0.920826	1.04508	0.787386	1.02234	0.623409	0.915603	0.849932	0.380702	1.28011	1.65818	1.34923	0.289063	0.404628	0.855859	0.727567	1.27541	1.99385	0.46689	0.579014	0.759997	0.747113	0.463573	1.12092	0.881394	0.593901	1.02778	0.850327	0.476945	0.406165	0.298865	1.10186	1.07082	0.262156	0.0931839	1.03044	0.51231
hsa-miR-184	31.1652	10.1329	241.489	23.8322	4.57484	0.000213607	0.00443823	Up	0.355979	0.261737	32.1249	35.3522	22.7943	0.828744	1.3301	0.874874	1.43127	1.14292	1.1772	0.607094	1.04693	1.8135	0.947532	0.518935	0.674479	0.910414	0.475477	0.363784	0.784871	1.21846	1.02716	0.675516	0.379999	0.186778	0.278144	0.871828	1.14581	0.890851	0.942132	1.53059	0.95389	0.913872	0.697351	1.10186	1.07082	1.7477	1.02502	1.75175	1.53693
NC_000016.10_30044	22.7614	1.00671	240.308	238.707	7.8991	0.015944	0.125527	Up	16.0191	0	0.0379279	0.110938	0	0	0	0.262462	0.102234	0.207803	0.1308	0.121419	0	0.106676	0.118441	0.311361	0.0963542	0	0	0.272838	0.196218	0.221539	0.0933779	0	0.0949996	0	0	0.249094	0	0.0989835	0.171297	0.170065	0.095389	0.101541	0	0.0847586	0	0.349541	0	0.206088	0.085385
NC_000006.12_14762	22.7049	1.18242	237.93	201.223	7.65265	1.49e-09	1.64e-07	Up	0.11866	0.209389	21.3913	42.785	29.8995	0.0920826	0.285021	0.174975	0.306701	0.311704	0.1308	0	0	0	0.118441	0.207574	0.0963542	0.101157	0	0.181892	0.196218	0.110769	0.0933779	0.0965023	0.189999	0	0	0.124547	0.0881394	0.0989835	0.0856484	0.0850327	0	0.203083	0	0.169517	0.107082	0.262156	0	0.206088	0.17077
NC_000016.10_30548	22.8956	1.81261	233.726	128.945	7.01061	8.24e-05	0.0020314	Up	7.23824	8.21853	0.0379279	0	8.66593	0.36833	0	0.262462	0	0.207803	0.392401	0	0.190351	0.106676	0	0.207574	0	0.404628	0.380382	0.0909459	0	0.332308	0.280134	0	0.284999	0.560335	0.185429	0.498188	0.0881394	0	0.0856484	0	0.381556	0.304624	0.398486	0.169517	0.214165	0	0.0931839	0.309132	0
NC_000002.12_6237	20.9207	0.215139	227.976	1059.67	10.0494	0.00228575	0.028044	Up	14.6743	0	0.0379279	4.03074	0.0821415	0.0920826	0	0.0874874	0	0	0	0.121419	0	0	0	0	0	0	0.0950954	0	0	0.332308	0	0	0	0	0	0	0	0	0	0	0.095389	0	0.0996216	0.0847586	0	0	0	0	0
NC_000008.11_19221	20.0506	0.228628	218.27	954.694	9.89889	1.1e-05	0.000403249	Up	10.3629	0.0523473	6.82702	4.47449	11.5409	0	0	0	0	0	0	0	0	0	0	0	0	0.202314	0.0950954	0.0909459	0	0	0.0933779	0	0	0.0933892	0	0	0	0	0	0	0	0	0	0	0	0	0	0	0
hsa-miR-338-5p	34.8704	16.7538	216.037	12.8948	3.68872	0.00326286	0.0366807	Up	1.30526	0.471126	32.2766	24.3324	15.1551	6.99828	2.18516	1.92472	0.511168	3.01314	0.784802	3.27831	1.04693	4.26705	3.4348	3.2174	1.73438	1.31504	1.80681	3.365	1.47163	1.77231	0.46689	0.772019	2.56499	1.681	0.649002	2.61548	0.440697	1.58374	2.6551	1.19046	1.24006	0.507707	0.996216	0.423793	1.17791	0.611696	1.21139	0.721308	0.51231
NC_000006.12_14875	20.532	1.30607	212.791	162.924	7.34806	0.0185833	0.139058	Up	14.0018	0	0.0379279	0.258855	0.862486	0.0920826	0.0950071	0.174975	0.102234	0.415606	0.392401	0	0	0.106676	0.473766	0.415148	0	0.303471	0.190191	0	0	0	0	0.193005	0	0	0	0.124547	0	0	0.256945	0.0850327	0.095389	0.101541	0.298865	0	0.214165	0.0873852	0.279552	0.412176	0
hsa-miR-338-3p	18.7418	0.674176	199.418	295.796	8.20846	1.04e-06	5.69e-05	Up	0.0791065	0.314084	33.4524	5.95367	27.846	0	0	0.0874874	0.102234	0.103901	0.1308	0.121419	0	0.106676	0.118441	0.103787	0	0	0	0.181892	0.0981088	0	0	0.0965023	0	0.186778	0	0.249094	0.0881394	0	0	0	0.095389	0	0.0996216	0	0.321247	0.0873852	0	0	0.085385
hsa-miR-362-5p	15.5168	0.348038	167.204	480.42	8.90815	7.96e-11	1.6e-08	Up	0.276873	0.157042	10.1647	29.7683	25.5871	0.0920826	0.0950071	0	0.102234	0	0.1308	0	0.0951755	0	0.118441	0	0	0	0	0	0.0981088	0.110769	0	0	0	0	0	0.124547	0.0881394	0	0.0856484	0	0	0	0	0	0	0	0	0	0
NC_000004.12_9178	15.8168	1.13644	162.621	143.096	7.16084	0.0216107	0.154989	Up	10.6794	0.104695	0.151712	0.0369793	0.287495	0	0.285021	0.34995	0	0	0	0	0.0951755	0	0.118441	0	0.289063	0.101157	0	0	0.196218	0.443077	0.186756	0.0965023	0	0	0.0927146	0.124547	0.705115	0.692884	0	0	0.095389	0	0.0996216	0.0847586	0	0.17477	0.372736	0.103044	0.085385
NC_000017.11_32276	15.1355	0.548987	161.001	293.269	8.19608	0.013351	0.111184	Up	0	13.0868	0.0379279	0.110938	0	0.0920826	0.0950071	0.0874874	0.102234	0.103901	0.261601	0	0.0951755	0	0	0	0	0	0	0	0.0981088	0.332308	0	0	0	0	0	0.249094	0	0	0.0856484	0.0850327	0	0.203083	0	0	0	0	0.0931839	0.206088	0
NC_000004.12_9677	16.2259	1.77403	160.745	90.6098	6.50159	0.0354722	0.212218	Up	10.6794	0.0523473	0.0379279	0	0	0.0920826	0	0.34995	0.102234	0.207803	0.1308	0.121419	0.285527	0.106676	0.236883	0.415148	0	0.101157	0.0950954	0.636621	0.686762	0.110769	0	0.482512	0.189999	0	0.185429	0	0.264418	0.0989835	0.0856484	0.255098	0	0	0.298865	0	0.107082	0.17477	0.372736	0	0.426925
hsa-miR-3615	21.6874	7.79747	160.587	20.5948	4.36421	0.0363635	0.216479	Up	8.78082	0.0523473	6.75116	3.62397	0.0821415	2.02582	2.56519	0.874874	1.43127	2.38973	0	0.728513	0.761404	2.13352	1.4213	1.14166	1.0599	0.809257	0.380382	0.636621	0	0.553847	0.280134	0.579014	1.045	0.560335	0.463573	1.12092	0.264418	0.593901	1.11343	0.255098	0.858501	0.203083	0.996216	0.169517	0.321247	0.873852	0.279552	0.309132	0.68308
NC_000016.10_30810	14.9311	0.460011	159.642	347.039	8.43895	0.00112303	0.016157	Up	0.197766	10.6789	0	3.88283	6.44811	0.0920826	0.0950071	0	0	0	0.1308	0	0.0951755	0	0	0	0	0	0	0	0.196218	0	0	0	0	0	0	0.249094	0	0.0989835	0	0.0850327	0	0	0.0996216	0	0	0.0873852	0.186368	0.309132	0
NC_000015.10_29703	16.2362	1.99858	158.613	79.3627	6.31039	0.00486952	0.0502975	Up	8.42484	0	7.32008	4.77033	0.0821415	0	0	0	0.102234	0	0	0	0	0	0.118441	0	0.0963542	0	0	0	0	0	0	0	0	0	0	0	0	0.0989835	0	0	0	0	0	0	0	0	8.47973	0	0
NC_000001.11_2162	14.7617	0.425717	158.121	371.423	8.53692	0.00456074	0.0475142	Up	9.84876	0.104695	0.0758558	4.62241	0.0410708	0	0	0	0	0.103901	0	0.121419	0.190351	0.320029	0	0.103787	0	0	0.0950954	0.181892	0.0981088	0	0	0	0.0949996	0.0933892	0.0927146	0	0	0	0	0	0.095389	0.101541	0	0	0	0	0	0	0
NC_000001.11_1000>NW_003315906.1_39684>NW_003315906.1_39683>NC_000001.11_999	14.0511	0.0163488	154.398	9444	13.2052	0.000310454	0.0059084	Up	9.65099	0.157042	0.0758558	3.95678	0	0	0	0	0	0	0	0	0	0	0	0	0	0	0	0	0	0	0	0	0	0	0	0	0	0	0	0	0	0	0	0	0	0.0873852	0	0	0
NC_000018.10_33165	13.8429	0.0584775	151.688	2593.95	11.3409	0.00198229	0.0246969	Up	10.1256	0	0	0	0	0	0	0	0.102234	0	0	0	0	0	0	0	0	0	0	0	0	0	0	0	0	0	0	0.124547	0	0	0	0	0	0	0	0	0	0.0873852	0	0	0
NC_000019.10_34169	21.69	8.95363	149.053	16.6473	4.05721	0.000878481	0.0135132	Up	0.751512	0.628168	5.87882	26.2553	21.7264	0.828744	1.14009	0.874874	0.920102	0.207803	1.70041	0.849932	0.666229	1.28011	0.710649	0.622722	1.15625	1.01157	0.380382	1.09135	1.37352	0.886154	1.49405	1.15803	0.949996	0.653724	1.01986	0.871828	0.528836	0.890851	0.685187	1.19046	1.04928	1.32004	0.59773	0.339035	1.07082	0.611696	1.39776	0	0.768465
hsa-miR-144-5p	32.2723	20.6787	148.208	7.16718	2.84141	0.0184955	0.138831	Up	0.237319	0.157042	5.15819	34.9085	21.0693	1.74957	1.99515	2.01221	3.27147	2.38973	0.261601	1.33561	3.99737	9.06748	1.89506	1.76438	2.11979	1.01157	1.71172	1.81892	3.04137	1.10769	0.840401	1.93005	4.65498	2.33473	2.96687	2.1173	2.64418	2.57357	0.856484	0.425164	1.62161	1.62466	3.18789	0.678069	0.856659	0.786467	2.60915	1.13348	0.597695
hsa-miR-664a-3p	13.9038	0.577038	147.171	255.046	7.99461	0.0163611	0.127976	Up	0	11.9875	0	0	0	0.0920826	0.380029	0.0874874	0.306701	0	0	0	0	0.106676	0	0	0	0	0	0	0.196218	0	0	0.0965023	0.0949996	0.0933892	0	0	0	0.0989835	0	0.0850327	0	0.203083	0.199243	0	0	0	0	0	0
NC_000002.12_5995	24.9982	13.1631	143.35	10.8903	3.44497	0.0290354	0.183871	Up	6.72405	0	0.113784	4.65939	11.8695	1.5654	1.90014	0.874874	1.5335	3.42875	1.4388	2.06412	1.42763	1.38679	2.96104	1.14166	0.963542	1.4162	1.14115	1.1823	1.56974	3.10154	0.933779	0.868521	1.235	1.30745	0.649002	1.37002	1.05767	1.38577	0.51389	1.02039	0.572334	1.01541	1.3947	0.932345	1.28499	0.436926	1.58413	2.98828	0.51231
NC_000002.12_4335	12.2522	0.0790556	133.983	1694.8	10.7269	0.00278681	0.0323833	Up	8.93903	0	0	0.0369793	0	0	0	0	0	0	0	0	0	0	0	0	0	0	0	0	0	0	0	0	0	0	0	0	0	0.0989835	0	0	0	0	0	0	0	0.0873852	0	0	0
NC_000023.11_38383	11.5447	0	126.992	Inf	Inf	0.000568172	0.00967093	Up	8.46439	0	0.0379279	0.0369793	0	0	0	0	0	0	0	0	0	0	0	0	0	0	0	0	0	0	0	0	0	0	0	0	0	0	0	0	0	0	0	0	0	0	0	0	0
NC_000019.10_34157	11.4574	0.0404861	125.627	3102.96	11.5994	2.9e-05	0.000855248	Up	6.60539	0.0523473	4.85477	0	3.86065	0	0	0	0	0	0	0.121419	0	0	0	0	0	0	0	0	0	0.110769	0	0	0	0	0	0	0	0	0	0	0	0	0	0	0	0	0	0	0
hsa-miR-197-3p	34.8748	26.2242	121.381	4.62857	2.21057	0.0482649	0.268793	Up	0.0791065	0.261737	14.8298	27.6975	6.0374	3.86747	2.75521	3.4995	2.35137	2.80534	1.1772	2.30696	2.09386	4.58708	4.26389	3.00982	2.02344	2.63008	2.0921	3.365	2.74705	3.21231	0.46689	2.79857	2.08999	3.54879	1.20529	2.74003	2.73232	1.97967	3.76853	2.80608	1.717	1.82774	2.19167	2.28848	1.60623	2.70894	3.35462	2.06088	3.07386
NC_000012.12_24679	11.9535	1.10862	120.402	108.606	6.76296	0.0297543	0.186311	Up	8.02931	0	0.0379279	0	0	0.0920826	0	0	0.102234	0.519507	0.392401	0	0.380702	0.106676	0.118441	0.103787	0	0.202314	0	0	0	0.221539	0	0.289507	0.284999	0.373557	0	0.124547	0	0	0.0856484	0.255098	0	0.304624	0	0	0	0	0.0931839	0.103044	0
hsa-miR-493-5p	16.9176	6.60973	119.996	18.1545	4.18225	0.000758039	0.011975	Up	0.197766	0.209389	5.91675	22.5204	18.6872	0	0.760057	0	0.204467	1.97413	0.261601	1.57845	1.71316	1.60014	0.82909	1.55681	0.0963542	0.202314	0.285286	3.54689	0.588653	0.996924	0	0.772019	0.0949996	0.747113	0.370859	0	0.0881394	1.48475	0.685187	0.0850327	0.190778	0.203083	0.697351	0	0	0	1.11821	0.103044	0
hsa-miR-589-5p	19.9872	10.2783	117.077	11.3907	3.50978	0.00507587	0.0518105	Up	0.0791065	0.0523473	10.4302	13.8303	19.9193	1.65749	1.71013	0.962361	1.12457	2.18193	0.392401	1.57845	0.380702	1.8135	1.18441	1.55681	0.867188	0.910414	0.760763	1.09135	2.06029	1.55077	0.0933779	0	0.854997	1.30745	0.278144	0.622734	1.05767	1.08882	0.770835	0.255098	1.33545	0.609248	1.09584	0.169517	0.214165	1.04862	0.931839	1.44262	0.939235
NC_000017.11_32736	17.5422	7.98226	113.142	14.1742	3.82519	0.0238795	0.165136	Up	5.65611	0.157042	0.0379279	2.62553	7.59809	1.5654	1.23509	0.34995	0.613401	1.55852	1.0464	1.33561	1.04693	0.960086	1.53974	1.34923	1.0599	1.11273	1.23624	1.09135	1.56974	2.10462	0.0933779	0.675516	0.474998	0.560335	0.927146	1.24547	0.264418	0.395934	0.51389	0.765295	0.667723	0.812331	0.59773	0.593311	0.856659	0.262156	0.465919	0.824352	0.426925
hsa-miR-576-5p	11.7941	1.8224	111.511	61.1888	5.9352	0.0490456	0.272513	Up	7.43601	0	0	0	0.0410708	0	0.570043	0.174975	0.511168	0.623409	0.1308	0.485675	0	0.106676	0	0.103787	0.289063	0.202314	0	0.0909459	0.196218	0	0	0.0965023	0.0949996	0.186778	0	0.124547	0.440697	0.494917	0.685187	0.0850327	0.476945	0.203083	0.199243	0.169517	0	0	0.0931839	0.103044	0.085385
NC_000003.12_8630	10.26	0.212346	110.737	521.491	9.0265	5.74e-09	5.34e-07	Up	0.11866	0.104695	15.0194	24.1845	4.92849	0	0	0	0	0	0	0	0.190351	0.106676	0	0.207574	0	0	0.0950954	0	0	0	0	0	0	0	0	0	0	0	0.171297	0	0	0	0	0	0	0	0	0	0.085385
NC_000011.10_22925>NC_000011.10_22926	9.94197	0.199491	107.367	538.202	9.072	0.00816334	0.077939	Up	7.15914	0	0.0379279	0	0	0	0	0	0	0	0	0	0	0	0	0	0.0963542	0	0.190191	0.181892	0	0	0	0	0	0	0	0	0.0881394	0.0989835	0	0	0	0	0	0	0	0.0873852	0	0	0
hsa-miR-151b	12.9785	3.81207	104.642	27.4503	4.77875	7.22e-05	0.00181737	Up	0.158213	0.0523473	11.4921	11.6115	15.4015	0.184165	0.285021	1.13734	0.817868	0.623409	0.654002	0.121419	0.0951755	0.320029	0.710649	0.622722	0.385417	0.505785	0	0	0	0	0.560267	0.289507	0.189999	0.0933892	0	0.996375	0.176279	0.29695	0.0856484	0.510196	0.190778	0	0.896594	0	0.856659	0.699082	0.186368	0.824352	0.68308
hsa-miR-6734-5p	9.27201	0.363221	98.3599	270.799	8.08108	0.0150517	0.120863	Up	6.56584	0	0	0	0	0	0	0.0874874	0	0.103901	0	0	0.0951755	0.106676	0	0.103787	0.0963542	0	0	0	0.0981088	0.443077	0	0	0	0	0	0	0	0	0	0	0	0	0.0996216	0	0.214165	0	0	0	0
hsa-miR-122-3p	9.09371	0.236271	97.668	413.373	8.6913	1.22e-09	1.4e-07	Up	2.80828	0.104695	7.35801	0.0369793	11.1302	0	0	0	0.204467	0	0.261601	0	0	0	0	0	0	0	0	0	0	0	0	0.0965023	0	0	0	0	0	0	0	0	0	0	0	0	0	0	0.186368	0	0.085385
NC_000004.12_9815	8.73476	0	96.0824	Inf	Inf	7.7e-08	6.21e-06	Up	0.0791065	0	4.66513	7.35888	23.5746	0	0	0	0	0	0	0	0	0	0	0	0	0	0	0	0	0	0	0	0	0	0	0	0	0	0	0	0	0	0	0	0	0	0	0	0
NC_000002.12_5917>NC_000002.12_5918	8.26369	0	90.9006	Inf	Inf	0.000247641	0.00492852	Up	0	0.0523473	28.7493	0.0739586	0	0	0	0	0	0	0	0	0	0	0	0	0	0	0	0	0	0	0	0	0	0	0	0	0	0	0	0	0	0	0	0	0	0	0	0	0
hsa-miR-6509-5p	8.11846	0.125728	88.0458	700.286	9.4518	0.00731572	0.0710125	Up	0	7.17158	0	0	0	0	0	0	0	0	0	0.121419	0	0.213352	0	0	0	0	0	0.0909459	0	0	0	0	0.0949996	0	0	0	0	0	0	0	0	0	0	0	0	0.0873852	0	0	0
hsa-miR-7975	8.01157	0.0624204	87.503	1401.83	10.4531	5.63e-08	4.69e-06	Up	0.197766	0.104695	17.4089	7.69169	4.92849	0	0	0	0	0	0	0	0	0	0	0	0	0	0.0950954	0	0	0	0	0.0965023	0.0949996	0	0	0	0	0	0	0	0	0	0	0	0	0	0	0	0
NC_000017.11_32744	13.0005	5.59491	87.0566	15.56	3.95977	0.0133377	0.111184	Up	4.03443	0	6.10639	0	2.6696	1.38124	1.04508	0.34995	0.511168	1.03901	0.784802	0.728513	0.951755	0.85341	1.18441	0.726509	0.963542	0.606942	0	1.36419	1.27541	2.32616	0.373512	0.289507	0.474998	0.373557	0.185429	0.124547	0.0881394	0.0989835	0.256945	0.425164	0.095389	0.609248	0.199243	0.169517	1.17791	0	0.931839	1.23653	0.34154
NC_000003.12_8188	20.6272	13.9894	87.005	6.21935	2.63676	0.0454623	0.256136	Up	0.197766	1.15164	17.0675	0.332814	5.6267	1.65749	1.3301	2.44965	1.5335	1.66242	2.48521	1.69986	1.23728	2.2402	1.4213	1.45302	0.674479	3.13587	1.80681	0.727567	1.37352	1.88308	1.40067	2.41256	1.42499	1.49423	3.05958	2.24184	1.05767	0.791868	0.599539	1.19046	1.14467	1.32004	1.79319	0.678069	1.60623	1.22339	0.559103	1.03044	1.45155
hsa-miR-1260a	7.56135	0.0191075	82.9838	4342.99	12.0845	1.12e-10	2.08e-08	Up	0.11866	0.157042	14.4126	9.83649	5.38027	0	0	0	0	0	0	0	0	0	0	0.103787	0	0	0	0	0	0	0	0	0	0	0	0	0	0	0	0	0	0	0	0	0	0	0	0	0
NC_000022.11_36504	7.99662	0.675639	81.2065	120.192	6.9092	0.00110033	0.0160211	Up	3.91577	0.104695	0	2.36667	5.95526	0.184165	0.0950071	0	0.102234	0.207803	0.1308	0	0	0	0	0.207574	0	0.303471	0.285286	0	0.0981088	0.110769	0.0933779	0	0.0949996	0.0933892	0	0	0	0	0.0856484	0.170065	0	0	0.0996216	0	0.107082	0.17477	0	0.103044	0
hsa-miR-369-3p	8.25323	1.23457	78.4398	63.5361	5.9895	0.000442453	0.00803269	Up	0	0.157042	16.9917	3.2172	6.07847	0	0.285021	0	0.306701	0.519507	0.1308	0.242838	0	0.213352	0.118441	0.207574	0	0.101157	0.0950954	0.272838	0.196218	0	0	0.386009	0.189999	0.280167	0	0	0	0.0989835	0.51389	0.0850327	0	0	0.0996216	0	0.214165	0	0.186368	0.103044	0
hsa-miR-4710	6.5112	0.15616	70.0616	448.651	8.80945	0.0102238	0.0927457	Up	4.66728	0	0	0.0739586	0	0.0920826	0	0	0	0.207803	0	0	0	0.213352	0	0	0	0.101157	0	0	0	0.110769	0	0	0	0	0	0	0	0	0	0	0	0	0.0996216	0	0	0	0	0	0
hsa-miR-196b-5p	7.59944	1.43319	69.262	48.3273	5.59477	6.53e-05	0.00173556	Up	0.0395532	0.0523473	11.4921	3.69793	8.87129	0.0920826	0.760057	0.437437	0.102234	0.207803	0.1308	0	0	0.533381	0	0	0	0.303471	0.285286	0.0909459	0.0981088	0.110769	0	0	0.0949996	0.186778	0	0	0.0881394	0.197967	0.342593	0	0.095389	0	0.0996216	0	0	0.436926	0.0931839	0	0.085385
NC_000019.10_34197	7.46342	1.39835	68.1141	48.7101	5.60615	9.89e-07	5.56e-05	Up	0.0395532	0	8.98891	11.8334	5.87312	0.0920826	0.285021	0.174975	0.102234	0	0.261601	0.607094	0.190351	0	0.118441	0.103787	0.192708	0.303471	0.0950954	0.0909459	0	0	0.0933779	0	0.189999	0.373557	0	0.996375	0.176279	0.0989835	0.0856484	0.0850327	0	0	0	0	0	0.0873852	0.0931839	0	0.085385
hsa-miR-625-3p	11.4405	5.82181	67.6279	11.6163	3.53808	0.00546846	0.0553023	Up	0.0395532	0.157042	10.9991	0.0739586	10.8838	1.84165	0.760057	0.524924	0.204467	4.25996	0.1308	0.607094	0.285527	1.38679	0.118441	1.86817	0.0963542	0.505785	1.14115	1.36419	1.76596	0.996924	0	0.386009	0.474998	0.373557	0.0927146	0.622734	0.440697	0.494917	0.685187	0.255098	0.190778	0.101541	0.298865	0.169517	0	0.436926	0.279552	0.103044	0.256155
hsa-miR-329-3p	7.73013	1.85274	66.504	35.8948	5.1657	0.000457453	0.00807055	Up	0.0791065	0.104695	0.113784	11.9813	14.4569	0	0.570043	0	0.204467	0.103901	0.1308	0.607094	0.285527	0.213352	0.118441	0.415148	0.0963542	0.101157	0.190191	1.09135	0.294326	0	0	0.482512	0	0.186778	0.0927146	0.124547	0	0.29695	0.171297	0.170065	0.095389	0	0.0996216	0.0847586	0.107082	0.17477	0.0931839	0.309132	0.085385
hsa-miR-214-3p	10.6998	5.41541	63.544	11.7339	3.55261	0.00247118	0.0298642	Up	0.0791065	0.0523473	0.0379279	12.8688	13.1016	0.552496	0.570043	0.699899	0.511168	0.935113	0.784802	0.971351	0.190351	0.640057	1.4213	0.207574	0.385417	0.708099	0.760763	0.363784	0.784871	0.332308	0.560267	0.193005	0.379999	0.747113	0.278144	0.373641	0.440697	0.494917	0.342593	0.510196	0.095389	0.609248	0.398486	0.423793	1.07082	0.17477	0.465919	0.618264	0.51231
NC_000018.10_33010	5.74793	0.0327743	62.8994	1919.17	10.9063	5.52e-15	2.23e-12	Up	0.514192	0.837557	4.51342	11.2047	3.24459	0	0	0	0	0	0	0	0	0	0	0	0	0	0	0.0909459	0	0	0	0	0	0.0933892	0	0	0	0	0	0	0	0	0	0	0	0	0	0	0
hsa-miR-485-5p	7.11935	1.63695	61.9433	37.8407	5.24187	0.000300273	0.00576	Up	0.0395532	0.0523473	9.78539	15.3464	0.123212	0.0920826	0.0950071	0.0874874	0.204467	0.935113	0	0.242838	0	0.426705	0.236883	0.622722	0.0963542	0.101157	0	1.63703	0	0.221539	0	0	0.0949996	0	0	0	0.0881394	0.0989835	0.256945	0	0.095389	0.101541	0.0996216	0	0.214165	0	0	0.412176	0.085385
NC_000018.10_33546	5.7118	0.441698	58.4129	132.246	7.04708	0.000167249	0.00384992	Up	0.11866	0.0523473	12.5541	8.54222	0.0410708	0	0	0	0	0.103901	0.261601	0	0.0951755	0	0.118441	0	0	0.101157	0	0.0909459	0.0981088	0	0	0.0965023	0	0	0.0927146	0.124547	0	0.0989835	0.0856484	0	0	0	0	0	0	0.0873852	0.186368	0.103044	0
hsa-miR-133a-5p	7.1864	2.13308	57.7196	27.0592	4.75805	4.52e-05	0.00123622	Up	0.0395532	0.209389	9.33026	4.40054	5.99633	0.0920826	0.0950071	0.174975	0.204467	0.103901	0.261601	0	0	0.106676	0.236883	0.207574	0.481771	0.202314	0.475477	0.181892	0.490544	0.110769	0.0933779	0.289507	0.189999	0.280167	0.0927146	0.124547	0.264418	0	0.171297	0.255098	0.381556	0.406165	0.498108	0.169517	0.214165	0.0873852	0.279552	0.618264	0.085385
hsa-miR-3120-5p	7.57206	2.63389	56.9537	21.6234	4.43452	0.000707506	0.0113248	Up	0.0395532	0.0523473	10.8094	11.1677	0.0821415	0.36833	0.285021	0.524924	0	0.72731	0.261601	0.485675	0.285527	0.213352	0.473766	0.311361	0.481771	0.404628	0.380382	0.181892	0.294326	0.553847	0	0.0965023	0.0949996	0.280167	0.0927146	0.249094	0.0881394	0.0989835	0.342593	0.255098	0.190778	0	0.0996216	0.0847586	0.535412	0.349541	0.372736	0.206088	0.256155
NC_000011.10_24045	5.29186	0.137932	56.8311	412.023	8.68658	6.24e-06	0.000251376	Up	0.0395532	0.418779	11.5301	0	5.3392	0	0	0	0.102234	0	0	0	0	0	0	0.103787	0.0963542	0.101157	0	0	0	0	0	0	0.189999	0	0	0	0	0	0	0	0	0	0	0	0	0	0	0	0
NC_000005.10_12513	7.4345	2.67529	55.0267	20.5685	4.36236	0.000213133	0.00443823	Up	0.237319	0.157042	7.01666	4.84429	6.48918	0.184165	0.0950071	0.787386	0.204467	0.207803	0.392401	0.485675	0.285527	0.426705	0.355324	0	0.0963542	0.404628	0.0950954	0.909459	0.196218	0.553847	0.186756	0	0.474998	0.373557	0.0927146	0.622734	0.176279	0.0989835	0.342593	0.765295	0.190778	0.203083	0.0996216	0	0.535412	0.524311	0.0931839	0.412176	0.085385
hsa-miR-1271-5p	5.08423	0.275138	53.1751	193.267	7.59445	1.52e-10	2.3e-08	Up	0.514192	0.104695	4.09621	6.21252	6.89989	0	0	0.0874874	0	0.311704	0	0.242838	0	0	0.118441	0	0	0	0	0.181892	0	0	0	0	0	0	0	0	0	0	0	0	0.095389	0	0	0	0	0	0	0	0.085385
NC_000002.12_3497	4.58625	0	50.4487	Inf	Inf	2.06e-12	6.23e-10	Up	0.0395532	0.104695	5.76504	4.58543	7.72131	0	0	0	0	0	0	0	0	0	0	0	0	0	0	0	0	0	0	0	0	0	0	0	0	0	0	0	0	0	0	0	0	0	0	0	0
NC_000022.11_37113	4.59851	0.051936	50.0642	963.959	9.91283	2.72e-07	1.78e-05	Up	0.0395532	0.366431	10.013	3.2172	2.62853	0	0	0	0	0	0	0	0	0	0	0	0	0	0	0	0	0	0.0933779	0	0	0	0	0	0.0881394	0	0	0	0	0	0	0	0	0	0	0	0
NC_000006.12_15149	5.48285	1.07244	49.5869	46.2374	5.53099	3.52e-06	0.000153012	Up	0.553745	0.366431	2.80666	1.92292	8.66593	0	0	0.174975	0	0	0.1308	0	0	1.38679	0.355324	0.103787	0.192708	0	0	0	0	0	0	0	0.0949996	0	0	0	0	0.0989835	0.0856484	0	0	0	0	0	0	0.17477	1.11821	0	0.34154
NC_000006.12_13895	4.59651	0.379367	46.7679	123.279	6.94578	2.41e-05	0.000767461	Up	0.237319	0.209389	9.59575	2.07084	2.34103	0	0.0950071	0	0	0.103901	0	0.121419	0	0	0	0.103787	0	0	0	0	0	0.110769	0.0933779	0	0	0	0	0.124547	0.0881394	0	0	0	0.095389	0	0.0996216	0	0.107082	0	0	0.309132	0.085385
NC_000008.11_18548	4.03129	0	44.3442	Inf	Inf	0.00188044	0.023672	Up	0	3.61197	0	0	0	0	0	0	0	0	0	0	0	0	0	0	0	0	0	0	0	0	0	0	0	0	0	0	0	0	0	0	0	0	0	0	0	0	0	0	0
NC_000016.10_30048	4.45571	0.479742	44.2154	92.1651	6.52615	5.53e-07	3.43e-05	Up	0.0395532	0	5.72711	4.2896	6.20169	0	0	0	0.102234	0	0	0	0	0	0	0	0	0	0	0	0	0	0	0	0	0	0	0	0	0	0	0	0	0	0	0	0	0	1.95686	0	0
NC_000016.10_31056	5.23395	1.46452	42.9283	29.3123	4.87343	0.000792677	0.0123606	Up	0.0395532	0	0.113784	7.24794	9.9802	0.184165	0.190014	0.174975	0.102234	0.207803	0.261601	0.364257	0.0951755	0	0.355324	0.103787	0.0963542	0.505785	0	0.363784	0	0.332308	0.0933779	0.193005	0.379999	0.0933892	0.0927146	0.124547	0.176279	0	0	0.170065	0	0.203083	0	0	0	0.0873852	0.559103	0.103044	0.085385
hsa-miR-95-3p	6.83223	3.33644	41.7901	12.5254	3.64678	0.00115288	0.0163581	Up	0.11866	0.0523473	0.113784	12.0183	5.6267	0.460413	0.475036	0.174975	0.204467	0.207803	0.654002	0.242838	0.285527	0.640057	0.355324	0.830296	0.481771	0.303471	0.475477	0.272838	0.196218	1.66154	0.186756	0.193005	0.759997	0.373557	0.463573	0.124547	0.352558	0.197967	0.51389	0.340131	0.190778	0.101541	0.199243	0.0847586	0	0.349541	1.11821	0	0.17077
NC_000018.10_32992	7.44355	4.06415	41.2375	10.1467	3.34293	0.0194104	0.142167	Up	0.830618	0.78521	5.68918	0.147917	0.369637	0.552496	0.570043	0.612412	0.204467	1.24682	0.915603	0.242838	0.380702	0.426705	0.82909	0.518935	0.481771	0.101157	0.380382	0.181892	1.37352	0.775385	0	0.386009	0.189999	0.560335	0.185429	0.249094	0.0881394	0.395934	0.256945	0.170065	0.190778	0.609248	0.199243	0.339035	0.642494	0.17477	0.652287	0.618264	0.256155
NC_000012.12_26443	3.78239	0.0484821	41.1215	848.179	9.72823	3.41e-09	3.43e-07	Up	0.11866	0.0523473	6.48567	2.18178	5.05171	0	0	0	0	0	0	0	0	0	0	0	0	0	0	0	0	0	0	0	0	0	0	0	0	0	0	0.0850327	0	0.101541	0	0	0	0	0	0	0
hsa-miR-503-5p	8.02906	4.92946	39.025	7.91669	2.9849	0.00680239	0.0671077	Up	0	0	3.60315	14.274	0.0410708	0.460413	1.04508	0.34995	0.102234	1.03901	0.523202	0.364257	0.951755	0.960086	0.473766	0.726509	0.674479	0.404628	0.475477	0.818513	0.392435	0.996924	0	0.772019	0	0.933892	0.370859	0.498188	0.264418	0.197967	0.599539	0.0850327	0.572334	0.406165	0.498108	0.339035	0.107082	0.436926	0.652287	0.206088	0.426925
hsa-miR-196a-5p	3.8461	0.441847	37.8887	85.7506	6.42207	1.18e-05	0.00042092	Up	0.158213	0.104695	0.189639	10.1323	5.01063	0.184165	0.0950071	0.0874874	0.102234	0	0.1308	0	0.190351	0.106676	0	0	0	0	0	0	0	0	0.186756	0	0	0.373557	0.185429	0	0.264418	0	0	0	0.095389	0	0	0	0	0	0	0	0
hsa-miR-665	8.41833	5.54891	37.1125	6.68826	2.74163	0.0271544	0.17409	Up	0.0791065	0	11.4163	0.0739586	0	0.460413	0.570043	1.04985	0.715635	0.415606	1.0464	0.364257	0.285527	0.426705	0.82909	0.830296	1.0599	0.303471	0.665668	0.909459	0.294326	0.664616	0.373512	0.289507	0.189999	0.466946	0.0927146	1.12092	0.352558	0.593901	0.256945	0.93536	0.286167	0.609248	0.298865	0.593311	0.107082	0.873852	0.745471	0.927396	0.68308
hsa-miR-1248	4.16946	0.943888	36.4252	38.5906	5.27018	0.0140609	0.115161	Up	0.0395532	0.0523473	11.2267	0	0	0.0920826	0.0950071	0.0874874	0.102234	0.311704	0.1308	0	0.0951755	0	0	0	0	0.101157	0	0.181892	0	0.221539	0	0.0965023	0.0949996	0	0	0	0.176279	0.0989835	0	0	0.286167	0.203083	0	0.0847586	0	0.0873852	0.745471	0	0.34154
hsa-miR-6780b-5p	3.32825	0.018936	36.4214	1923.4	10.9094	9.08e-10	1.17e-07	Up	0	0.0523473	1.74468	7.87659	5.38027	0	0	0	0	0	0	0	0	0	0	0	0.0963542	0	0	0	0	0	0	0	0	0	0	0	0	0	0	0	0	0	0	0	0	0	0	0	0
NC_000012.12_25595	5.25251	2.20991	35.6785	16.1448	4.013	0.000456121	0.00807055	Up	0.158213	0.104695	4.66513	0.0739586	6.16062	0	0.0950071	0.437437	0.204467	0.207803	0	0.364257	0.666229	0	0	0.103787	0	0.404628	0.190191	0.272838	0	0.332308	0.0933779	1.64054	0	0	0	0.373641	0	0.0989835	0.171297	0	0	0.101541	0.697351	0	0.107082	0	0.186368	0	0.17077
hsa-miR-31-5p	5.66129	2.66889	35.5853	13.3334	3.73697	0.0189189	0.140421	Up	0.11866	0.0523473	10.544	0	0.0410708	0.276248	0.190014	0.0874874	0.920102	0.311704	0.261601	0.121419	0.190351	0.533381	0.355324	0.103787	0	0.606942	0.380382	0.727567	0.196218	0.553847	0.373512	0.386009	0.189999	0.186778	0.370859	0.871828	0.264418	0.0989835	0.256945	0.255098	0.095389	0.609248	0.199243	0.169517	0.214165	0.262156	0.0931839	0.103044	0.34154
NC_000007.14_15610*	3.29983	0.0987448	35.3107	357.595	8.48218	0.000191871	0.00414064	Up	0.0395532	0.0523473	0	3.69793	9.61056	0.0920826	0	0	0	0	0	0	0.0951755	0.106676	0	0	0	0	0	0	0	0	0	0	0	0	0	0	0	0	0	0	0.095389	0	0	0	0	0	0	0	0.085385
hsa-miR-193b-3p	3.82194	0.691731	35.1241	50.777	5.6661	0.0123083	0.105869	Up	0.0791065	0	0	0	12.1159	0.0920826	0.190014	0.174975	0.102234	0.103901	0	0.121419	0	0.106676	0	0.103787	0.0963542	0	0.190191	0	0	0.110769	0	0.0965023	0	0	0	0	0	0	0.171297	0.0850327	0.190778	0	0	0	0.214165	0	0	0	0.085385
NC_000019.10_33740	3.17225	0.138267	33.512	242.372	7.92108	0.0127353	0.108237	Up	2.13587	0.104695	0	0	0.0821415	0	0	0	0	0	0	0	0	0	0	0	0	0	0	0	0.0981088	0.110769	0	0	0	0	0	0.124547	0	0	0	0	0	0	0	0	0	0	0.0931839	0.103044	0
NC_000009.12_20122	3.97206	1.09878	32.7049	29.7646	4.89553	0.00309225	0.0352546	Up	0.0395532	0.104695	0.0758558	2.84741	8.95343	0.0920826	0	0.262462	0.102234	0.103901	0.1308	0	0.285527	0.213352	0.236883	0.207574	0.0963542	0.303471	0	0.272838	0	0.221539	0	0	0	0	0	0	0.0881394	0	0.428242	0.170065	0.095389	0	0.0996216	0.169517	0.107082	0	0.186368	0.51522	0
hsa-miR-369-5p	4.07593	1.2565	32.2702	25.6827	4.68272	4.39e-05	0.00122087	Up	0	0.0523473	3.71693	2.77345	5.21599	0.0920826	0.190014	0	0.102234	0.519507	0	0.121419	0.0951755	0.106676	0.355324	0.311361	0	0.202314	0	0.636621	0	0	0	0.0965023	0.0949996	0	0.0927146	0	0	0.197967	0.342593	0	0.095389	0.101541	0.199243	0	0	0	0.0931839	0	0
hsa-miR-654-5p	5.40972	2.79417	31.5653	11.2969	3.49785	0.00201235	0.0249428	Up	0	0	1.85847	4.62241	5.99633	0.184165	0.190014	0.174975	0.102234	1.45462	0	0.364257	0	0.640057	0.82909	0.622722	0	0	0.0950954	0.727567	0.294326	0.332308	0.0933779	0.0965023	0	0.186778	0	0.124547	0.0881394	0.791868	0.256945	0	0.190778	0	0.199243	0	0.107082	0	0.279552	1.33957	0.256155
NC_000012.12_25600	2.78533	0.0753291	29.8854	396.731	8.63202	0.000832071	0.0128918	Up	0.0791065	1.93685	0.568918	1.14636	0.328566	0	0	0	0	0	0	0	0.0951755	0	0.118441	0	0	0	0	0	0	0	0	0	0	0	0	0	0	0	0	0	0	0	0	0	0	0	0	0	0.085385
NC_000003.12_8913	4.12278	1.55646	29.786	19.137	4.25829	0.0186903	0.139427	Up	0	0.0523473	9.17855	0.0739586	0.0821415	0.184165	0	0.174975	0.102234	0.207803	0.523202	0	0.190351	0.106676	0.236883	0.103787	0.0963542	0.303471	0.190191	0.0909459	0.392435	0.221539	0	0	0.284999	0.0933892	0.278144	0.249094	0.352558	0.0989835	0.342593	0.170065	0	0.101541	0.398486	0.0847586	0	0.17477	0.0931839	0.206088	0.085385
NC_000002.12_6159	5.21499	2.77977	29.5672	10.6365	3.41096	0.0252089	0.168781	Up	0	0	0	0	10.5552	0.36833	0.570043	0.699899	0.102234	0.311704	0.261601	0.485675	0.475878	0.320029	0.355324	0.415148	0	0.708099	0.190191	0.727567	0.392435	0.332308	0.186756	0.193005	0.0949996	0.280167	0.0927146	0.498188	0.176279	0.197967	0.256945	0.0850327	0.095389	0.507707	0.398486	0.169517	0.214165	0.0873852	0.372736	0.309132	0.34154
NC_000022.11_36904>NC_000022.11_36903	2.60899	0	28.6988	Inf	Inf	2.36e-07	1.58e-05	Up	0	0.104695	3.79279	8.02451	0	0	0	0	0	0	0	0	0	0	0	0	0	0	0	0	0	0	0	0	0	0	0	0	0	0	0	0	0	0	0	0	0	0	0	0	0
NC_000006.12_15422>NC_000006.12_15421	3.85325	1.51446	27.2412	17.9874	4.16892	0.000129022	0.00302762	Up	0	0.0523473	1.13784	5.06616	4.72314	0.0920826	0.0950071	0.34995	0.102234	0.415606	0	0	0.285527	0.213352	0	0.103787	0	0.101157	0.190191	0.363784	0.392435	0.886154	0.280134	0.0965023	0	0.0933892	0.278144	0.124547	0	0	0	0.0850327	0.095389	0.304624	0	0.0847586	0.428329	0.17477	0.0931839	0.103044	0
NC_000003.12_7903	2.45234	0.161192	25.3638	157.351	7.29785	0.000171469	0.00387328	Up	0	0	0	4.84429	5.70884	0	0	0	0	0	0	0	0	0.320029	0	0.207574	0	0.101157	0	0	0	0	0	0	0	0	0	0	0	0	0	0	0	0	0	0	0	0	0	0	0
hsa-miR-141-3p	3.00725	0.90398	24.04	26.5934	4.733	0.00429165	0.0458978	Up	0.0395532	0.104695	0	10.2063	0.862486	0.0920826	0.190014	0.0874874	0.102234	0	0	0.242838	0	0.106676	0	0	0.0963542	0.101157	0.0950954	0.0909459	0.0981088	0	0.280134	0	0.189999	0.0933892	0	0.249094	0.176279	0	0.0856484	0.255098	0.286167	0	0	0.169517	0	0.0873852	0	0.103044	0.085385
NC_000017.11_32509	2.31823	0.150565	23.9949	159.366	7.3162	0.000957491	0.0143743	Up	0.158213	1.41338	0.644774	0.628648	0.369637	0	0.0950071	0	0	0.103901	0	0	0	0	0	0	0	0	0	0	0	0	0	0	0	0	0	0	0	0	0	0	0	0.101541	0	0	0	0.0873852	0	0	0
NC_000023.11_37295	4.82363	2.96106	23.4493	7.91923	2.98536	0.0147772	0.119854	Up	0.237319	0.261737	5.12026	0.147917	0.123212	0	0.0950071	0.262462	0.511168	0.311704	0.1308	0.485675	0.571053	0.213352	0.947532	0.415148	0.674479	0.303471	0.285286	0.545675	0.294326	0	0.280134	0.386009	0	0.0933892	0.0927146	0.249094	0.0881394	0.395934	0.599539	0	0.476945	0.304624	0.0996216	0.0847586	0.214165	0.262156	0.465919	0.206088	0.256155
hsa-miR-429	2.55622	0.514704	22.9714	44.6302	5.47995	0.00066538	0.0107215	Up	0	0	3.03423	0	4.80528	0	0.190014	0	0	0	0.261601	0	0	0.320029	0	0	0.0963542	0	0.190191	0.0909459	0.0981088	0	0	0.193005	0.0949996	0	0	0.249094	0.0881394	0.0989835	0.0856484	0.0850327	0	0	0	0	0	0	0	0	0.085385
hsa-miR-5701	2.10175	0.0338206	22.7811	673.586	9.39572	1.87e-06	9.02e-05	Up	0	0.104695	3.71693	5.02918	0.0410708	0	0	0	0	0	0	0	0	0	0	0	0	0	0	0	0	0	0	0	0	0	0	0	0	0	0	0	0	0	0	0	0	0	0	0	0
hsa-miR-153-5p	2.2098	0.159074	22.7171	142.808	7.15793	0.000789336	0.0123606	Up	0	0	5.49954	0.0369793	1.93033	0	0	0	0.102234	0.103901	0	0	0	0	0	0	0	0	0	0	0	0.110769	0	0.193005	0	0	0	0	0	0	0	0	0	0	0	0	0	0	0	0	0
NC_000010.11_21995*	2.25975	0.269659	22.1607	82.1804	6.36072	0.0121927	0.105371	Up	0	0	0	0.0369793	7.88559	0.0920826	0	0	0	0	0	0	0.0951755	0	0	0.207574	0.192708	0	0	0	0	0	0	0	0	0	0	0.124547	0	0	0	0	0	0	0	0	0	0	0	0	0.085385
NC_000004.12_9025>NC_000004.12_10226	2.7887	0.869276	21.9829	25.2888	4.66043	0.0172234	0.13237	Up	0.316426	1.20399	0.227567	0.665627	0.164283	0.184165	0.190014	0.0874874	0	0.72731	0	0.121419	0	0.106676	0.355324	0.103787	0.0963542	0	0.190191	0.0909459	0.196218	0.332308	0.0933779	0	0.0949996	0	0.0927146	0.124547	0.0881394	0	0	0	0	0	0	0	0.214165	0	0.0931839	0	0
NC_000007.14_16929	2.57367	0.724866	21.0617	29.056	4.86076	0.00806676	0.0773705	Up	0	0.209389	5.80297	0.0369793	0.0821415	0.0920826	0.190014	0.0874874	0	0.103901	0.1308	0.242838	0.0951755	0	0.355324	0	0	0.101157	0	0	0	0	0.186756	0	0	0	0	0.124547	0.176279	0.0989835	0	0.0850327	0	0.203083	0.199243	0.0847586	0.107082	0.17477	0.0931839	0	0
hsa-miR-296-3p	2.15391	0.316827	20.5247	64.7821	6.01752	0.0004856	0.00844386	Up	0	0	3.86864	0	2.99817	0	0.0950071	0	0	0.103901	0	0	0	0	0	0	0.289063	0.101157	0	0.0909459	0	0	0	0	0	0.186778	0	0.249094	0	0	0.0856484	0.0850327	0	0	0	0	0	0	0	0	0
NC_000005.10_12006>NC_000005.10_12005	1.87325	0.0153529	20.4522	1332.15	10.3795	0.00183491	0.0232198	Up	0.0395532	0	0	0.0369793	7.06417	0	0	0	0	0	0	0	0	0.106676	0	0	0	0	0	0	0	0	0	0	0	0	0	0	0	0	0	0	0	0	0	0	0	0	0	0	0
hsa-miR-3607-3p	2.82889	1.17395	19.3783	16.5069	4.04499	0.0246607	0.166378	Up	0	0	6.18224	0	0	0	0.285021	0	0.204467	0	0.1308	0	0	0	0.236883	0.103787	0.0963542	0	0.285286	0.0909459	0	0	0.186756	0.0965023	0.0949996	0.0933892	0.185429	0.249094	0.0881394	0.197967	0	0	0.667723	0.101541	0.0996216	0	0.107082	0.0873852	0.0931839	0	0.426925
NC_000006.12_13353	1.74374	0	19.1812	Inf	Inf	0.000274799	0.00536158	Up	0	0.157042	0.113784	0.110938	5.95526	0	0	0	0	0	0	0	0	0	0	0	0	0	0	0	0	0	0	0	0	0	0	0	0	0	0	0	0	0	0	0	0	0	0	0	0
NC_000019.10_34390>NC_000019.10_34389	3.64165	2.14502	18.608	8.67501	3.11687	0.0257254	0.170443	Up	0.0395532	0	5.65125	0.0369793	0.0821415	0.460413	0.475036	0.0874874	0.102234	0	0.261601	0	0.0951755	0.106676	0.236883	0.103787	0.0963542	0	0.285286	0.545675	0.490544	0.553847	0.280134	0.289507	0.284999	0.466946	0.0927146	0.124547	0.352558	0.0989835	0.0856484	0.425164	0	0.304624	0.199243	0.423793	0.107082	0.0873852	0.0931839	0.103044	0.34154
NT_187585.1_39972>NC_000011.10_22716	1.71927	0.0389335	18.5226	475.751	8.89406	0.00386937	0.0425103	Up	0	0	0	0	6.61239	0	0	0	0	0	0	0	0	0	0	0	0	0	0	0.0909459	0	0	0	0	0	0	0	0	0	0	0	0	0	0	0	0	0.107082	0	0	0	0
NC_000005.10_12218	4.51302	3.13888	18.2544	5.81558	2.53992	0.0259694	0.170859	Up	0.0791065	0	5.27198	0.221876	0.0410708	0.552496	0.285021	0.34995	0.204467	0.311704	0.261601	0.607094	0.951755	0.213352	0.355324	0.103787	0.578125	0.606942	0.0950954	0.272838	1.0792	0.110769	0	0.289507	0.189999	0.560335	0.185429	0.622734	0.176279	0.197967	0.428242	0.170065	0.190778	0.304624	0.199243	0.423793	0.214165	0.262156	0.372736	0.618264	0.085385
NC_000019.10_34288	1.9887	0.404203	17.8337	44.1205	5.46338	0.0124821	0.106983	Up	0	0.0523473	5.46161	0.0369793	0	0	0	0	0.102234	0	0	0	0.285527	0	0.118441	0.207574	0	0	0	0.0909459	0	0.221539	0	0.0965023	0	0	0	0	0	0	0.256945	0	0	0	0.0996216	0	0	0	0	0	0
hsa-miR-3177-3p	2.30403	0.800248	17.3418	21.6706	4.43767	0.0151966	0.121623	Up	0.0395532	0.0523473	0	0	5.74991	0.0920826	0.0950071	0.262462	0	0.207803	0	0.121419	0.190351	0	0	0.207574	0	0.101157	0.0950954	0.272838	0.0981088	0	0	0	0.0949996	0	0	0.124547	0	0	0	0.255098	0	0.101541	0	0	0.107082	0	0	0	0.085385
hsa-miR-1284	2.34524	0.892149	16.8762	18.9163	4.24156	0.0218108	0.155049	Up	0	0	0.0758558	0.0369793	5.91419	0	0.285021	0.262462	0	0.311704	0	0.121419	0	0.85341	0.236883	0.207574	0.192708	0	0	0	0	0.332308	0	0	0.189999	0	0	0.124547	0.0881394	0	0	0	0.381556	0.304624	0	0	0	0.0873852	0	0	0
NC_000005.10_11400	1.73093	0.232371	16.7165	71.9388	6.1687	0.00819053	0.077939	Up	0.0791065	0	0	0	5.54455	0.0920826	0	0	0.102234	0	0	0	0	0	0	0.103787	0.289063	0	0	0	0.0981088	0.110769	0	0	0	0	0	0	0	0	0.0856484	0	0	0.101541	0	0	0	0	0.0931839	0	0
NC_000009.12_20598	1.51688	0	16.6857	Inf	Inf	0.0014698	0.0195103	Up	0	0	0.0379279	0	5.91419	0	0	0	0	0	0	0	0	0	0	0	0	0	0	0	0	0	0	0	0	0	0	0	0	0	0	0	0	0	0	0	0	0	0	0	0
NC_000019.10_33845	1.78659	0.300862	16.6439	55.3208	5.78975	0.0152539	0.121679	Up	0	0	5.3099	0	0	0	0.0950071	0	0.102234	0	0	0.121419	0.0951755	0	0	0	0	0	0	0	0	0.110769	0	0	0	0	0	0.124547	0.0881394	0.0989835	0	0	0	0	0	0	0	0	0	0	0
hsa-miR-208a-5p	1.51216	0	16.6338	Inf	Inf	6.8e-06	0.000269282	Up	0.0395532	0	3.45144	2.69949	0	0	0	0	0	0	0	0	0	0	0	0	0	0	0	0	0	0	0	0	0	0	0	0	0	0	0	0	0	0	0	0	0	0	0	0	0
NC_000019.10_33887	1.65354	0.166392	16.525	99.314	6.63392	0.011112	0.0994733	Up	0	0	5.27198	0	0	0	0	0	0	0	0	0	0	0.106676	0	0.103787	0	0	0.0950954	0.0909459	0	0	0	0.0965023	0	0	0	0	0	0	0	0	0	0	0	0	0	0	0	0	0
hsa-miR-431-5p	2.54372	1.14576	16.5233	14.4213	3.85013	0.0240705	0.165136	Up	0	0	0	0.0369793	5.87312	0	0	0	0	0.415606	0	0	0.0951755	0.533381	0.236883	0.311361	0	0.404628	0.0950954	0.454729	0	0.110769	0.0933779	0	0	0	0.0927146	0	0	0.395934	0	0.0850327	0.286167	0	0.398486	0	0	0	0	0.412176	0
hsa-miR-203b-3p	1.5021	0	16.5231	Inf	Inf	0.00112067	0.016157	Up	0.0395532	0	5.08234	0	0	0	0	0	0	0	0	0	0	0	0	0	0	0	0	0	0	0	0	0	0	0	0	0	0	0	0	0	0	0	0	0	0	0	0	0	0
NC_000001.11_1689	4.1703	3.00218	15.8514	5.27998	2.40053	0.0266979	0.172518	Up	0	0	0.0758558	1.88594	4.27136	0.184165	1.04508	0.262462	0.408934	0.623409	0.261601	0.242838	0.190351	0.213352	0.118441	0.311361	0.0963542	0.606942	0.380382	0.454729	0.588653	0.553847	0.560267	0.386009	0.0949996	0.560335	0.278144	0	0.264418	0.0989835	0.342593	0.510196	0	0	0.498108	0.0847586	0.428329	0.436926	0.372736	0	0.17077
NC_000012.12_25041	1.45551	0.048782	15.5228	318.207	8.31382	0.00550647	0.0554547	Up	0	0	4.8927	0.0369793	0.0410708	0	0	0.0874874	0	0	0	0	0	0	0	0	0	0	0	0	0.0981088	0	0	0	0	0	0	0	0	0	0	0	0	0	0	0	0	0	0	0	0.085385
NC_000010.11_20976	4.0033	2.85507	15.4855	5.42387	2.43932	0.0329958	0.202413	Up	0.158213	0	0	0	4.68207	0.36833	0.285021	0.262462	0.204467	0.831212	0.392401	0.242838	0.190351	0.106676	0.355324	0.311361	0.289063	0.505785	0.570573	0.181892	0.490544	0.775385	0.0933779	0.386009	0.284999	0.0933892	0.463573	0.747281	0.264418	0.197967	0.256945	0	0.095389	0.304624	0.498108	0.254276	0.107082	0.17477	0.465919	0.206088	0.085385
NC_000010.11_21837	3.03849	1.80467	15.3767	8.52051	3.09094	0.0243043	0.165136	Up	0	0	0.0379279	0.0369793	5.42134	0.276248	0.190014	0.174975	0.102234	0.311704	0.1308	0.242838	0.190351	0	0.355324	0.311361	0.578125	0.202314	0.285286	0	0.0981088	0.221539	0.0933779	0	0	0.186778	0	0.249094	0	0.0989835	0.256945	0	0.190778	0.203083	0.398486	0.0847586	0.107082	0	0.186368	0.206088	0.256155
hsa-miR-4723-5p	1.36616	0	15.0278	Inf	Inf	0.00115732	0.0163581	Up	0	0.0523473	4.58927	0	0	0	0	0	0	0	0	0	0	0	0	0	0	0	0	0	0	0	0	0	0	0	0	0	0	0	0	0	0	0	0	0	0	0	0	0	0
NC_000010.11_21995	1.48451	0.136271	14.9669	109.831	6.77914	0.000595307	0.00992316	Up	0	0.0523473	3.45144	1.81199	0	0	0	0	0	0	0	0	0	0	0	0	0	0	0	0.0909459	0	0	0	0	0	0	0	0	0	0	0	0	0	0	0.0996216	0	0	0	0.0931839	0	0
hsa-miR-150-3p	3.11421	1.9338	14.9183	7.71454	2.94758	0.0232583	0.162472	Up	0.0395532	0	0.0379279	0.147917	4.96956	0.276248	0.285021	0.174975	0.511168	0	0.1308	0.242838	0	0.320029	0	0.103787	0.192708	0.505785	0	0.181892	0	0.996924	0.0933779	0	0.0949996	0.186778	0.185429	0.373641	0.352558	0	0.51389	0.0850327	0.190778	0.203083	0.0996216	0	0	0.436926	0.372736	0.103044	0.256155
NC_000010.11_22334	3.09304	1.97591	14.2643	7.21911	2.85182	0.0233849	0.162874	Up	0.0395532	0	4.36171	0	0	0.276248	0.0950071	0.0874874	0	0.415606	0.1308	0.607094	0.285527	0.106676	0.355324	0.103787	0.192708	0	0.285286	0.636621	0.294326	0.664616	0.280134	0	0.0949996	0.280167	0	0.124547	0.176279	0.29695	0.256945	0.170065	0.095389	0.304624	0.298865	0	0.321247	0.0873852	0.279552	0.309132	0.085385
hsa-miR-3065-5p	1.54894	0.281597	14.2224	50.5061	5.65839	0.0154993	0.122826	Up	0	0	0	0.0369793	5.05171	0	0	0	0	0	0	0.121419	0	0.106676	0	0	0	0	0	0.272838	0	0	0	0	0	0.0933892	0	0	0.176279	0	0	0.0850327	0	0	0	0	0	0	0	0	0.085385
NC_000010.11_22444	1.29227	0	14.215	Inf	Inf	0.00164474	0.0213728	Up	0	0	4.47549	0.0369793	0.0410708	0	0	0	0	0	0	0	0	0	0	0	0	0	0	0	0	0	0	0	0	0	0	0	0	0	0	0	0	0	0	0	0	0	0	0	0
NC_000021.9_36303	1.59491	0.347365	14.0704	40.506	5.34006	1.69e-06	8.5e-05	Up	0.0791065	0.418779	1.32748	1.2573	0.410708	0	0.190014	0.0874874	0.102234	0.311704	0.1308	0.242838	0.190351	0	0	0	0	0	0.0950954	0	0	0	0	0	0	0	0	0	0	0	0	0	0	0	0	0	0.107082	0	0	0	0
NC_000017.11_32316	1.22369	0	13.4606	Inf	Inf	0.0019568	0.0245057	Up	0	0	0	0	4.80528	0	0	0	0	0	0	0	0	0	0	0	0	0	0	0	0	0	0	0	0	0	0	0	0	0	0	0	0	0	0	0	0	0	0	0	0
hsa-miR-222-5p	2.20015	1.12803	12.9214	11.4548	3.51788	0.016886	0.130813	Up	0	0	0	6.61929	0.0410708	0.276248	0	0.0874874	0.102234	0	0.523202	0.121419	0	0.106676	0	0	0.192708	0.101157	0	0.0909459	0.196218	0	0.186756	0.193005	0.0949996	0.280167	0	0.249094	0.176279	0.197967	0.0856484	0	0.095389	0	0	0	0	0.262156	0	0.103044	0.085385
hsa-miR-1914-5p	1.13057	0.0191075	12.2452	640.856	9.32386	0.00403213	0.0438368	Up	0	0	3.90657	0	0	0	0	0	0	0	0	0	0	0	0	0.103787	0	0	0	0	0	0	0	0	0	0	0	0	0	0	0	0	0	0	0	0	0	0	0	0	0
hsa-miR-92a-1-5p	1.23249	0.182255	11.7348	64.387	6.0087	0.0147377	0.119854	Up	0	0	0	0	4.18922	0.0920826	0.0950071	0	0	0	0	0	0	0	0	0	0	0	0.0950954	0	0	0	0	0	0.0949996	0	0	0	0	0.0989835	0.0856484	0	0	0	0	0	0	0	0.0931839	0	0
hsa-miR-5189-5p	1.36401	0.382724	11.1769	29.2036	4.86807	0.0173061	0.13237	Up	0.0395532	0	0	0	3.77851	0.0920826	0.285021	0	0	0.207803	0	0	0	0	0.355324	0	0	0	0	0	0	0.110769	0	0	0	0	0	0	0	0.0989835	0	0	0.095389	0	0.199243	0	0	0.17477	0.0931839	0	0
NC_000002.12_5854	3.32564	2.56553	10.9268	4.25909	2.09054	0.0349139	0.210968	Up	0.0791065	0.157042	0	3.91981	0.0821415	0.0920826	0.380029	0.34995	0.306701	0.103901	0.1308	0.485675	0.475878	0.426705	0.118441	0.207574	0	0.505785	0.475477	0.454729	0.0981088	0.332308	0.186756	0	0.569998	0.186778	0.0927146	0.373641	0.176279	0.197967	0	0.595229	0.286167	0.101541	0.199243	0	0.321247	0	0.559103	0.309132	0.17077
hsa-miR-548am-3p	1.06424	0.112586	10.5808	93.9792	6.55427	0.0118866	0.104628	Up	0	0	3.37558	0	0	0	0.0950071	0	0	0	0	0	0	0	0	0	0	0	0	0	0	0	0.0933779	0.0965023	0	0	0	0	0	0	0	0	0	0	0	0	0	0.0873852	0	0	0
NC_000007.14_16234*	1.01398	0.0595666	10.5582	177.249	7.46964	0.000483768	0.00844386	Up	0	0.261737	0.0379279	3.73491	0	0	0	0	0	0	0	0	0	0	0	0	0	0	0	0.0909459	0	0	0	0	0	0.0933892	0	0	0	0	0	0	0	0	0	0	0	0	0	0	0
NC_000011.10_23200	0.916695	0	10.0837	Inf	Inf	0.00123169	0.0171236	Up	0.0395532	0	0.0379279	4.84429	0	0	0	0	0	0	0	0	0	0	0	0	0	0	0	0	0	0	0	0	0	0	0	0	0	0	0	0	0	0	0	0	0	0	0	0	0
hsa-miR-149-3p	1.21966	0.356983	9.84647	27.5824	4.78568	0.0174053	0.132709	Up	0	0.0523473	0	0	3.28566	0	0.0950071	0	0	0	0.1308	0	0	0.106676	0.118441	0	0	0	0	0	0	0	0	0	0	0.186778	0.185429	0.124547	0	0	0.171297	0	0	0	0	0	0.107082	0	0	0.103044	0.085385
hsa-miR-516a-5p	0.916187	0.0256378	9.82168	383.093	8.58155	0.00260812	0.0309406	Up	0.0395532	0	0	4.77033	0	0	0	0	0	0	0	0	0	0	0	0	0	0	0	0	0	0	0	0	0	0	0	0	0	0	0	0	0.095389	0	0	0	0	0	0	0	0
NC_000001.11_2888	1.07871	0.235534	9.51042	40.3782	5.3355	0.0119492	0.104628	Up	0	0	0.0758558	4.73335	0.0410708	0	0	0	0	0	0	0	0	0.106676	0	0	0	0	0.0950954	0	0.490544	0	0	0	0	0	0	0	0	0	0	0	0.095389	0	0	0	0	0	0	0	0
hsa-miR-4755-5p	1.07202	0.237774	9.41452	39.5945	5.30723	0.0102454	0.0927457	Up	0	0.0523473	0	4.47449	0.0410708	0.0920826	0	0	0	0.103901	0	0	0.0951755	0	0	0.103787	0	0	0	0	0	0	0	0	0.0949996	0	0	0	0	0	0	0	0.095389	0	0	0	0	0	0	0	0.085385
hsa-miR-190a-5p	1.07131	0.261067	9.17376	35.1395	5.13502	0.0076424	0.0738867	Up	0.0791065	0	0.0379279	4.06772	0	0	0	0	0	0.103901	0	0.121419	0	0.106676	0	0	0	0	0	0.181892	0.0981088	0	0	0	0	0	0.0927146	0	0	0	0	0	0	0	0	0	0	0	0	0.103044	0
hsa-miR-4685-3p	1.09431	0.312109	8.91638	28.5682	4.83634	0.0225429	0.158852	Up	0	0	2.84459	0	0	0	0.190014	0	0.204467	0	0	0	0.190351	0	0	0	0	0	0.0950954	0	0	0	0.186756	0	0	0	0	0	0	0	0	0	0	0	0	0	0	0.0873852	0	0.103044	0.085385
hsa-miR-203b-5p	1.71892	1.00647	8.84339	8.78655	3.1353	0.0192115	0.141568	Up	0	0	0	4.51147	0.0410708	0	0.190014	0.174975	0.204467	0.103901	0	0	0.0951755	0.426705	0.118441	0	1.0599	0.303471	0.190191	0	0.0981088	0	0.0933779	0.0965023	0	0.280167	0.185429	0.124547	0.0881394	0	0	0	0	0	0.0996216	0	0.107082	0	0	0	0.085385
hsa-miR-1292-5p	1.64509	0.929846	8.79749	9.46123	3.24203	0.0321993	0.199042	Up	0	0	2.80666	0	0	0	0.0950071	0	0.204467	0.311704	0.1308	0.242838	0	0.106676	0.118441	0.311361	0	0	0.0950954	0.0909459	0	0	0	0	0.0949996	0.0933892	0	0	0.0881394	0.0989835	0.0856484	0	0.095389	0.203083	0.199243	0	0	0.17477	0	0.412176	0
hsa-miR-194-3p	0.847228	0.0948882	8.37062	88.2156	6.46296	0.00894043	0.0834325	Up	0	0	0	4.32658	0	0	0	0	0	0	0	0	0	0	0	0	0	0	0	0	0	0	0	0	0	0	0	0.124547	0	0	0	0	0	0.101541	0	0	0.107082	0	0	0.103044	0
NC_000009.12_20882*	0.741454	0	8.15599	Inf	Inf	0.00306699	0.0351323	Up	0	0	0	4.21564	0	0	0	0	0	0	0	0	0	0	0	0	0	0	0	0	0	0	0	0	0	0	0	0	0	0	0	0	0	0	0	0	0	0	0	0	0
hsa-miR-4324	0.981042	0.294506	7.84641	26.6427	4.73567	0.0232555	0.162472	Up	0	0	2.50324	0	0	0	0.0950071	0	0.204467	0.103901	0	0	0	0	0.118441	0	0	0	0	0	0	0	0	0.0965023	0	0.0933892	0.0927146	0	0	0.0989835	0	0	0	0	0	0	0	0	0	0	0
NC_000001.11_799*	0.702319	0	7.7255	Inf	Inf	0.0014772	0.0195103	Up	0	0.0523473	0	3.66095	0	0	0	0	0	0	0	0	0	0	0	0	0	0	0	0	0	0	0	0	0	0	0	0	0	0	0	0	0	0	0	0	0	0	0	0	0
NC_000002.12_5769	2.57667	2.07163	7.62714	3.68172	1.88038	0.0276329	0.17669	Up	0	0	0	3.88283	0.0410708	0.0920826	0	0.34995	0.306701	0.72731	0.392401	0.121419	0.380702	0.213352	0.710649	0	0.192708	0.202314	0.190191	0.636621	0.294326	1.21846	0.0933779	0.386009	0.189999	0.373557	0.278144	0.124547	0.0881394	0.0989835	0.171297	0.0850327	0.190778	0.304624	0.0996216	0	0.214165	0	0	0.103044	0
NC_000006.12_14557	1.69203	1.11113	7.50109	6.75088	2.75508	0.00435949	0.0462144	Up	0.11866	0	0	2.95834	0	0	0	0.174975	0.204467	0	0.261601	0.121419	0.0951755	0	0	0.103787	0.481771	0	0.190191	0.181892	0.294326	0.110769	0.0933779	0.193005	0.284999	0.0933892	0	0.373641	0	0	0.0856484	0	0	0	0	0	0	0	0.186368	0.103044	0.085385
hsa-miR-4786-5p	0.700278	0.0334047	7.36901	220.598	7.78528	0.00830226	0.0786924	Up	0	0	0	3.80887	0	0	0	0	0	0	0	0	0	0	0	0	0	0	0	0	0	0	0	0	0	0	0	0	0	0	0	0	0	0	0	0	0	0.0873852	0	0	0.085385
hsa-miR-6511b-3p	0.806689	0.157612	7.29747	46.3003	5.53295	0.0194084	0.142167	Up	0	0	0	3.77189	0	0.184165	0	0	0.102234	0.207803	0	0	0	0	0	0	0	0	0	0	0	0	0	0	0	0	0	0	0	0	0	0	0	0	0	0	0	0	0	0	0
NC_000007.14_16464	0.83468	0.195556	7.22592	36.9506	5.20753	0.0153258	0.12185	Up	0	0	0	3.73491	0	0	0.0950071	0	0	0	0	0	0	0	0	0	0	0	0	0	0	0	0.0933779	0	0.0949996	0	0	0.124547	0	0	0	0	0	0	0	0.0847586	0	0	0	0	0
hsa-miR-224-5p	1.56621	1.01107	7.1176	7.0397	2.81551	0.0112866	0.100663	Up	0	0	0.0379279	3.43907	0.123212	0	0.190014	0.0874874	0	0.207803	0.1308	0	0.0951755	0.426705	0	0.103787	0	0.202314	0	0.0909459	0.294326	0	0	0	0	0.466946	0.0927146	0.124547	0.0881394	0.395934	0.0856484	0	0	0.101541	0	0.0847586	0.214165	0.0873852	0.279552	0	0.085385
hsa-miR-4665-5p	0.801011	0.2086	6.72512	32.2392	5.01075	0.0168822	0.130813	Up	0	0	0	3.47605	0	0	0	0	0	0	0	0	0.0951755	0	0	0.311361	0	0	0	0.0909459	0	0.110769	0	0	0	0	0	0.124547	0	0	0	0	0	0	0	0	0	0	0	0.103044	0
NC_000018.10_32842	0.954384	0.384465	6.65357	17.3061	4.1132	0.0181516	0.136675	Up	0	0	0	3.43907	0	0	0.0950071	0	0.102234	0	0.1308	0	0	0	0	0	0.289063	0	0	0	0	0	0	0	0	0	0	0	0	0	0.0856484	0	0.190778	0	0	0	0	0	0	0.103044	0.085385
NC_000019.10_34066	0.980281	0.425243	6.53066	15.3575	3.94087	0.00921902	0.0857014	Up	0.0395532	0	0	3.06928	0	0.0920826	0	0	0	0	0	0	0.190351	0	0.118441	0	0	0.303471	0.0950954	0.0909459	0.0981088	0	0	0.0965023	0	0	0	0.124547	0	0	0.0856484	0	0.095389	0	0	0	0	0.0873852	0	0.103044	0
hsa-miR-1270	0.692965	0.114017	6.48244	56.8552	5.82922	0.0127206	0.108237	Up	0	0	0	3.29116	0.0410708	0	0	0	0	0.207803	0	0	0	0	0	0	0	0	0	0	0	0	0	0	0	0	0	0	0	0	0	0	0	0	0	0	0	0.0873852	0	0	0
hsa-miR-4677-3p	1.2501	0.752783	6.22325	8.26699	3.04736	0.0127627	0.108237	Up	0	0	0.113784	3.0323	0	0.460413	0.190014	0	0	0.103901	0	0	0.190351	0.106676	0.355324	0	0	0.202314	0	0	0	0.221539	0.0933779	0	0.0949996	0	0.0927146	0	0	0	0	0	0.095389	0.203083	0.199243	0	0	0.0873852	0.0931839	0	0.17077
hsa-miR-1299	1.83752	1.406	6.15277	4.37609	2.12964	0.0384001	0.224729	Up	0	0	0	3.18022	0	0.276248	0.380029	0.0874874	0.102234	0.623409	0.261601	0.242838	0.0951755	0.106676	0	0.103787	0.289063	0	0	0.181892	0	0	0	0	0.189999	0	0.0927146	0.124547	0	0	2.14121	0	0.095389	0	0.0996216	0	0	0.0873852	0.0931839	0	0.256155
hsa-miR-18a-3p	1.98313	1.59286	5.88589	3.69518	1.88564	0.0334185	0.203365	Up	0	0	0.0379279	2.92136	0.0410708	0	0.380029	0	0.306701	0.519507	0	0.242838	0.0951755	0	0	0.103787	0.0963542	0.101157	0.285286	0.181892	0.196218	0.443077	0	0.193005	0.189999	0.0933892	0	0	0.176279	0.197967	0.0856484	0.0850327	0.095389	0	0.0996216	0	0	0.349541	0	0	0.51231
hsa-miR-363-5p	1.17739	0.712592	5.82537	8.1749	3.0312	0.0317044	0.196991	Up	0	0	1.85847	0	0	0.276248	0.0950071	0	0.102234	0.103901	0.1308	0.121419	0.285527	0	0	0	0.192708	0	0.190191	0	0	0	0	0.0965023	0	0	0.0927146	0	0.0881394	0.0989835	0.0856484	0	0	0	0.0996216	0	0	0	0.186368	0.206088	0.085385
NC_000016.10_31042	0.594532	0.0816344	5.7235	70.1114	6.13158	0.0122069	0.105371	Up	0	0	0	2.95834	0	0	0	0	0.102234	0	0	0	0	0	0	0	0	0	0	0	0	0	0	0	0	0	0	0	0	0	0	0	0	0	0	0	0	0	0	0.103044	0
NC_000002.12_3849	0.466882	0.0389458	4.74625	121.868	6.92918	8.97e-08	6.99e-06	Up	0.11866	0.0523473	0.151712	0.480731	0.328566	0	0	0	0	0	0	0	0	0	0	0	0	0	0	0	0	0	0	0.0965023	0	0	0	0	0	0	0	0	0	0	0	0	0	0	0	0	0
NC_000006.12_14935	0.534705	0.144718	4.43458	30.643	4.93748	0.0304164	0.189965	Up	0.197766	0.104695	0	0.0369793	0.0410708	0	0	0	0	0	0	0.121419	0	0	0	0.103787	0	0	0	0	0	0	0	0	0	0	0	0	0	0	0	0	0.095389	0	0	0	0	0.0873852	0	0.103044	0
hsa-miR-3140-3p	0.508954	0.144895	4.14954	28.6382	4.83987	0.0189977	0.140421	Up	0	0	0	2.1448	0	0	0	0	0.102234	0.103901	0	0	0	0.106676	0	0	0	0.101157	0	0	0	0	0	0	0.0949996	0.0933892	0.0927146	0	0	0	0	0	0	0	0	0	0	0	0	0	0
hsa-miR-3689a-5p>hsa-miR-3689b-5p>hsa-miR-3689e	0.298313	0	3.28144	Inf	Inf	0.00654825	0.0648652	Up	0	0	1.02405	0.0369793	0	0	0	0	0	0	0	0	0	0	0	0	0	0	0	0	0	0	0	0	0	0	0	0	0	0	0	0	0	0	0	0	0	0	0	0	0
NC_000017.11_32281>NC_000017.11_32282	0.381471	0.101437	3.18181	31.3675	4.9712	0.035079	0.21101	Up	0.11866	0.104695	0.0379279	0	0	0	0	0	0	0.103901	0	0	0	0	0	0	0	0	0	0	0	0.110769	0	0	0	0	0	0	0	0	0	0	0	0	0	0	0	0	0.0931839	0	0
NC_000018.10_33157	0.242887	0	2.67176	Inf	Inf	0.0120766	0.104997	Up	0.158213	0	0	0.0369793	0.0821415	0	0	0	0	0	0	0	0	0	0	0	0	0	0	0	0	0	0	0	0	0	0	0	0	0	0	0	0	0	0	0	0	0	0	0	0
NC_000012.12_25535	0.360265	0.145447	2.50844	17.2464	4.10822	0.00017114	0.00387328	Up	0.0395532	0	0.341351	0.258855	0.123212	0.0920826	0	0	0	0	0	0	0	0	0	0	0	0	0	0	0	0	0	0	0	0.0933892	0.0927146	0.124547	0	0	0	0	0.095389	0	0.0996216	0.0847586	0	0	0	0	0
hsa-miR-7977	0.222051	0.0176784	2.26577	128.166	7.00187	1.43e-06	7.36e-05	Up	0.0395532	0	0.341351	0.0739586	0.164283	0	0	0	0.102234	0	0	0	0	0	0	0	0	0	0	0	0	0	0	0	0	0	0	0	0	0	0	0	0	0	0	0	0	0	0	0	0
hsa-miR-455-3p	0.8752	0.736201	2.2652	3.07688	1.62147	0.0332565	0.202982	Up	0	0	0.0379279	1.10938	0	0.184165	0	0	0	0	0	0	0	0	0	0.207574	0	0.202314	0.285286	0	0	0.110769	0	0	0.0949996	0.0933892	0.185429	0.249094	0.176279	0	0	0.255098	0	0	0.199243	0	0	0.0873852	0.186368	0	0.085385
NC_000011.10_24003	0.213144	0.0154607	2.18998	141.648	7.14617	0.0278202	0.177418	Up	0	0.157042	0.0379279	0.0739586	0	0	0	0	0	0	0	0	0	0	0	0	0	0	0	0	0	0	0	0	0	0	0	0	0	0	0	0	0	0	0	0	0	0	0	0	0
NC_000015.10_29257	0.240978	0.0538953	2.1118	39.1834	5.29217	0.0243229	0.165136	Up	0.0395532	0.104695	0.0379279	0	0.0410708	0	0	0	0	0	0	0	0	0	0	0	0	0	0	0	0	0.110769	0	0	0	0	0	0	0	0	0	0	0	0	0	0	0	0	0	0	0
NC_000014.9_28037	0.189893	0	2.08882	Inf	Inf	1.18e-06	6.35e-05	Up	0.0395532	0.0523473	0.0758558	0.258855	0.0410708	0	0	0	0	0	0	0	0	0	0	0	0	0	0	0	0	0	0	0	0	0	0	0	0	0	0	0	0	0	0	0	0	0	0	0	0
NC_000015.10_29259	0.177219	0	1.94941	Inf	Inf	0.0098326	0.0903628	Up	0.0395532	0.104695	0	0.0369793	0	0	0	0	0	0	0	0	0	0	0	0	0	0	0	0	0	0	0	0	0	0	0	0	0	0	0	0	0	0	0	0	0	0	0	0	0
NC_000017.11_31542	0.150171	0	1.65189	Inf	Inf	0.000128465	0.00302762	Up	0.0395532	0.0523473	0	0.0369793	0.123212	0	0	0	0	0	0	0	0	0	0	0	0	0	0	0	0	0	0	0	0	0	0	0	0	0	0	0	0	0	0	0	0	0	0	0	0
hsa-miR-509-3p	0.13008	0	1.43088	Inf	Inf	0.0137737	0.113639	Up	0	0	0	0.739586	0	0	0	0	0	0	0	0	0	0	0	0	0	0	0	0	0	0	0	0	0	0	0	0	0	0	0	0	0	0	0	0	0	0	0	0	0
NC_000003.12_7513	0.129348	0	1.42283	Inf	Inf	0.0203273	0.147986	Up	0.0791065	0	0.0758558	0	0	0	0	0	0	0	0	0	0	0	0	0	0	0	0	0	0	0	0	0	0	0	0	0	0	0	0	0	0	0	0	0	0	0	0	0	0
NC_000006.12_14796	0.112291	0	1.2352	Inf	Inf	0.0407584	0.235115	Up	0.0395532	0.0523473	0	0	0	0	0	0	0	0	0	0	0	0	0	0	0	0	0	0	0	0	0	0	0	0	0	0	0	0	0	0	0	0	0	0	0	0	0	0	0
NC_000020.11_35054*	0.0864618	0	0.95108	Inf	Inf	0.0212083	0.152916	Up	0	0	0.303423	0	0	0	0	0	0	0	0	0	0	0	0	0	0	0	0	0	0	0	0	0	0	0	0	0	0	0	0	0	0	0	0	0	0	0	0	0	0
NC_000003.12_6951	0.109502	0.0266844	0.937672	35.1393	5.13501	0.0257393	0.170443	Up	0.0395532	0	0	0	0.123212	0	0	0	0	0	0	0	0	0.106676	0	0	0	0	0	0	0	0	0	0	0	0	0	0	0	0	0	0	0	0	0	0	0	0	0	0	0
hsa-miR-877-5p	0.192031	0.119197	0.92038	7.72153	2.94889	0.0386583	0.225694	Up	0	0	0	0	0.328566	0.0920826	0	0	0	0	0	0	0.0951755	0.106676	0	0	0	0	0	0	0	0	0	0.0965023	0	0	0	0	0	0	0	0	0	0	0	0	0	0	0	0	0
NC_000015.10_29169	0.0751329	0	0.826462	Inf	Inf	0.015038	0.120863	Up	0.0395532	0	0.0379279	0	0.0410708	0	0	0	0	0	0	0	0	0	0	0	0	0	0	0	0	0	0	0	0	0	0	0	0	0	0	0	0	0	0	0	0	0	0	0	0
NC_000001.11_671*	0.0648464	0	0.71331	Inf	Inf	0.0260141	0.170859	Up	0	0	0.227567	0	0	0	0	0	0	0	0	0	0	0	0	0	0	0	0	0	0	0	0	0	0	0	0	0	0	0	0	0	0	0	0	0	0	0	0	0	0
NC_000023.11_37486*	0.0540386	0	0.594425	Inf	Inf	0.0292953	0.184874	Up	0	0	0.189639	0	0	0	0	0	0	0	0	0	0	0	0	0	0	0	0	0	0	0	0	0	0	0	0	0	0	0	0	0	0	0	0	0	0	0	0	0	0
NC_000021.9_35979	0.0859276	0.038543	0.559774	14.5234	3.8603	0.00102578	0.0152033	Up	0	0	0	0.110938	0.123212	0	0	0	0	0	0	0	0	0	0	0	0	0	0	0	0	0	0	0	0	0	0.0927146	0	0	0	0	0	0	0	0	0	0	0	0	0	0
hsa-miR-6804-5p	0.047585	0.0178293	0.345142	19.3582	4.27487	0.0446828	0.252923	Up	0	0	0	0	0.123212	0	0	0	0	0	0	0	0	0	0.118441	0	0	0	0	0	0	0	0	0	0	0	0	0	0	0	0	0	0	0	0	0	0	0	0	0	0
NC_000012.12_26423	0.0277706	0	0.305476	Inf	Inf	0.00301563	0.0347085	Up	0	0	0.0379279	0.0369793	0.0410708	0	0	0	0	0	0	0	0	0	0	0	0	0	0	0	0	0	0	0	0	0	0	0	0	0	0	0	0	0	0	0	0	0	0	0	0
NC_000004.12_10525	0.0443304	0.0182158	0.305476	16.7698	4.06779	0.0110251	0.0990621	Up	0	0	0.0379279	0.0369793	0.0410708	0	0	0	0	0	0	0	0	0	0	0	0	0	0	0	0	0	0	0	0	0	0	0	0.0881394	0	0	0	0	0	0	0	0	0	0	0	0
NC_000004.12_11034*	0.0216155	0	0.23777	Inf	Inf	0.0262984	0.170869	Up	0	0	0.0758558	0	0	0	0	0	0	0	0	0	0	0	0	0	0	0	0	0	0	0	0	0	0	0	0	0	0	0	0	0	0	0	0	0	0	0	0	0	0
hsa-miR-1269b	0.0209177	0	0.230095	Inf	Inf	0.0262984	0.170869	Up	0	0	0	0	0.0821415	0	0	0	0	0	0	0	0	0	0	0	0	0	0	0	0	0	0	0	0	0	0	0	0	0	0	0	0	0	0	0	0	0	0	0	0
NC_000003.12_7214	0.0173117	0	0.190429	Inf	Inf	0.0262984	0.170869	Up	0	0	0.0379279	0.0369793	0	0	0	0	0	0	0	0	0	0	0	0	0	0	0	0	0	0	0	0	0	0	0	0	0	0	0	0	0	0	0	0	0	0	0	0	0
[truncated: 16 more columns]

## Sheet: Down
miRNA_id	baseMean	baseMean_Group_N	baseMean_Group_B	foldChange(Group_B/Group_N)	log2FoldChange	pval	padj	up_down	Sample_B16_TPM	Sample_B17_TPM	Sample_B19_TPM	Sample_B22_TPM	Sample_B26_TPM	Sample_N1_TPM	Sample_N10_TPM	Sample_N11_TPM	Sample_N12_TPM	Sample_N13_TPM	Sample_N14_TPM	Sample_N15_TPM	Sample_N16_TPM	Sample_N17_TPM	Sample_N18_TPM	Sample_N19_TPM	Sample_N2_TPM	Sample_N20_TPM	Sample_N21_TPM	Sample_N22_TPM	Sample_N23_TPM	Sample_N24_TPM	Sample_N25_TPM	Sample_N26_TPM	Sample_N27_TPM	Sample_N28_TPM	Sample_N29_TPM	Sample_N3_TPM	Sample_N30_TPM	Sample_N31_TPM	Sample_N32_TPM	Sample_N33_TPM	Sample_N34_TPM	Sample_N35_TPM	Sample_N36_TPM	Sample_N37_TPM	Sample_N38_TPM	Sample_N39_TPM	Sample_N4_TPM	Sample_N40_TPM	Sample_N41_TPM
hsa-miR-129-5p	101305	111432	27.5235	0.000246997	-11.9832	2.88e-20	2.32e-17	Down	0.0395532	0.0523473	5.91675	3.88283	0.0821415	11621.3	13151.6	14306.7	11712.6	11994.6	10206.9	9331.4	8744.54	10994.7	19547.2	11058.6	11314.9	9147.84	9253.45	10500.1	11527.7	15886.4	6828.91	6139.58	6366.69	11149.1	7006.72	11195.6	7114.7	8010.34	9574.72	11469.2	6879.26	9754.16	8427.09	12362	11863	10913.7	11439.4	25423.6	11506.3
hsa-miR-9-3p	80011.8	87937.1	758.544	0.00862598	-6.8571	1.21e-10	2.09e-08	Down	12.8152	0.680515	124.821	21.0042	45.0957	10058.9	11442.6	12055	10943.4	9788.98	9969.87	10705.3	7594.53	12232.7	13037.1	9625.21	9291.72	9485.6	10838.9	9361.15	10262.5	10258.9	8456.58	9647.05	9368.58	11012	9840.64	9403.29	9795.81	6679.9	8275.94	7022.77	5893.13	7474.05	7809.54	6205.18	7320.9	8048.35	10011.4	4811.02	6844.63
hsa-miR-128-3p	129542	142167	3297.24	0.0231927	-5.43018	9.16e-10	1.17e-07	Down	48.9669	62.1363	196.277	305.079	212.541	21499.2	21059.7	22357.7	19897.4	19480.3	17654.3	20568.8	10580.6	22005.9	18060.9	21126.2	15183.9	14833	15735.3	16518.1	19165.6	17461.3	10466.4	13120.8	11147.8	14027.8	12467.1	17163.2	11686.3	11575.1	10654.2	9012.88	7687.02	7271.48	9527.81	12549.5	10617.5	12317	13769.1	8979.56	11711.4
hsa-miR-181b-5p	66414.4	72923.3	1325.35	0.0181745	-5.78194	1.16e-09	1.4e-07	Down	11.2727	64.4396	41.6448	51.4382	48.2992	9258.35	10117.7	10724.9	10041	7914.8	8639.11	8495.68	7085.72	9526.08	12417.3	8953.4	9320.53	7000.88	7246.46	8603.66	9479.18	10820.5	5268.1	5350.19	5227.54	6886.05	5325.44	10269	5409.82	4643.41	5332.04	5825.59	4259.02	5884.32	5257.53	4870.83	5806.33	5463.23	9601.67	6603.26	5842.81
hsa-miR-433-3p	25955	28528.8	217.275	0.007616	-7.03675	4.25e-09	4.11e-07	Down	11.9846	0.157042	5.61333	9.35576	0.0410708	3662.22	3931.68	4095.72	3416.75	3596.24	3009.72	2982.05	2426.88	3276.24	4615.54	3263.48	3347.92	2009.79	2060.72	2900.54	3238.28	4416.26	1759.71	1630.31	1676.36	2675.23	1830.28	3421.93	1776.54	2023.82	2292.04	2723.77	1477.67	2048.7	2029.49	3226	2826.22	2627.15	3096.69	5504.2	2713.02
NC_000010.11_20947	3461.43	3807.57	0	0	#NAME?	1.28e-08	1.15e-06	Down	0	0	0	0	0	396.416	438.268	462.021	397.484	431.503	395.802	330.138	314.555	438.012	637.689	390.447	410.276	299.931	282.529	372.787	429.03	744.591	195.72	233.343	172.614	321.445	164.754	430.808	201.399	231.027	250.607	421.337	191.255	278.02	260.909	368.954	411.839	292.478	383.638	1169.14	389.014
NC_000001.11_1920	18133.2	19938.9	76.8893	0.00385625	-8.01858	2.06e-07	1.42e-05	Down	0.0791065	0.0523473	5.23405	12.2401	12.4855	1474.15	1502.35	1545.9	1915.14	1711.57	2562.51	2308.05	1746.47	1870.46	1748.31	1833.09	1196.91	1957.69	1689.66	1323.08	1476.93	1207.94	3174.48	2911.86	2983.56	2439.88	2756.13	1567.42	3139.7	2798.46	2039.97	2203.03	2299.07	2120.79	1968.72	2104.13	1989.05	2242.48	1709.74	1043.22	1797.78
hsa-miR-656-3p	2161.3	2377.37	0.59253	0.000249237	-11.9702	9.42e-07	5.42e-05	Down	0.0395532	0	0	0	0	284.259	294.902	306.293	300.771	223.077	258.069	290.312	186.068	373.793	189.625	221.585	201.958	294.974	364.12	263.561	253.023	205.034	325.329	395.949	338.864	389.246	384.117	250.215	378.206	187.376	223.885	145.236	151.096	180.744	200.538	171.128	181.826	224.493	263.617	64.1964	158.816
hsa-miR-181a-5p	84855.1	92783.3	5573.45	0.0600695	-4.05722	1.34e-06	7.06e-05	Down	75.2303	168.611	212.851	375.747	350.662	10931.7	12558	13162.9	14426.4	10087.7	10406.2	9748.72	8162.06	10722	15101.5	11028.6	10866.4	7701.59	8012.84	10262.2	11319.4	14377.3	6053.5	6077.23	5957.24	8545.39	6253.14	11698.1	6620.5	6294.85	7643.26	8314.76	5671.73	7873.11	6889.93	7499.11	8660.71	7956.95	10685.5	13078.1	8676.4
hsa-miR-320a	60861.7	66357.7	5901.65	0.088937	-3.49107	3.02e-06	0.000136212	Down	96.9054	276.917	103.884	175.8	137.259	6980.51	7142.64	8953.9	7218.61	7278.72	5373.54	5912.13	5576.91	6443.03	14049.2	6968.37	10363.3	4335.49	3969.57	6194.78	7209.23	9699.62	3314.17	3209.09	3014.72	6287.05	3269.49	7923.67	3305.76	3873.82	5275.51	6970.56	3581.67	5498.97	4814.91	6877.4	6298.37	5385.29	8178.1	19933.6	6857.19
hsa-miR-9-5p	49077.5	53709.5	2757.31	0.0513374	-4.28385	3.04e-06	0.000136212	Down	26.8962	106.998	170.789	118.112	98.8574	4421.9	6482.34	5438.39	6311.9	5360.69	6115.97	6470.29	4793.61	7512.67	5644.33	4451.94	4030.01	7439.09	8341.39	5613.18	5431.5	5842.64	6887.46	8104.85	7539.93	8238.98	8510.09	4883.73	8300.53	5326.8	6785.75	4317.62	4255.02	4079.83	5200.45	3910.34	4206.84	5613.27	4239.77	1780.39	4113.59
hsa-miR-330-3p	2200.03	2419.94	0.948146	0.000391806	-11.3176	3.55e-06	0.000153012	Down	0	0.0523473	0.0379279	0.0369793	0.0410708	279.839	276.186	338.226	255.788	294.769	246.297	255.83	178.549	300.08	334.123	287.801	276.44	195.84	209.59	231.912	275.195	369.416	163.318	184.03	155.134	258.875	162.714	253.702	182.449	192.919	211.808	241.493	140.126	163.888	188.384	281.483	239.222	227.551	245.167	456.588	241.127
hsa-miR-105-5p	1422.35	1564.59	0	0	#NAME?	4.08e-06	0.000172913	Down	0	0	0	0	0	202.858	215.951	210.845	200.48	177.152	171.479	149.831	119.731	195.537	241.265	185.675	192.323	151.129	156.622	175.798	187.192	242.806	93.658	98.3359	93.8596	153.905	113.668	193.172	112.995	113.237	131.642	133.927	81.8437	97.6827	99.522	154.769	143.169	144.972	170.154	204.748	139.69
hsa-miR-219a-2-3p	13575.4	14909.6	233.53	0.015663	-5.99649	1.07e-05	0.000399675	Down	7.71288	0.418779	5.53747	14.8657	23.821	1312.27	1458.64	1768.56	1439.86	1681.02	1381.51	1401.66	1122.98	1516.94	2085.16	1354.11	1538.58	1224.2	1240.52	1221.77	1486.94	2348.75	1143.23	1134.58	969.566	1573.61	1028.85	1549.74	1097.6	1028.14	1293.8	1676.85	985.464	1205.8	1238.89	1554.39	1679.37	1440.11	1312.68	4462.63	1848.59
NC_000017.11_32737	1087.69	1196.46	0	0	#NAME?	1.69e-05	0.000585425	Down	0	0	0	0	0	103.501	131.3	153.978	146.092	80.108	134.986	162.823	133.055	148.707	188.559	136.272	149.253	112.082	101.372	112.045	182.581	221.76	73.0215	70.5432	80.9397	60.6096	67.3108	195.788	63.4604	73.6437	42.3103	118.706	87.3763	115.249	81.092	62.6366	104.834	62.83	153.474	193.723	109.549
hsa-miR-99a-5p	254708	276418	37602.1	0.136033	-2.87797	1.7e-05	0.000585425	Down	465.542	769.244	1976.95	3771.04	2745.75	32565.8	35844.3	37528.9	32034.7	30512.1	31619.7	30201.7	22036.2	34711.3	41687.7	34933	26718.3	25180.3	26956.2	29414.2	33260.3	37018.4	20930.2	21857.8	21366.7	29204.1	22834	29000.5	23155.8	22232.2	25123.4	25076.1	18163.1	22275.1	21356	27486.7	25898.2	27621.9	26202.6	29210.6	25855.4
hsa-miR-1298-5p	1064.32	1170.75	0	0	#NAME?	1.81e-05	0.000615406	Down	0	0	0	0	0	115.195	141.181	148.466	127.076	131.643	118.244	110.613	104.883	122.251	170.082	123.299	108.591	93.6714	103.369	111.045	131.368	175.237	94.5918	85.5011	75.9047	114.869	85.5756	124.547	100.303	82.8492	104.748	127.039	77.3605	102.151	97.0314	107.813	124.323	115.611	113.591	229.994	124.321
NC_000005.10_11545*>NC_000001.11_1013*>NC_000015.10_29934*	1514.04	1665.41	0.356655	0.000214154	-12.1891	2.01e-05	0.000665328	Down	0	0	0.113784	0	0	208.659	238.468	228.867	161.427	170.502	237.926	187.228	146.951	222.847	186.664	169.38	231.924	212.025	155.861	175.707	209.855	157.071	134.371	231.606	169.289	214.608	188.396	192.799	139.172	127.194	182.088	138.178	109.983	151.093	114.166	100.863	171.439	122.339	202.861	105.826	122.101
hsa-miR-323a-3p	8017.74	8813.06	64.5378	0.00732298	-7.09335	2.46e-05	0.000772828	Down	0.0791065	0.209389	17.1813	3.4021	0.123212	1662.18	1490.19	1483.17	1333.23	1213.15	1152.22	1149.23	743.987	1370.79	1375.93	1386.39	1106.15	781.539	835.604	1136.91	1209.29	1089.08	599.86	614.623	638.398	787.924	708.989	1194.78	634.075	714.562	613.927	498.207	426.389	465.059	496.116	665.016	518.814	653.903	1163.77	335.511	468.678
hsa-miR-330-5p	1175.31	1292.78	0.64267	0.000497122	-10.9741	2.68e-05	0.000820986	Down	0	0.0523473	0	0	0	131.402	150.491	168.763	149.261	129.981	121.121	114.498	94.319	150.307	225.157	138.141	125.646	102.27	96.617	117.229	143.141	185.206	76.85	77.0089	72.8647	115.336	82.1452	142.482	83.9968	81.8593	102.521	133.927	68.5847	105.501	99.7212	115.696	144.133	119.456	116.759	332.729	149.595
hsa-miR-24-3p	22697.9	24822	1456.84	0.0586913	-4.09071	3.52e-05	0.00102623	Down	25.4327	55.5405	46.0824	28.1782	69.615	2393.23	2772.59	3046.75	2555.94	2598.58	2587.49	2818.13	2000.02	3411.72	3749.03	2485.91	2225.68	3055.85	3288.69	2417.52	2712.02	2520.56	2191.58	2423.75	2657.04	3184.01	2842.63	2306.86	2725.89	1921.76	2307.37	2245.03	1822.88	2147.7	2235.41	2151.09	2514.83	2694.52	2256.35	2063.87	2485.81
hsa-miR-218-5p	4950.29	5442.73	25.859	0.0047511	-7.71752	4.55e-05	0.00123622	Down	0	0.0523473	7.889	0.0739586	0.123212	436.472	476.461	492.904	509.123	473.791	496.518	573.097	479.59	684.328	556.319	529.418	459.128	719.834	787.39	532.579	569.914	645.563	656.727	788.038	651.317	805.575	769.346	522.599	838.558	459.877	528.45	506.115	448.042	404.947	579.1	433.964	520.099	623.843	458.465	439.895	614.431
hsa-miR-99b-3p	794.889	874.378	0	0	#NAME?	6.53e-05	0.00173556	Down	0	0	0	0	0	81.401	95.9572	106.21	90.3745	92.5762	79.5266	74.5512	60.3413	93.875	115.244	89.4644	81.612	69.1914	76.9322	77.7587	95.2637	133.145	63.5904	57.7084	50.7298	98.8991	59.1519	88.5528	62.3146	60.7759	76.1414	92.7707	50.7469	68.6419	66.8461	101.287	100.015	89.395	80.6972	201.348	106.39
NC_000014.9_27755	774.19	851.609	0	0	#NAME?	7.74e-05	0.00192931	Down	0	0	0	0	0	44.9363	84.6514	84.5128	101.211	54.86	89.8599	110.005	123.062	80.5405	111.69	65.4896	72.2656	91.6483	88.2486	73.5752	89.6715	108.775	101.408	97.8534	89.5846	65.4658	72.9664	110.598	83.2917	60.7759	49.8473	91.9204	135.548	101.338	87.9659	44.3288	76.1355	56.5382	75.5721	100.365	132.261
hsa-miR-767-5p	691.139	760.253	0	0	#NAME?	0.000115168	0.00278361	Down	0	0	0	0	0	74.679	78.9509	86.2626	78.2087	81.3549	68.5394	66.5375	54.9163	87.4745	99.7277	75.1418	78.3359	61.6047	62.8581	63.5712	76.8192	93.4893	67.8857	54.2343	51.8698	96.471	68.0525	75.9736	65.2232	63.2504	74.0002	81.2063	48.9345	55.9493	59.5737	91.2851	86.6296	91.4923	64.6696	135.606	91.4474
hsa-miR-21-5p	37617.9	41075.8	3039.23	0.0739907	-3.75651	0.00012154	0.00290854	Down	18.1154	88.1006	351.781	143.221	109.413	3154.2	4816.1	4800.26	4943.5	4021.51	3822.64	4078.46	3913.05	4962.47	5263.89	3148.48	3979.43	4174.65	4499.73	4180.69	4237.32	5051.74	4279.04	4756.7	4381.67	6116.52	4984.99	4255.89	5015.31	2873.99	4640.51	3658.45	3347.58	3881.92	4110.49	3136.92	4169.25	4424.49	3907.11	3552.65	4516.87
hsa-miR-101-3p	18444.2	20229.5	592.03	0.0292657	-5.09464	0.000178288	0.00398248	Down	0.830618	0.994599	83.2138	78.2852	55.3634	1450.21	2708.84	2370.82	2656.54	2159.07	1975.61	2241.51	2538.62	1943.85	2824	1490.28	2013.42	2325.5	2256.8	2060.02	2267.98	3061.77	2214.64	2464.96	1967.63	2738.73	2257.69	2499.53	2107.41	1300.94	2003.32	1644.28	1404.7	2115.82	2091.95	1395.64	2010.9	1676.66	2087.88	2439.36	1990.92
hsa-miR-381-3p	14794.7	16212.8	613.775	0.0378575	-4.72328	0.000203455	0.00435179	Down	17.5221	0.680515	29.2803	55.8387	51.092	1067.51	1221.41	1270.58	1415.22	1550.11	1284.98	1588.04	1019.52	1588.73	1478.74	1207.98	1046.79	1055.07	1308.99	1271.51	1418.75	1602.94	1587.8	1686.19	1355.17	2002.45	1515.51	1283.08	1687.08	1252.34	1917.75	1768.43	1416.34	1388.17	1831.44	2109.05	2394.25	2406.94	892.981	3526.99	2743.08
hsa-miR-873-3p	564.525	620.977	0	0	#NAME?	0.000248771	0.00492852	Down	0	0	0	0	0	73.2057	74.1056	90.7244	71.4613	73.7701	63.0458	57.1883	50.8237	66.3526	124.719	67.5654	72.2656	43.0929	44.5047	60.7519	72.5024	102.572	35.8571	25.8626	30.7799	53.8855	31.6157	77.5927	31.1132	36.7229	42.3959	62.1589	33.9585	48.1306	43.7339	59.7548	58.7882	43.78	72.3107	165.386	57.5495
NC_000016.10_30972>NC_000016.10_30181>NC_000016.10_30205	477.491	525.241	0	0	#NAME?	0.000448569	0.00803269	Down	0	0	0	0	0	58.3804	69.8303	80.1384	80.6623	44.7815	69.5858	73.4584	71.001	75.5267	94.2794	75.8683	70.3385	43.5987	34.9	65.1173	99.2861	114.979	26.1458	22.099	24.2249	20.8258	22.7151	98.0184	18.5093	27.5174	17.1297	46.3428	29.7614	41.6319	30.1853	19.4945	32.6601	18.9626	73.4289	60.6929	36.1179
hsa-miR-889-3p	2341.94	2575.39	7.48789	0.00290748	-8.42602	0.000448661	0.00803269	Down	0	0	0.0379279	3.80887	0	218.696	256.994	255.376	257.015	222.661	241.327	267.729	166.843	352.245	209.76	209.961	174.979	364.57	380.287	235.914	219.273	226.412	408.061	455.202	426.168	455.272	463.202	207.371	470.841	250.23	286.922	196.681	204.896	187.445	265.89	217.66	234.189	286.012	189.816	83.1565	208.169
hsa-miR-132-3p	4250.31	4659.23	161.05	0.0345658	-4.85451	0.000635651	0.0104515	Down	8.93903	0.0523473	0.0379279	4.17866	6.53025	477.356	494.797	545.746	523.743	405.839	431.772	419.381	289.619	472.576	433.377	438.293	422.609	317.835	386.278	410.712	443.256	427.68	476.507	452.21	465.878	578.733	523.93	470.289	576.961	498.184	541.041	474.483	386.039	408.704	408.05	528.809	468.271	553.673	449.799	480.803	524.52
hsa-miR-410-3p	4718.02	5182.1	77.2146	0.0149003	-6.06852	0.000659087	0.0107215	Down	0.0395532	0.104695	16.1573	0.0369793	8.78915	573.398	620.492	674.965	621.273	484.493	478.206	522.101	367.853	644.218	663.746	507.83	498.729	500.829	583.22	496.565	533.025	514.856	513.112	550.16	528.863	703.22	569.361	502.547	600.846	406.921	548.064	459.942	387.47	478.057	474.099	455.662	506.928	561.275	536.646	342.106	469.276
hsa-miR-660-5p	405.525	446.078	0	0	#NAME?	0.000747702	0.0118894	Down	0	0	0	0	0	56.815	48.3586	58.7915	55.0017	43.0152	41.3329	39.3397	34.0728	50.3512	51.7589	40.9959	48.7552	24.48	35.851	38.4701	43.1679	48.96	46.689	40.4345	44.0798	62.384	51.1785	50.3169	49.5343	40.5832	45.7362	46.4279	31.2876	37.4687	39.9483	48.821	46.3666	49.6348	52.2762	35.3441	46.6202
hsa-miR-490-3p	375.945	413.54	0	0	#NAME?	0.000955132	0.0143743	Down	0	0	0	0	0	30.4793	37.9079	46.3683	34.6572	36.1577	35.3161	28.5334	27.2202	32.6429	39.2041	28.0225	34.5911	20.0291	21.3014	27.8294	32.2778	81.5262	28.8538	27.2137	22.7999	45.107	26.8872	36.6168	29.3504	25.7357	38.6274	48.3836	23.1795	34.2194	31.9785	50.5162	56.9678	46.5763	32.9871	202.069	63.5265
hsa-miR-340-5p	4554.37	5002.75	70.5146	0.0140952	-6.14866	0.0010211	0.0152033	Down	0.197766	0.104695	11.6818	15.0876	0.164283	298.992	566.053	518.713	543.576	458.413	457.017	502.917	452.655	568.477	508.943	348.932	373.758	495.973	564.962	478.375	472.885	681.785	607.797	774.721	610.278	914.467	687.108	444.632	714.634	386.432	573.073	457.476	412.367	461.302	556.885	407.774	549.547	559.615	373.481	440.101	555.686
hsa-miR-137	364.992	401.491	0	0	#NAME?	0.00103158	0.0152033	Down	0	0	0	0	0	37.5697	48.6437	48.468	42.7336	38.3397	35.9701	45.1678	37.5943	58.8853	52.3511	35.7027	41.625	34.4946	45.3605	36.4693	39.8322	47.8523	46.0353	45.0666	40.9448	58.2748	47.0063	45.2105	54.2057	25.6367	39.1413	33.9281	30.2383	34.6256	38.6532	30.5979	38.4426	42.9935	44.4487	45.9576	45.681
NC_000010.11_22372	356.995	392.694	0	0	#NAME?	0.00109918	0.0160211	Down	0	0	0	0	0	54.4208	58.6194	59.3164	53.5704	56.4185	48.9194	50.9959	36.1667	50.8845	78.7636	56.1488	50.4896	31.0552	20.2553	46.1096	53.7636	73.7724	16.5279	17.8529	22.1349	26.7093	20.7681	57.5407	17.8923	22.4692	19.3565	31.2921	15.1668	26.0961	24.208	26.7837	30.7326	25.4291	47.2442	74.0886	30.4825
hsa-miR-1296-5p	342.731	377.005	0	0	#NAME?	0.00123507	0.0171236	Down	0	0	0	0	0	43.9234	36.6728	48.0306	46.6185	34.5992	42.2485	41.0396	31.0272	56.2184	34.9402	47.1193	29.4844	25.6939	36.8019	40.289	46.2093	45.0831	39.1253	31.1703	36.9549	44.3598	40.5163	34.8731	41.8662	36.6239	33.9168	32.9077	28.2351	27.6192	32.9747	36.1919	36.7292	44.5664	39.2304	28.5432	37.9109
hsa-miR-138-5p	2012.82	2213.13	9.75013	0.00440559	-7.82645	0.00125333	0.0171236	Down	0.0395532	0	0	4.73335	0	174.773	235.903	260.275	284.823	204.27	227.331	240.774	199.298	227.22	355.443	200.517	220.651	255.017	217.293	178.891	230.556	296.197	188.53	178.529	161.214	226.375	162.436	281.974	165.526	126.897	155.366	234.35	143.751	241.567	206.117	140.615	243.077	172.848	190.188	529.44	257.692
hsa-miR-708-3p	2245.3	2467.76	20.7304	0.00840051	-6.89531	0.00125399	0.0171236	Down	0	0.0523473	6.37188	0	0.0410708	240.612	285.591	291.333	269.999	250.714	254.93	246.116	228.992	271.704	435.628	247.636	222.289	280.711	265.031	239.097	274.803	349.92	194.319	194.645	189.524	245.613	187.469	280.729	200.693	172.132	203.501	245.915	173.417	236.388	219.466	192.995	251.751	230.959	242.185	432.476	266.487
hsa-miR-326	327.746	360.521	0	0	#NAME?	0.00142956	0.0191957	Down	0	0	0	0	0	48.988	44.1783	49.9553	48.152	42.2879	45.7801	40.6753	29.0285	34.1364	60.4051	43.7981	45.7682	17.5002	20.5406	34.3775	43.266	63.5816	28.2001	27.5032	22.7999	33.3399	25.3111	47.5769	27.5876	29.0022	25.0093	33.673	19.5547	30.0562	30.7831	26.7837	30.6255	28.6623	45.0078	58.9412	30.5678
hsa-miR-181d-5p	3550.07	3888.6	164.765	0.0423713	-4.56077	0.00149792	0.0196765	Down	9.05769	0.104695	5.91675	4.65939	0.0821415	369.159	483.111	495.704	493.993	396.904	379.844	393.519	375.753	424.891	614.356	370.416	439.857	395.119	387.989	400.435	439.233	579.767	322.527	319.133	296.209	433.045	288.343	523.844	317.214	222.911	326.749	371.168	261.652	342.397	308.229	274.788	365.044	353.124	459.117	575.501	416.593
hsa-miR-129-1-3p	304.117	334.529	0	0	#NAME?	0.00174975	0.0224849	Down	0	0	0	0	0	30.7556	42.9432	42.2564	42.4269	28.5729	35.9701	24.4052	16.0847	34.4564	34.1111	32.4853	24.5703	16.1851	23.1082	29.0117	24.9196	33.2308	37.5379	28.4682	26.3149	41.278	26.98	29.7667	34.8151	39.0985	41.9677	36.394	23.4657	32.6963	27.7944	45.2611	37.5859	38.2747	21.9914	39.6719	36.374
hsa-miR-432-5p	6567.05	7140.52	832.28	0.116557	-3.10089	0.0023534	0.0287281	Down	6.6845	53.2372	8.04071	27.5126	0.0410708	926.075	972.588	1013.89	920.409	905.605	915.341	849.811	611.122	1164.26	1131.47	880.737	733.063	711.134	732.33	848.798	873.659	1137.82	510.31	538.483	535.703	723.579	507.983	839.82	558.187	508.379	600.652	601.777	390.713	442.111	481.272	614.67	594.521	618.862	786.286	586.938	551.16
hsa-miR-22-3p	97639.8	104372	30319.7	0.290496	-1.78341	0.00239747	0.0291191	Down	377.852	1171.69	1025.19	1510.75	1477.23	9847.68	11849.7	13400.4	11313.1	11197	10132.1	10210.7	8920.61	11591.1	18523.1	10028.1	11828.1	7877.3	8444.38	10060	11437.1	14528.5	7002.69	6974.9	6210.41	10373	6677.22	10885.9	7092.75	6067.59	9329.85	10825.7	6869.06	9972.27	8705.33	9334.05	11622.1	10028.2	10955	23973.4	11570.4
hsa-miR-377-3p	266.887	293.576	0	0	#NAME?	0.00248478	0.0298791	Down	0	0	0	0	0	19.9819	30.0223	34.2076	30.3634	30.0275	25.3753	31.3261	26.3636	32.2162	37.9013	16.8135	29.4844	22.3557	27.6728	22.8274	25.3121	34.1169	32.869	30.8807	23.9399	42.3053	31.3375	29.8913	30.4962	17.4211	27.4075	29.6764	19.8409	26.2992	28.4918	27.5466	37.8001	33.2064	26.1847	73.3673	43.034
hsa-miR-1224-5p	1535.4	1688.14	7.94136	0.0047042	-7.73184	0.00262265	0.0309406	Down	0	0	0	4.1047	0	216.762	218.896	235.429	215.611	226.401	243.158	181.885	157.611	245.462	385.172	211.933	196.563	123.917	96.4268	172.524	224.964	383.483	72.8348	75.0788	67.1647	106.931	59.5228	228.917	70.8641	84.9278	75.1136	152.464	70.4925	122.56	99.7212	108.491	144.133	85.0258	197.736	387.651	128.078
NC_000011.10_23954	256.645	282.309	0	0	#NAME?	0.0027291	0.0318659	Down	0	0	0	0	0	44.1997	34.5826	41.9065	45.085	13.9228	21.7129	39.9468	24.0794	19.095	45.3631	18.4741	50.5859	12.1388	28.7188	15.7336	43.0698	44.4185	7.47023	23.2571	22.7999	35.4879	22.0661	42.595	19.5669	8.61156	31.0047	13.6903	19.0778	7.41252	24.0088	15.3413	19.0607	12.5835	47.151	34.1076	10.6731
NC_000009.12_20624	253.693	279.063	0	0	#NAME?	0.00289087	0.0334318	Down	0	0	0	0	0	31.216	20.9966	32.9827	33.6348	21.8193	31.6537	39.5825	29.2189	31.1494	29.9657	34.5611	32.8568	12.7458	15.4055	27.0109	42.6773	50.9539	26.8928	18.1424	30.8749	15.7828	17.4304	46.2069	23.1807	21.0835	12.419	30.6968	22.798	29.5485	23.4111	17.545	25.9139	17.914	27.3029	38.2293	21.3463
hsa-miR-885-3p	228.185	251.003	0	0	#NAME?	0.00361911	0.0401257	Down	0	0	0	0	0	30.2952	29.8322	47.5057	29.8522	27.0144	29.8225	26.8336	22.6518	33.3896	44.6524	28.2301	27.0755	15.9828	16.1662	24.7373	26.3913	41.3169	15.5007	15.4404	17.8599	22.5068	19.7482	31.6349	22.123	17.3221	23.7246	20.748	15.93	14.5204	16.2383	25.3428	24.2006	23.3318	24.6937	36.7867	22.7124
NC_000007.14_17204	228.058	250.864	0	0	#NAME?	0.00372925	0.0411579	Down	0	0	0	0	0	33.7943	46.7435	41.5565	13.4948	38.9631	48.527	15.5416	18.0834	38.5101	28.3075	42.7603	40.0833	36.0119	9.69973	41.0166	17.5615	20.3816	21.01	15.3439	5.98498	16.4365	8.52975	30.2649	9.51906	25.4388	18.3288	30.3567	8.6804	28.7362	8.06935	28.9875	38.0142	25.6039	16.7731	42.5572	29.714
NC_000012.12_26381	223.699	246.069	0	0	#NAME?	0.0040029	0.0437784	Down	0	0	0	0	0	8.4716	14.5361	20.472	23.9227	12.8838	21.3205	29.1405	34.168	26.7757	35.7693	24.8051	25.0521	20.636	22.8229	27.0109	35.7116	42.9785	22.2239	17.2739	23.2749	12.1406	22.3442	34.7486	23.8858	12.7689	11.0486	32.1424	31.4784	27.6192	20.2232	13.9004	18.5252	16.9527	16.3072	42.248	37.1425
hsa-miR-497-5p	219.857	241.842	0	0	#NAME?	0.00404452	0.0438368	Down	0	0	0	0	0	17.7719	28.8822	33.3327	26.683	24.4169	22.6285	22.9482	22.8421	26.4557	36.1246	18.7855	22.5469	13.9597	19.2093	20.7357	29.0402	34.1169	24.465	24.5116	23.9399	35.6747	28.278	29.144	25.1197	15.7384	23.7246	27.1254	15.453	21.8314	28.2925	18.7317	28.4839	23.5066	23.6687	38.5384	27.4086
NC_000008.11_18844	212.469	233.716	0	0	#NAME?	0.00446552	0.0471317	Down	0	0	0	0	0	17.3115	31.1623	35.5199	39.4622	17.8711	29.0377	34.3615	28.5527	24.2155	31.9792	19.0968	26.5938	15.9828	23.7739	18.1892	25.9988	27.36	22.6908	22.1955	18.7149	15.3158	21.9734	37.3641	25.5604	20.0936	14.0463	24.3194	37.3925	22.0345	17.5334	10.3406	14.2419	11.5348	27.0233	17.8266	30.9948
hsa-miR-154-5p	205.855	226.441	0	0	#NAME?	0.00470816	0.0488396	Down	0	0	0	0	0	25.4148	25.1769	27.471	24.3316	22.4427	16.2193	14.6917	12.3728	21.2286	23.5698	21.4839	23.7995	14.6678	18.3534	17.0069	19.6218	18.2769	20.8233	22.0025	19.3799	31.4721	26.7018	23.4148	24.7672	20.1926	26.7223	21.9384	19.364	25.7915	23.1122	25.1733	22.5944	28.8371	21.6187	23.494	29.2017
hsa-miR-136-5p	200.925	221.017	0	0	#NAME?	0.00504667	0.0518105	Down	0	0	0	0	0	10.1291	20.9016	17.06	18.6065	16.3125	17.9197	16.7558	19.1303	21.0152	20.0166	14.3226	23.7031	15.7805	14.93	15.8246	18.1501	40.32	23.0643	20.169	18.7149	28.0167	17.7085	19.6784	22.74	12.274	18.1575	26.02	15.7392	20.6129	18.5296	19.664	27.4131	23.8562	16.8663	84.1869	41.4117
hsa-miR-29a-3p	8126.67	8862.93	764.097	0.0862127	-3.53596	0.0050803	0.0518105	Down	25.4723	0.628168	34.1351	32.6897	73.0238	941.821	1041.47	1179.07	1077.23	859.369	914.164	1058.41	721.431	1286.73	1052.23	989.609	974.237	816.742	908.161	878.537	1050.25	1067.71	943.397	972.261	835.617	1127.77	950.232	1039.34	1005.67	693.676	824.708	771.417	635.768	742.775	754.135	697.648	810.613	839.335	928.205	805.495	882.198
NC_000011.10_24099	189.854	208.839	0	0	#NAME?	0.0057326	0.0574925	Down	0	0	0	0	0	19.4294	25.0819	25.8963	28.8299	18.5984	35.8393	33.2688	26.1733	31.8962	38.2566	30.4096	21.1979	18.1071	17.973	26.2834	35.123	40.0985	13.0729	16.6949	15.8649	12.9811	11.8675	32.7558	13.926	15.4414	8.56484	14.7107	20.2225	14.9266	14.2459	9.74724	14.4561	9.52499	26.2779	14.3231	16.9916
NC_000016.10_30753	187.438	206.182	0	0	#NAME?	0.00593369	0.0592633	Down	0	0	0	0	0	20.9028	20.2365	23.4466	19.6288	10.7019	19.4893	25.2551	20.4627	27.4158	29.6104	27.296	24.9557	19.5233	20.0651	25.8286	33.9457	46.4123	14.4736	10.4223	16.4349	10.3662	10.7549	33.6277	12.5158	15.4414	10.5347	19.2174	19.364	21.6283	15.8398	10.3406	16.7048	11.6222	29.2597	21.5362	17.5039
hsa-miR-124-3p	23723.3	25792.8	3028.11	0.117402	-3.09048	0.00698823	0.0686608	Down	37.0614	2.51267	312.791	287.662	323.104	2290.92	2845.08	3222.69	2898.22	2193.67	2505.87	2568.01	1987.17	2908.31	3564.38	2559.8	2271.74	2208.16	2510.8	2338.49	2746.16	3439.94	2333.98	2233.26	2334.05	3059.62	2609.82	2724.96	2737.26	1922.66	2106.01	2450.64	1812.01	2439.43	2220.37	2227.12	2873.23	2604.43	2351.77	3686.71	3054.48
hsa-let-7i-3p	402.742	442.716	3.00597	0.00678984	-7.20241	0.00731531	0.0710125	Down	0.0791065	0.104695	0.0379279	0.0369793	0.123212	39.4114	56.5293	62.9034	62.2602	40.8333	42.2485	51.4816	43.4	56.1117	72.4862	43.2792	48.2734	46.8357	54.2995	47.2009	59.9445	64.2462	37.4445	29.5297	34.8649	45.8541	40.2382	53.9288	37.8999	22.5682	35.9723	37.9246	28.6167	36.1487	33.174	29.835	41.3338	43.6926	51.6239	52.8616	42.0948
hsa-miR-708-5p	154.295	169.725	0	0	#NAME?	0.00879736	0.0827363	Down	0	0	0	0	0	15.7461	21.7566	26.5962	25.1495	20.053	14.9112	17.1201	14.9426	18.8817	21.0826	18.2665	22.3542	12.7458	17.6878	15.7336	19.2293	25.1446	13.5398	13.4138	12.635	19.7051	15.3906	19.5539	14.2786	9.99733	14.9028	15.3909	12.3052	12.4896	13.0504	13.7309	16.919	15.6419	16.4935	19.7844	17.3332
hsa-miR-185-3p	149.422	164.364	0	0	#NAME?	0.00943213	0.0873466	Down	0	0	0	0	0	14.2728	20.3315	18.1974	19.4244	20.2608	15.1728	13.7203	13.5149	20.6952	21.6748	18.6817	14.9349	12.1388	13.2183	15.188	16.6785	24.1477	12.4193	12.1593	11.305	20.8258	12.7019	16.4402	12.6921	12.9668	13.2755	15.7311	10.5882	12.4896	12.0542	15.2566	18.6323	13.4573	16.8663	34.1076	17.7601
hsa-miR-129-2-3p	866.853	948.976	45.6248	0.0480779	-4.37848	0.00965112	0.0890334	Down	3.0456	0	0	0	0	81.401	108.973	124.582	106.527	79.1729	74.033	83.4148	70.8106	85.4476	111.335	83.9637	85.3698	47.3415	50.9712	70.3921	92.3204	79.3108	88.3355	80.483	75.9997	95.0702	89.7478	90.5456	86.9936	99.1814	86.0766	109.352	83.7515	96.1596	86.87	126.884	104.298	110.193	81.4427	154.051	123.296
NC_000016.10_30803	148.232	163.055	0	0	#NAME?	0.009974	0.091315	Down	0	0	0	0	0	11.0499	14.3461	14.8729	16.1529	9.14333	17.3965	16.7558	16.4654	18.775	23.9252	15.8794	14.0677	11.2284	10.6507	15.8246	18.4445	25.92	16.5279	16.1159	16.0549	9.05875	11.1258	20.3011	13.309	13.2638	8.05095	21.7684	15.453	21.9329	15.6406	10.171	16.1694	8.47636	14.2571	28.6462	16.8208
hsa-miR-490-5p	145.356	159.891	0	0	#NAME?	0.0100847	0.0919796	Down	0	0	0	0	0	16.8511	16.5312	19.2472	18.0953	12.2604	18.4429	16.1487	14.1812	16.7482	25.1096	15.1529	13.0078	10.8238	11.982	15.097	17.2672	18.72	14.4736	11.7733	12.065	14.6621	14.9271	14.9456	14.8956	14.5506	13.7894	15.8161	10.779	16.5512	13.2497	13.9852	17.0261	15.5546	13.0457	27.9249	18.3578
hsa-miR-760	1141.18	1253.44	18.5461	0.0147961	-6.07864	0.0107433	0.0968901	Down	0	0	5.91675	0	0	168.603	167.688	182.849	151.715	143.28	145.058	128.825	106.121	156.921	246.95	145.717	150.505	117.949	101.086	123.05	152.854	214.782	64.991	58.6734	64.6947	97.8718	61.7479	159.918	61.345	81.8593	70.7456	112.243	56.7564	92.5041	81.6897	102.897	123.787	83.0159	135.21	241.638	108.183
hsa-miR-124-5p	134.475	147.922	0	0	#NAME?	0.0116704	0.103323	Down	0	0	0	0	0	15.3778	15.6762	19.9471	16.6641	14.9618	11.772	10.3206	10.85	16.0014	24.8727	15.7756	15.6094	8.90182	8.17821	13.46	13.0485	21.0462	10.1782	10.9048	12.35	14.8489	10.1986	16.3156	12.8684	10.1953	12.3334	14.7957	10.779	13.505	12.1538	17.3755	16.0623	12.8456	14.9094	31.0162	16.3085
NC_000011.10_24028*	175.412	192.946	0.0715438	0.000370796	-11.3971	0.0119043	0.104628	Down	0	0	0	0.0369793	0	19.9819	29.1672	29.3958	21.9802	22.2349	23.2825	22.9482	19.0351	26.669	35.5324	19.7195	20.9089	19.0175	21.2063	19.9172	21.6821	23.1508	17.6484	15.9229	16.6249	19.4249	14.6489	25.6567	13.8379	10.9872	16.6158	17.4317	12.8775	16.4497	17.0353	12.7138	18.204	15.4672	22.9232	18.754	16.8208
NC_000006.12_14337	126.993	139.693	0	0	#NAME?	0.0132327	0.111053	Down	0	0	0	0	0	10.037	11.9709	16.4476	15.8462	15.0657	12.5568	11.7776	10.7548	13.1212	26.294	10.6901	12.6224	14.162	8.84388	12.1868	13.6371	23.7046	11.4855	9.74674	8.07497	16.9968	10.1059	15.3193	9.60719	8.31461	9.33567	16.6664	9.92045	14.4189	15.0429	11.3577	15.9553	8.8259	11.1821	39.5689	16.4793
NC_000018.10_33350>NC_000018.10_33349	124.357	136.792	0	0	#NAME?	0.0137758	0.113639	Down	0	0	0	0	0	12.6153	15.1061	17.3225	16.7663	11.8448	13.734	18.0914	13.2294	16.0014	19.7797	17.3324	16.9583	13.4539	11.2213	14.6423	22.2707	27.1385	8.96428	7.14117	7.69497	6.63063	8.62246	23.2903	6.87487	10.2943	5.73844	13.8603	11.1605	14.1142	10.9584	7.374	11.1366	7.34036	17.239	21.124	11.1001
hsa-miR-379-5p	2953.03	3237.1	112.274	0.0346834	-4.84961	0.0138939	0.114223	Down	0.395532	0.0523473	13.5403	24.8501	5.42134	260.594	405.681	407.604	401.267	290.82	327.001	352.722	262.304	422.331	427.1	299.737	233.563	409.484	434.586	306.033	336.317	404.751	330.091	340.267	346.939	442.758	375.031	318.466	382.613	253.695	311.846	316.832	279.68	276.192	298.865	262.582	312.466	335.472	284.77	219.793	334.88
NC_000020.11_35136	122.587	134.846	0	0	#NAME?	0.0141033	0.115161	Down	0	0	0	0	0	11.7866	18.1464	15.3978	19.0154	9.03943	15.8268	16.3915	14.5619	15.3614	18.3584	18.0589	14.9349	10.8238	8.74878	18.2801	24.0367	26.9169	9.99144	9.55373	8.54997	6.16368	7.97346	18.8066	6.87487	11.4821	5.65279	13.01	9.5389	12.388	10.7591	8.47586	12.4216	8.65113	17.4254	17.3114	11.6977
hsa-miR-34c-3p	112.319	123.551	0	0	#NAME?	0.0163465	0.127976	Down	0	0	0	0	0	14.2728	11.0208	13.4731	13.4948	8.00041	7.32482	5.82811	5.90088	10.4543	10.7782	12.662	9.15365	8.19372	11.6967	10.2769	11.0863	7.86462	9.43117	12.3523	10.545	17.0902	15.1125	11.7074	15.0718	14.9465	13.3611	11.2243	8.87118	12.185	13.0504	16.867	11.9932	16.9527	9.59794	15.4566	13.1493
hsa-miR-29c-3p	414.953	456.115	3.32688	0.00729395	-7.09908	0.0170622	0.131755	Down	0.0395532	0	0.872341	0	0	42.6343	49.8788	52.7549	52.7525	35.6382	43.4257	54.7599	40.5448	60.9121	54.9568	46.7042	48.3698	46.1276	49.83	45.7458	57.5899	49.1816	61.536	52.9798	44.6498	62.1972	51.1785	52.9324	56.9381	30.19	43.852	41.4109	35.6755	41.7335	45.029	33.6492	44.5462	40.1098	48.7352	39.775	50.9749
NC_000012.12_25552	107.729	118.502	0	0	#NAME?	0.0173003	0.13237	Down	0	0	0	0	0	15.9303	16.0562	15.4853	13.0859	15.8969	14.5188	13.3561	8.75615	17.3882	19.0691	12.662	12.6224	10.1157	11.0311	13.5509	14.8144	14.0677	10.3649	13.9928	9.11996	13.448	11.5893	14.572	11.0174	10.0963	11.3912	10.0339	6.58184	6.29556	8.56746	10.5101	9.31616	9.96191	11.4616	7.7283	8.45312
NC_000001.11_936	108.45	119.294	0	0	#NAME?	0.0179979	0.135954	Down	0	0	0	0	0	6.81411	10.5458	9.88607	10.6323	11.3253	10.464	8.01364	11.2307	8.10739	11.9626	7.47267	8.1901	7.18215	6.84687	7.00283	7.7506	10.5231	18.4888	11.7733	11.115	11.4869	12.1456	10.711	13.4853	16.2333	10.8773	15.646	14.4037	14.7235	14.4451	13.9852	16.7048	13.6321	8.47973	19.3723	17.7601
NC_000008.11_18361	107.219	117.941	0	0	#NAME?	0.0179997	0.135954	Down	0	0	0	0	0	11.8787	11.4009	13.0356	10.4278	9.35113	16.3501	17.1201	13.4198	19.5217	15.8712	24.39	13.3932	10.8238	12.0771	18.9167	23.8404	34.0062	7.93712	6.94817	9.02496	5.22979	7.13903	19.1802	6.87487	7.72071	4.71066	11.4794	8.29884	10.4588	7.07313	5.59407	8.35242	5.06834	15.7481	9.58309	8.62389
NC_000002.12_4472	101.809	111.99	0	0	#NAME?	0.0195069	0.142442	Down	0	0	0	0	0	9.11618	13.776	11.2859	11.7569	12.4682	11.9028	12.0205	10.85	12.0544	9.83064	7.47267	8.96094	15.2747	13.5986	7.27567	10.0071	11.2985	16.3411	18.0459	14.8199	14.1018	13.9072	11.832	13.6616	8.80953	12.5047	10.459	7.44034	9.13872	13.6482	6.01786	10.9224	10.4862	9.78431	10.9227	14.857
NC_000013.11_27599	100.728	110.801	0	0	#NAME?	0.0205726	0.148875	Down	0	0	0	0	0	6.9062	10.8308	4.46186	10.4278	9.76674	22.4977	13.7203	12.468	6.2939	9.59376	8.40675	10.1172	16.7921	9.60464	10.7316	5.5922	6.31385	11.6722	26.7311	17.8599	15.4092	6.67545	15.0702	15.9532	13.6597	16.1019	15.9011	15.5484	6.3971	8.26859	8.64538	16.0623	10.661	13.0457	5.46133	4.52541
hsa-miR-431-3p	97.0239	106.726	0	0	#NAME?	0.0212577	0.152916	Down	0	0	0	0	0	11.3262	11.7809	13.648	9.40549	10.7019	10.2024	8.13506	7.32852	11.521	14.0945	9.65219	10.1172	5.86711	6.84687	8.63986	10.0071	10.3015	10.0848	7.91319	9.49996	14.4753	10.1059	11.832	10.4004	8.61156	10.1065	12.3297	5.91412	10.8649	9.76292	11.7815	14.1349	11.797	12.5798	20.4027	13.2347
hsa-miR-32-5p	128.68	141.537	0.115047	0.000812846	-10.2647	0.021674	0.154989	Down	0	0	0	0	0.0410708	14.1807	17.7663	15.1353	17.2775	16.6242	14.5188	18.3342	14.5619	17.8149	17.174	10.1711	11.9479	18.6129	23.2033	16.2793	16.8747	14.8431	15.6875	20.362	18.3349	19.6117	19.0065	17.4366	18.1567	10.6902	18.4144	7.73798	10.8743	15.0281	16.4376	8.13683	10.9224	10.9231	14.2571	4.94611	9.90466
NC_000017.11_31803	92.442	101.686	0	0	#NAME?	0.0234506	0.162874	Down	0	0	0	0	0	10.5895	7.79059	9.97356	11.6546	4.25996	10.464	11.1705	10.3741	11.8411	16.8187	12.9734	12.8151	7.28331	7.79783	10.9135	15.9917	23.4831	7.93712	6.17615	11.685	6.9108	8.15889	18.5575	6.69859	6.23596	4.88196	12.4148	10.6836	11.2711	6.27616	6.10262	7.92409	6.11696	11.0889	14.2201	9.99005
hsa-miR-204-3p	927.638	1018.63	17.7542	0.0174296	-5.84232	0.0242053	0.165136	Down	0	0	0	3.58699	3.86065	124.127	119.234	145.667	115.524	106.603	107.78	96.1637	71.001	119.051	165.818	115.619	112.06	89.0182	90.721	105.861	124.206	155.963	63.0301	54.4273	58.6148	87.599	62.7678	104.619	58.2601	70.8722	70.4886	103.655	51.1285	92.6057	72.3253	107.22	102.799	84.1519	120.207	186.613	105.024
hsa-miR-188-5p	89.4328	98.3761	0	0	#NAME?	0.0242513	0.165136	Down	0	0	0	0	0	10.037	12.826	13.1231	13.5971	8.51992	9.67923	13.4775	9.61273	10.2409	14.9236	10.4825	10.7917	7.38447	7.89292	8.63986	12.7541	13.9569	8.68414	7.14117	5.69998	7.84469	9.36418	11.5829	8.46138	5.74104	7.6227	7.39785	6.39106	8.52947	7.47162	6.95021	10.2799	8.91329	12.3003	13.3957	9.90466
hsa-let-7e-3p	87.3332	96.0665	0	0	#NAME?	0.0246738	0.166378	Down	0	0	0	0	0	12.7995	14.0611	12.0733	10.7345	8.62382	11.2488	10.442	5.71053	11.521	10.4228	11.4166	6.9375	7.99141	9.41445	10.2769	11.8712	14.6215	8.12388	8.97472	9.78496	9.24553	9.82775	6.97463	10.136	9.20546	8.56484	9.52367	5.81873	6.80327	7.07313	9.74724	8.88783	9.87453	8.85247	6.07959	7.4285
hsa-miR-1197	88.7901	97.6691	0	0	#NAME?	0.0247123	0.166378	Down	0	0	0	0	0	8.74785	10.3558	12.3357	11.7569	6.13019	8.76363	11.4134	8.85133	10.2409	7.93558	7.05752	6.64844	10.4192	12.1722	9.00364	10.6939	8.19693	17.2749	16.3089	14.4399	12.234	16.0396	11.3338	18.6856	7.72071	8.65048	7.73798	8.39423	8.42793	9.66329	7.71304	8.4595	12.7582	11.2753	4.12176	11.3562
NC_000004.12_10127	87.5228	96.2751	0	0	#NAME?	0.0253323	0.169139	Down	0	0	0	0	0	10.8657	9.12069	12.3357	12.4725	10.1823	9.15603	9.34925	8.85133	12.2678	11.3704	12.3507	9.15365	10.1157	6.2763	7.91229	10.0071	13.4031	7.47023	3.9566	7.69497	8.12486	6.49002	10.5865	6.08162	8.80953	6.85187	11.8196	7.15417	9.3418	7.27238	6.27214	11.672	7.42774	7.82745	12.5714	9.39235
NC_000001.11_2055	87.6488	96.4137	0	0	#NAME?	0.0255432	0.170077	Down	0	0	0	0	0	7.55077	8.26562	7.96135	6.95188	4.98727	10.8564	12.1419	8.9465	12.5878	14.9236	12.4544	8.86458	11.7342	10.8409	11.3682	15.6974	18.6092	10.3649	8.1062	12.73	5.97691	8.99332	11.5829	7.84441	8.51258	4.62501	12.8399	8.58501	10.2557	7.57124	6.61117	9.85157	6.81604	8.75929	10.2014	12.3808
hsa-miR-592	85.7097	94.2806	0	0	#NAME?	0.025875	0.170859	Down	0	0	0	0	0	6.81411	8.55064	10.236	12.3703	10.1823	10.3332	11.4134	9.51755	13.2278	11.3704	7.26509	6.55208	7.38447	10.2703	13.0962	10.0071	12.7385	13.0729	10.6153	11.78	16.0629	12.1456	8.59374	14.6311	4.45426	9.25002	9.94883	6.48645	8.42793	8.56746	6.69593	8.67367	11.5348	9.50476	8.44961	9.1362
hsa-miR-495-3p	1004.15	1102.5	20.6303	0.0187122	-5.73988	0.0260879	0.170869	Down	0.0791065	0.209389	0.151712	8.35732	0.0821415	90.8855	95.7672	113.471	103.154	94.8621	87.3747	98.2279	58.1523	120.437	85.3963	80.1236	74.6745	100.145	128.664	88.6723	90.5544	85.2924	134.838	147.649	121.79	149.142	140.926	89.9229	156.8	103.141	138.922	115.134	105.119	97.175	113.569	130.02	123.038	156.419	71.2857	132.102	161.719
NT_187507.1_39398	85.2855	93.8141	0	0	#NAME?	0.0266527	0.172518	Down	0	0	0	0	0	9.20826	9.88074	11.1109	8.89432	9.76674	15.4344	16.8772	15.2281	16.0014	17.8847	16.2946	8.96094	12.7458	13.0281	11.4592	14.2258	17.7231	7.93712	7.14117	8.64497	6.35046	7.13903	10.0883	8.63766	8.61156	5.65279	7.31282	8.77579	7.6156	7.96973	5.76359	6.6391	3.93233	8.107	5.56437	7.94081
NC_000008.11_18616>NC_000008.11_18615	86.9805	95.6786	0	0	#NAME?	0.0267663	0.172518	Down	0	0	0	0	0	11.3262	12.636	28.7834	4.19158	4.88337	12.0336	6.79946	6.47194	9.3875	0.82909	6.33101	22.2578	1.82083	0.950954	6.27527	12.7541	1.10769	5.97619	14.7649	4.65498	3.73557	9.08603	20.6748	1.14581	6.33494	8.39354	6.97269	20.9856	13.8096	2.39092	4.23793	9.95866	2.9711	12.3935	4.84307	24.6763
hsa-miR-222-3p	2263.27	2477.81	117.96	0.0476065	-4.3927	0.0269843	0.17346	Down	0.197766	0.0523473	21.5051	9.57764	10.1445	270.723	307.063	318.367	284.618	240.636	281.744	256.679	180.929	344.884	362.431	255.316	222	254.309	284.05	242.553	267.641	262.302	202.07	236.334	216.029	286.891	244.118	236.764	248.641	195.888	225.084	213.007	169.506	205.621	204.324	233.934	248.645	255.165	237.06	237.104	246.421
hsa-miR-935	78.016	85.8176	0	0	#NAME?	0.0296991	0.186311	Down	0	0	0	0	0	9.94492	8.36063	10.8484	8.07645	7.89651	7.32482	8.86358	5.80571	9.70753	9.47532	11.6241	7.9974	6.3729	8.17821	8.09419	8.63358	11.8523	6.72321	6.46566	8.26497	9.89925	7.6026	9.09192	8.7258	8.11665	7.45141	7.22778	5.15101	6.29556	6.27616	11.0186	8.88783	8.12682	6.98879	12.5714	10.8439
NC_000001.11_2160	77.2147	84.9362	0	0	#NAME?	0.0310881	0.193659	Down	0	0	0	0	0	5.98537	11.4009	9.97356	9.71219	4.57167	9.28683	11.0491	9.42238	13.5479	9.11999	11.1052	8.67188	6.27174	7.89292	8.00324	16.188	18.2769	8.40401	6.36915	7.69497	6.25707	6.21188	11.2092	6.96301	6.03799	3.93982	8.92844	6.48645	8.52947	6.07692	5.50931	7.70993	4.63141	8.38655	15.5596	6.8308
NC_000006.12_15261	76.3571	83.9928	0	0	#NAME?	0.0318243	0.197229	Down	0	0	0	0	0	5.70912	5.70043	6.82402	8.28092	4.36386	7.06322	7.52797	7.51887	9.92089	14.0945	7.68024	7.80469	15.477	11.4115	8.54891	10.0071	11.8523	7.09672	5.59714	6.74497	5.69674	5.37745	9.96375	6.78673	5.24612	3.85418	12.1597	6.48645	8.83409	8.66708	3.8989	8.99492	4.98096	7.92063	16.7962	7.59927
hsa-miR-148b-3p	4194.56	4573.17	408.468	0.0893185	-3.4849	0.0326799	0.200986	Down	4.98371	0.837557	54.3886	39.383	27.4353	390.154	530.71	497.803	536.113	560.237	415.553	468.434	396.121	591.946	661.614	314.89	337.625	673.807	747.83	423.717	465.526	422.031	528.239	583.55	548.718	785.123	682.472	356.453	609.748	390.193	486.226	409.688	342.446	399.565	461.746	354.545	407.234	476.075	346.644	317.788	416.423
NC_000005.10_11819	72.4893	79.7383	0	0	#NAME?	0.0347149	0.210291	Down	0	0	0	0	0	6.99828	6.74551	9.09869	7.97422	3.74045	9.67923	9.71351	10.0886	9.3875	11.0151	10.8976	9.63542	5.6648	5.89592	8.27608	12.7541	16.8369	6.3497	4.53561	7.12497	4.57607	6.39731	13.8247	5.64092	6.43393	3.68288	8.50327	7.91729	10.2557	5.0807	3.98366	6.53202	4.36926	8.57292	10.8196	7.17234
hsa-miR-125b-2-3p	1028.29	1127.9	32.1634	0.0285161	-5.13208	0.0351345	0.21101	Down	0.0395532	0.104695	6.44774	5.02918	0.123212	110.131	113.914	132.806	120.738	106.811	104.64	97.985	82.8979	120.971	152.079	105.448	106.857	86.0847	94.0494	97.6759	105.761	171.692	90.6699	89.8437	83.2197	125.982	89.9332	107.733	98.8043	90.8668	113.398	128.229	77.8374	96.1596	93.2458	126.375	135.566	129.243	95.6999	211.034	129.102
hsa-miR-328-3p	2694.55	2898.47	655.345	0.2261	-2.14497	0.0351829	0.21101	Down	17.0079	28.1105	5.23405	19.8209	0.246425	372.658	331.86	383.895	323.876	428.386	385.469	376.398	285.907	495.084	564.137	461.333	256.784	236.809	271.593	336.227	402.442	375.508	211.408	176.599	219.734	304.449	258.118	318.716	246.438	202.223	222.857	217.599	221.302	209.987	199.741	278.178	228.942	266.962	276.943	287.493	287.15
hsa-let-7i-5p	69025.5	72041.1	38869.4	0.539545	-0.890185	0.0358011	0.213657	Down	487.968	1709.4	1197.08	1774.04	1209.66	5403.68	8153.42	7685.42	8048.44	7607.98	6630.8	6600.81	6070.3	8652.19	8737.54	5469.06	5679.79	6370.57	7581.01	6808.03	7063.74	14322.7	6583.14	6710.48	6282.8	8727.5	6847.07	6761.4	7255.02	4773.58	7890.27	7916.89	5383.37	5473.58	6322.28	6320.11	8350.39	8500.83	5665.3	10413.4	9738.5
hsa-miR-210-3p	68.5739	75.4313	0	0	#NAME?	0.0365186	0.216688	Down	0	0	0	0	0	8.10327	10.7358	9.79859	7.87198	8.93553	5.23202	7.89223	5.90088	10.0276	13.0286	7.68024	7.90104	3.94513	4.75477	6.18432	7.45627	8.75077	4.94903	4.1496	4.55998	8.96536	4.07944	7.47281	4.93581	4.55324	6.59492	8.67334	4.00634	6.19402	7.67086	7.54352	8.56659	6.64127	8.01381	21.9484	10.0754
NC_000011.10_23954*	69.1602	76.0762	0	0	#NAME?	0.0366866	0.216801	Down	0	0	0	0	0	5.34079	9.12069	9.97356	8.79209	5.61068	6.93242	5.82811	4.18772	7.25398	10.7782	5.70829	9.15365	4.65322	3.51853	6.63905	7.84871	7.42154	6.72321	7.81669	7.31497	9.71247	5.74831	6.85008	7.31557	7.91868	7.9653	9.18354	5.91412	9.44334	6.87389	10.2558	10.7082	9.26283	6.15014	10.5105	7.85542
hsa-miR-219a-5p	688.064	755.664	12.0647	0.0159657	-5.96888	0.0377421	0.222494	Down	0	0	0	4.51147	1.19105	50.0009	87.4066	89.3246	97.7353	76.1598	73.6406	83.779	95.6514	94.5151	138.695	61.8571	89.7057	81.128	77.8832	64.0259	87.7093	105.231	94.0315	83.764	75.2397	97.6851	82.8869	107.982	81.5289	50.0856	56.6992	61.0535	49.8884	83.7716	75.4135	37.6328	67.0335	51.6446	85.636	129.423	70.1011
hsa-miR-3184-5p	91.1326	100.182	0.64267	0.00641505	-7.28432	0.0381855	0.224561	Down	0	0.0523473	0	0	0	11.8787	11.4959	12.2482	10.7345	14.754	10.464	10.1992	7.04299	12.5878	16.3449	11.7279	9.92448	8.80066	7.89292	8.9127	11.8712	14.7323	6.3497	5.21113	8.26497	9.89925	5.47016	10.9601	7.05115	7.02783	7.794	7.31282	6.29567	6.3971	7.17275	8.39111	9.102	7.77728	9.41157	21.5362	10.2462
NC_000004.12_11034	91.0612	100.156	0.115047	0.00114868	-9.7658	0.0393765	0.229333	Down	0	0	0	0	0.0410708	6.26162	12.636	16.3601	14.5172	5.71458	10.7256	10.3206	5.61536	11.0943	12.9101	8.61432	11.0807	9.91339	7.03706	6.73	9.12412	9.85847	5.78943	7.91319	8.73997	5.32318	6.3046	18.1838	9.60719	7.91868	5.90974	10.374	24.9919	9.44334	6.67465	5.67883	6.31786	7.77728	11.5548	11.644	22.4563
hsa-miR-125a-3p	1034.15	1133.5	40.5894	0.0358088	-4.80354	0.0397365	0.230873	Down	0.0395532	0	0.0379279	0.0369793	14.2105	140.886	145.266	160.889	131.779	141.41	118.898	121.297	96.7935	145.613	233.567	123.818	130.464	101.562	100.516	106.952	129.209	158.622	63.2168	61.5685	71.7247	100.767	65.8274	122.181	65.135	78.7908	86.4192	103.06	60.7628	89.4579	82.7855	118.408	107.618	101.367	126.73	168.374	99.3882
hsa-miR-195-3p	63.8712	70.2583	0	0	#NAME?	0.0402323	0.232635	Down	0	0	0	0	0	7.55077	5.98545	8.39879	6.64518	6.6497	6.14762	7.16371	4.6636	8.32074	8.40934	6.4348	8.09375	8.39604	7.79783	8.27608	8.33925	9.7477	6.44308	6.36915	7.59997	7.28435	7.97346	7.09917	7.75627	5.84003	6.50928	5.95229	5.24639	6.09248	5.47919	7.96731	7.49576	5.94219	5.03193	4.84307	9.22158
NC_000007.14_16448	64.0705	70.4775	0	0	#NAME?	0.0409797	0.235828	Down	0	0	0	0	0	7.45869	8.93067	10.1485	9.40549	6.13019	12.0336	8.985	9.04168	10.0276	11.2519	10.6901	8.28646	8.59835	4.94496	6.18432	10.6939	12.1846	4.20201	4.72861	5.79498	4.2959	3.43044	9.71466	4.31883	4.75121	3.85418	6.29242	6.9634	5.68631	6.07692	2.88179	5.13995	3.49541	8.47973	6.18264	4.78156
NC_000017.11_32606	64.0747	70.4822	0	0	#NAME?	0.041517	0.238284	Down	0	0	0	0	0	6.3537	4.65535	6.29909	6.74741	8.83163	7.06322	8.13506	9.04168	6.93395	12.081	11.0014	6.9375	2.52893	4.94496	5.27486	8.53547	14.9539	8.49739	5.11462	8.64497	5.04301	6.9536	12.081	7.49185	8.21563	4.02547	9.6087	5.43717	7.31097	8.36821	4.916	6.96035	5.06834	7.26834	6.8009	5.46464
hsa-miR-212-3p	86.5996	95.2481	0.115047	0.00120787	-9.69332	0.0416035	0.238284	Down	0	0	0	0	0.0410708	11.6945	9.3107	8.04884	8.17868	9.35113	9.41763	8.3779	4.18772	9.60086	7.10649	10.4825	7.51563	5.76595	6.46649	6.73	7.35816	9.30462	8.8709	12.2558	11.21	11.9538	12.98	8.96738	12.0751	13.6597	10.6204	11.3094	7.15417	6.80327	8.56746	11.6119	11.0295	11.0105	8.57292	11.0257	10.5877
hsa-miR-346	61.4465	67.5911	0	0	#NAME?	0.0425917	0.243367	Down	0	0	0	0	0	8.19535	9.3107	9.36115	9.40549	7.79261	7.19402	7.04229	5.61536	9.92089	7.46181	7.57645	6.64844	4.75438	6.75178	7.82135	8.04492	8.64001	5.69605	6.36915	5.50998	6.72402	4.72845	6.97463	5.90534	4.94917	5.22455	6.54752	3.62478	5.48323	5.37957	7.28924	5.99661	6.90343	6.80242	8.75874	8.02619
hsa-miR-140-5p	556.525	610.812	13.6471	0.0223426	-5.48406	0.0442021	0.25138	Down	0	0	0	0.0369793	4.84635	55.2496	60.8046	69.2025	55.4106	75.8481	59.1218	66.9018	42.829	79.1537	50.9298	57.6018	51.4531	59.5815	76.3616	61.9342	51.9977	68.3447	60.3221	60.314	63.7448	74.4312	67.4963	53.3061	69.6301	43.6517	80.4238	54.506	50.4608	41.6319	55.9873	63.7385	69.7106	85.8123	48.8284	53.3768	75.395
NC_000003.12_7136	59.3716	65.3088	0	0	#NAME?	0.0453687	0.256136	Down	0	0	0	0	0	5.70912	8.64565	4.98678	7.66752	4.25996	7.32482	8.3779	8.37545	8.21407	7.22493	9.65219	12.526	7.28331	6.46649	12.7324	13.8333	23.1508	2.98809	3.28108	3.03999	2.6149	2.41058	14.6965	2.55604	2.77154	1.28473	3.82647	2.5755	3.75703	3.58638	2.71228	5.13995	1.66032	11.8344	6.18264	4.61079
NC_000012.12_25134	58.9925	64.8918	0	0	#NAME?	0.0457227	0.257004	Down	0	0	0	0	0	6.62995	6.84051	8.3113	5.31615	7.79261	5.75522	4.4925	4.85395	3.84034	11.1335	7.05752	8.28646	5.56364	5.32534	6.36621	7.06384	10.6339	3.26823	4.63211	3.13499	6.53724	3.70859	7.84645	3.78999	4.94917	6.16668	6.63255	4.76945	5.48323	5.57881	6.18738	8.35242	4.89357	4.56601	15.9718	8.11158
hsa-miR-1264	58.1469	63.9616	0	0	#NAME?	0.0459483	0.257673	Down	0	0	0	0	0	5.34079	5.60542	7.08648	6.44071	6.02629	4.70881	6.55662	5.52018	9.92089	5.92207	5.08556	4.23958	4.55207	6.08611	6.45716	5.78842	8.75077	7.75037	8.49221	7.02997	10.6464	8.99332	6.1028	9.95975	6.13698	7.10881	6.37746	4.19712	4.56936	6.57502	8.30635	6.6391	8.38898	4.47283	6.59481	7.59927
NC_000007.14_16694	60.374	66.4113	0	0	#NAME?	0.0462311	0.258659	Down	0	0	0	0	0	8.19535	14.5361	13.9105	4.90721	4.57167	7.06322	4.4925	5.32983	3.41364	3.07948	5.29314	15.6094	1.61851	0.760763	4.72919	6.08275	2.32616	4.94903	8.78171	4.46498	2.33473	4.26487	15.6929	2.11535	4.85019	6.42363	6.80262	15.5484	5.78786	3.18789	3.72938	6.6391	2.88371	9.97068	3.29741	10.8439
hsa-miR-337-5p	56.83	62.513	0	0	#NAME?	0.0478782	0.267256	Down	0	0	0	0	0	6.53787	7.03053	10.236	8.99655	4.98727	8.24043	7.40655	5.42501	9.81421	9.83064	6.22722	7.13021	5.6648	5.99101	5.09297	8.04492	7.97539	5.88281	4.1496	4.36998	6.72402	5.65559	6.85008	6.2579	4.65222	4.36807	5.86726	3.72017	6.3971	5.37957	3.8989	4.92579	5.59265	6.24332	6.59481	4.95233
hsa-miR-216b-5p	55.1392	60.6532	0	0	#NAME?	0.0493119	0.273015	Down	0	0	0	0	0	5.34079	7.69558	6.73653	5.52061	6.02629	5.10122	5.46385	4.2829	8.21407	7.81713	6.95373	5.6849	4.65322	5.04006	6.5481	6.47518	12.2954	4.57552	6.65866	4.55998	8.21825	5.00659	7.59736	4.49511	3.76137	5.1389	7.73798	3.52939	4.6709	4.18411	6.69593	6.85327	7.51513	5.87058	9.17091	8.11158
hsa-miR-221-3p	9018.35	9635.26	2849.26	0.295711	-1.75774	0.0493619	0.273015	Down	36.1517	114.536	177.123	119.961	40.7833	890.715	1024.27	1142.41	1044.42	888.877	823.781	802.7	635.773	997.209	1164.75	775.497	847.435	694.747	833.036	771.403	865.026	1041.9	890.172	834.745	851.957	1320.15	985.371	867.843	1025.41	734.853	1115.57	1012.06	727.532	838.02	816.2	1160.85	1166.66	1286.22	802.22	1412.22	1223.23
[truncated: 16 more columns]
