# Supplementary material for: Identification of exosomal miRNAs as diagnostic biomarkers for cholangiocarcinoma and gallbladder carcinoma
Source: Signal Transduct Target Ther. 2020 Jun 12;5:77. doi: 10.1038/s41392-020-0162-6 (PMC7289871; doi:10.1038/s41392-020-0162-6)
Supplement: Supplementary file 3 — Data S2 [file 41392_2020_162_MOESM3_ESM.xlsx]

## Sheet: Group_C胆囊癌.VS.Group_N正常人.diff.m
miRNA_id	baseMean	baseMean_Group_N	baseMean_Group_C	foldChange(Group_C/Group_N)	log2FoldChange	pval	padj	up_down	Sample_C3_TPM	Sample_C39_TPM	Sample_C41_TPM	Sample_C6_TPM	Sample_N1_TPM	Sample_N10_TPM	Sample_N11_TPM	Sample_N12_TPM	Sample_N13_TPM	Sample_N14_TPM	Sample_N15_TPM	Sample_N16_TPM	Sample_N17_TPM	Sample_N18_TPM	Sample_N19_TPM	Sample_N2_TPM	Sample_N20_TPM	Sample_N21_TPM	Sample_N22_TPM	Sample_N23_TPM	Sample_N24_TPM	Sample_N25_TPM	Sample_N26_TPM	Sample_N27_TPM	Sample_N28_TPM	Sample_N29_TPM	Sample_N3_TPM	Sample_N30_TPM	Sample_N31_TPM	Sample_N32_TPM	Sample_N33_TPM	Sample_N34_TPM	Sample_N35_TPM	Sample_N36_TPM	Sample_N37_TPM	Sample_N38_TPM	Sample_N39_TPM	Sample_N4_TPM	Sample_N40_TPM	Sample_N41_TPM	Sample_N42_TPM
hsa-miR-26a-5p	34407.4	7491.99	370850	49.4995	5.62934	1.53e-19	3.7e-17	Up	28053.5	9066.75	24107.2	9388.08	838.412	1050.3	1207.94	859.375	942.698	680.555	953.138	610.075	1310.73	923.843	1124.53	705.313	899.185	980.719	1272.15	1141.5	960.038	516.193	698.773	672.217	624.4	638.433	814.786	600.934	691.994	647.93	484.262	550.681	414.289	562.065	449.306	464.309	548.08	939.946	283.165	501.295	382.923
hsa-miR-486-5p	24665.2	4967.45	270888	54.5325	5.76904	0.000236582	0.00238455	Up	6796.17	10168.6	7580	9188.48	881.415	1294	205.945	857.433	3088.16	212.158	559.255	305.133	621.709	899.918	482.817	802.63	399.368	253.62	886.45	245.076	652.21	70.9672	128.445	211.374	335.921	171.615	217.957	176.367	645.075	638.509	107.907	415.61	213.237	671.25	145.192	150.129	498.183	137.912	279.661	291.334	4712.61
hsa-let-7f-5p	9674.59	2065.38	104790	50.7362	5.66494	4.99e-11	2.52e-09	Up	9201.05	2859.37	3659.36	2818.17	158.843	263.55	268.149	232.172	229.726	164.285	245.023	186.925	372.087	204.075	208.716	120.346	247.329	280.817	281.296	237.031	224.419	232.137	307.07	322.429	275.311	281.945	200.271	308.223	198.957	253.005	126.529	196.787	125.099	197.749	111.542	134.174	203.52	170.34	49.8733	163.085	137.204
hsa-miR-451a	24649.8	18322.2	103745	5.66225	2.50137	0.00730746	0.041789	Up	5646.62	3443.41	3293.32	3019.6	2433.38	4871.02	590.54	2905.27	7374.41	951.442	1924.12	737.135	3108.76	2406.97	1063.71	2471.2	1841.77	1937.76	2895.17	1174.76	2227.46	604.062	541.957	1316.88	2269.45	1137.98	962	1556.1	1993.03	3466.1	413.429	1902.72	1130.36	2338.52	711.549	718.63	2610.2	446.817	1695.59	1466.32	15012
hsa-miR-191-5p	9373.97	2845.88	90975.1	31.9673	4.99852	8.96e-11	4.17e-09	Up	3063.41	2052.04	11095.4	2027.04	348.349	384.209	445.048	328.067	380.072	241.458	301.362	207.673	415.717	374.393	362.943	290.604	226.491	238.88	348.232	360.942	402.868	157.248	186.443	188.194	238.142	176.251	307.88	182.449	225.88	249.151	236.221	190.301	189.375	221.957	249.868	225.515	226.328	305.084	379.408	253.252	330.632
hsa-let-7a-5p	9809.61	4077.69	81458.5	19.9766	4.32024	6.24e-12	3.87e-10	Up	6948.51	2104.3	3558.06	2253.28	383.892	532.23	581.791	544.7	431.711	371.604	454.592	312.271	690.088	440.484	447.011	286.461	424.86	607.755	536.672	498.491	452.382	406.287	445.069	467.208	494.962	509.838	461.322	526.809	368.417	505.925	260.71	374.688	221.563	308.727	277.246	278.735	423.993	337.885	110.36	343.845	284.386
hsa-miR-1-3p	3326.7	85.7941	43838	510.968	8.99709	1.86e-13	1.73e-11	Up	7310.11	345.724	987.798	2073.45	5.34079	8.64565	10.9359	7.76975	7.0653	5.88602	7.77081	6.66229	9.70753	9.83064	5.91586	7.32292	8.39604	10.3654	5.91148	6.47518	8.97231	10.9252	15.5369	12.635	20.3588	16.9668	13.7002	17.1872	5.93901	17.8149	6.54752	9.34812	5.58477	7.87011	5.93311	6.10369	12.5835	4.47283	3.29741	9.05081	7.10005
hsa-miR-125a-5p	6943.32	4281.56	40215.3	9.39267	3.23154	1.52e-12	1.12e-10	Up	3743.9	926.753	1116.23	1601.18	607.469	581.254	711.622	588.456	610.733	512.084	562.048	320.266	797.831	507.166	575.81	420.49	320.466	369.826	433.357	542.542	657.083	315.244	342.294	324.044	454.432	384.024	510.642	370.362	336.94	353.899	336.305	244.959	215.065	306.934	423.285	342.449	387.379	401.436	451.745	390.551	292.157
hsa-miR-122-5p	5737.74	3363.59	35414.7	10.5288	3.39627	1.45e-05	0.000220824	Up	3130.07	1025.81	526.272	1147.39	149.266	396.56	370.334	250.268	286.353	515.615	299.662	267.634	173.776	776.028	255.939	572.922	264.222	317.714	455.912	510.951	544.542	384.904	147.649	116.47	200.32	113.854	117.572	213.209	114.425	163.588	208.755	521.11	87.1224	164.774	94.4211	126.893	334.947	173.322	378.481	221.83	319.982
hsa-miR-151a-5p	2515.92	85.8591	32891.6	383.088	8.58153	5.68e-27	4.58e-24	Up	1466.97	711.333	3703.93	795.538	9.39243	11.6859	9.18618	7.05412	7.79261	10.9872	7.28513	5.71053	7.78736	8.64623	7.78403	6.84115	6.17058	9.03407	7.82135	10.2033	12.6277	6.62983	5.69364	5.98498	10.2728	7.23174	8.59374	8.63766	5.24612	8.13659	9.77877	6.00951	7.41252	7.27238	8.89966	8.03117	9.00067	6.52287	16.6931	9.05081	13.2406
hsa-miR-146a-5p	5321.68	3280.67	30834.2	9.39874	3.23247	3.44e-05	0.000473253	Up	356.097	594.001	5396.82	463.813	303.781	425.917	447.935	320.298	449.478	269.841	318.36	231.277	535.835	480.043	326.41	340.901	296.896	283.384	459.459	342.89	376.062	243.903	307.07	286.519	411.192	266.369	288.824	327.526	263.296	382.077	321.764	264.8	267.155	284.918	277.754	311.717	342.375	283.372	491.829	352.725	393.093
hsa-miR-10b-5p	3113.91	1434.03	24112.4	16.8145	4.07163	4.05e-11	2.08e-09	Up	2335.06	301.074	543.851	1692.43	205.713	200.56	210.057	177.273	196.478	198.555	150.681	116.971	210.792	185.598	174.881	154.841	145.363	148.064	152.243	168.355	184.431	120.177	120.531	133.379	190.701	137.31	138.372	144.813	140.062	149.028	136.733	92.7181	104.08	121.937	127.138	103.977	121.815	152.262	82.126	94.6066	88.9425
hsa-miR-423-3p	4817.76	3536.45	20834.1	5.89123	2.55857	6.94e-08	1.84e-06	Up	321.098	416.101	2613.49	771.709	407.742	431.997	488.792	394.622	475.973	333.41	362.921	252.691	405.476	457.895	416.394	320.378	286.679	300.121	370.332	400.48	385.256	245.117	234.308	232.464	365.338	256.82	352.468	234.715	301.009	344.049	316.067	251.636	273.451	280.435	447.865	374.788	394.981	318.409	570.554	389.356	467.26
hsa-miR-206	2946.17	1656.71	19064.4	11.5074	3.52448	1.91e-06	3.64e-05	Up	3487.16	153.726	318.875	792.496	152.673	172.628	150.041	158.973	182.867	216.344	165.615	124.965	180.069	183.347	157.653	155.034	138.484	145.306	173.707	173.653	391.126	127.087	123.716	117.42	163.991	107.549	153.442	117.578	109.674	143.461	164.708	87.0901	108.243	114.266	186.045	205.598	184.994	134.185	289.657	208.852	192.085
hsa-let-7c-5p	5151.11	4100.31	18286.1	4.45968	2.15694	7.33e-07	1.54e-05	Up	2530.67	200.68	365.465	996.577	410.965	565.388	588.353	540.1	409.06	456.886	416.952	233.846	665.659	366.576	453.964	319.703	380.958	455.697	388.976	418.827	689.096	285.55	394.116	355.679	390.46	320.514	483.117	394.688	298.336	442.973	414.875	323.464	217.806	290.596	397.094	436.468	443.48	351.49	328.813	527.423	343.009
hsa-miR-10a-5p	2163.38	1265.09	13391.9	10.5857	3.40405	9.15e-10	3.51e-08	Up	1088.13	328.518	276.416	608.538	184.534	191.154	198.684	163.778	157.619	161.408	145.217	104.598	190.63	156.224	166.682	141.93	116.331	114.115	149.242	158.446	161.28	103.836	109.434	117.325	155.4	121.549	131.397	119.164	123.63	124.361	114.454	85.5639	84.9901	101.514	115.272	88.6642	121.116	138.285	70.0699	86.5804	74.1667
hsa-miR-192-5p	1165.05	378.889	10992.1	29.0114	4.85855	1.14e-13	1.14e-11	Up	1191.61	234.663	242.266	436.631	30.0189	43.5133	36.4822	43.8582	59.9512	38.7169	47.5962	41.3062	44.5906	60.0498	36.3255	57.7161	40.7663	45.3605	42.108	40.7152	58.0431	36.2306	31.8458	27.4549	28.7639	30.874	31.0122	31.1132	28.2103	31.9468	25.2547	35.9616	19.2929	34.8676	19.4945	27.5202	35.9153	28.7938	40.3932	31.7632	129.432
NC_000010.11_21778	623.399	5.06411	8352.59	1649.37	10.6877	3.72e-20	9.99e-18	Up	867.568	224.372	142.507	243.977	1.10499	1.14009	0.787386	0.511168	0.415606	0.523202	0.971351	0.571053	1.38679	0.473766	1.03787	0.578125	0.202314	0	0.727567	1.66785	0.775385	0.0933779	0.289507	0.284999	0.0933892	0.0927146	0.996375	0	0.791868	0.0856484	0.0850327	0.381556	0.101541	0.0996216	0.254276	0	0.17477	0.186368	0.309132	0.256155	0.575679
hsa-let-7d-5p	1759.37	1269.19	7886.68	6.21395	2.63551	1.08e-06	2.19e-05	Up	605.422	160.319	579.441	251.192	126.522	166.167	200.784	166.538	132.37	114.45	140.846	88.2277	200.125	172.451	136.999	112.734	100.449	134.275	126.597	132.643	150.203	116.162	134.042	127.68	153.905	141.668	153.691	155.302	106.803	149.456	100.509	98.0599	83.9747	115.561	94.2516	108.26	127.145	121.791	65.536	127.48	141.233
hsa-miR-199a-5p	729.259	166.027	7769.66	46.7975	5.54836	2.94e-30	3.55e-27	Up	754.254	98.1962	658.98	287.851	12.4312	23.2768	29.9207	7.36082	29.6119	6.54002	22.2197	13.9908	33.8164	30.2026	32.0702	5.78125	10.5203	9.03407	52.2939	38.4587	21.2677	4.48214	17.6599	11.685	12.234	6.67545	8.46919	7.66813	23.2611	11.9051	6.46249	10.302	8.02176	13.5485	7.7978	9.102	8.12682	16.3072	14.4262	8.96543	8.34735
hsa-miR-484	933.013	402.448	7565.09	18.7977	4.23248	1.53e-07	3.78e-06	Up	156.326	205.719	753.456	209.268	59.8537	54.7241	53.8922	51.4235	68.3672	39.8941	45.2892	29.6948	61.9789	67.1563	57.7056	44.1302	39.4513	39.6548	52.112	48.7601	48.6277	25.6789	26.0556	37.4299	45.5739	35.7878	36.2431	31.9946	34.0503	35.801	25.4248	27.3766	26.2992	32.2774	35.7681	28.8051	36.7892	32.1484	34.8289	35.0079	91.9168
hsa-miR-363-3p	1005.39	576.679	6364.28	11.0361	3.46416	0.000462951	0.0041943	Up	325.82	224.747	259.606	127.799	66.4836	91.6819	59.8414	74.3238	112.941	40.5481	57.3097	44.2566	85.2343	83.3828	40.9959	68.026	50.9832	53.2534	53.4762	51.409	67.5693	36.324	42.1715	47.4998	70.9758	44.9666	49.196	48.6529	48.6999	54.7293	42.8565	42.7343	46.9121	63.1601	42.7184	51.5066	67.5488	45.0078	78.3134	63.4411	253.395
hsa-miR-199a-3p>hsa-miR-199b-3p	1138.68	759.283	5881.15	7.74567	2.95339	1.22e-07	3.04e-06	Up	441.646	112.24	360.134	250.49	72.8373	92.1569	94.3989	87.2052	92.0567	78.2186	85.8431	66.5277	120.757	106.597	81.888	55.0182	64.0324	73.0333	96.0389	89.279	100.135	76.9434	92.5457	82.6497	98.7123	85.8537	72.3617	80.8238	59.885	75.2849	65.2201	58.4734	64.9864	66.9457	51.1942	78.9197	74.0153	70.7266	61.2081	77.8711	68.7937
hsa-miR-30b-5p	462.875	93.2216	5083.54	54.5317	5.76902	3.74e-26	2.26e-23	Up	352.372	111.221	285.11	205.485	9.57659	9.50071	11.4608	10.3256	10.2862	6.14762	8.86358	7.80439	11.0943	6.39584	9.85977	7.13021	8.19372	8.08311	9.18554	11.5768	9.7477	10.2716	11.4838	9.02496	8.96536	8.9006	7.09917	11.1937	10.6902	10.1922	7.82301	8.77579	7.20943	8.56746	7.20449	8.67367	9.52499	8.107	5.97655	10.5024	10.746
hsa-miR-182-5p	418.365	67.6805	4801.92	70.9498	6.14873	5.54e-06	9.22e-05	Up	286.706	166.376	121.662	123.314	5.24871	4.84536	4.98678	8.79209	15.3774	2.87761	7.89223	7.13817	13.4412	12.1995	9.85977	4.43229	6.97984	9.03407	8.9127	6.27896	3.87693	4.57552	5.01812	8.73997	10.7398	5.28473	3.86095	4.14255	6.43393	7.10881	4.33667	4.10173	5.48323	7.57124	3.55986	3.74788	7.42774	5.2183	2.26697	3.84233	17.8461
hsa-miR-30c-5p	864.091	584.121	4363.72	7.47057	2.90122	7.04e-07	1.49e-05	Up	394.302	77.828	191.306	206.772	72.1928	80.281	80.9258	74.426	78.3417	65.4002	78.1937	47.2071	86.6211	69.0514	73.6888	53.7656	54.4225	67.8981	78.4863	72.993	66.4616	50.9843	58.3839	50.5398	59.5823	53.3109	63.0207	57.0262	50.7785	50.9608	42.0062	41.3034	40.8196	45.6267	45.6002	44.4392	50.3339	66.1606	35.4471	50.8041	53.2504
hsa-let-7e-5p	1066.07	827.758	4045.03	4.88673	2.28887	0.000185332	0.00196631	Up	385.032	85.9753	212.151	124.718	82.6902	121.799	146.629	129.223	72.2115	86.0667	101.992	51.8707	149.667	114.059	93.3045	70.2422	78.1944	94.4298	93.1286	91.928	116.419	74.8891	75.4648	71.8197	88.066	81.867	123.052	89.9022	52.7582	92.4146	57.6522	62.0982	43.8658	47.3203	68.0612	63.9282	80.7439	88.0588	43.0724	69.8449	57.0882
hsa-miR-96-5p	283.071	8.84774	3710.86	419.413	8.71223	0.000108106	0.00123598	Up	112.361	167.716	73.3908	52.3755	0.920826	1.04508	0.262462	0.102234	2.49364	0	0.485675	0.475878	0.746733	1.18441	0.726509	0.481771	1.51736	1.71172	1.27324	0.490544	0.775385	0.747023	0.579014	1.045	1.77439	1.01986	0.747281	0.176279	0.692884	1.96991	0.425164	1.04928	0.406165	0.996216	0	0.642494	1.48555	0.838655	1.23653	0.51231	4.50949
hsa-miR-150-5p	261.839	37.0961	3071.12	82.7884	6.37136	0.000723202	0.00615605	Up	96.3339	129.553	68.3956	63.5291	5.24871	3.80029	3.32452	5.11168	2.70144	2.09281	2.06412	2.09386	6.2939	2.13195	1.66059	7.61198	4.85554	4.56458	3.63784	4.21868	3.65539	2.05431	1.64054	5.31998	2.42812	2.5033	4.60824	5.20022	2.47459	6.50928	4.59177	2.95706	1.2185	2.7894	2.458	2.78414	7.34036	3.4478	1.75175	6.31849	4.60544
hsa-miR-98-5p	492.911	297.513	2935.38	9.86638	3.30252	0.00439446	0.0278278	Up	133.282	114.92	122.862	34.475	26.796	37.9079	38.3195	33.1237	28.469	22.3669	31.0832	20.7483	45.6574	21.4379	29.5793	17.151	28.2228	36.897	31.5582	28.4516	38.88	39.9657	48.6372	41.5148	44.7334	40.609	27.2758	49.1818	22.7662	41.1969	25.0847	26.8997	15.6374	26.7982	22.9696	25.9139	34.9541	21.5255	9.89222	30.4825	18.6136
hsa-miR-26b-5p	415.19	221.463	2836.78	12.8093	3.67912	3.78e-10	1.6e-08	Up	385.942	46.5253	152.737	64.6211	20.3503	26.127	22.3968	23.207	27.7417	21.7129	25.7408	25.4119	42.0304	18.9506	17.54	17.2474	23.8731	30.3354	29.0117	24.1348	27.5816	22.3173	33.2933	33.6299	24.1878	30.5958	18.5575	33.0523	22.8652	24.9237	14.9658	16.1207	14.7235	22.0164	13.8157	17.9898	22.0211	16.4935	9.377	18.187	21.588
hsa-miR-126-5p	270.802	70.06	2780.08	39.6814	5.31039	1.62e-14	1.87e-12	Up	190.285	71.7711	128.002	97.5751	7.36661	12.636	11.6358	4.60051	14.8579	3.40081	11.292	7.42369	16.6415	8.76467	10.5863	3.46875	8.29488	4.27929	15.2789	10.2033	9.08308	2.80134	8.68521	8.54997	5.32318	5.0993	5.97825	4.84767	7.12681	7.02317	3.99654	6.48645	3.85857	10.8588	2.20372	2.89122	3.67018	6.98879	2.16392	3.58617	7.96357
hsa-miR-16-5p	555.31	379.351	2754.79	7.26185	2.86034	0.00118847	0.00930387	Up	173.002	88.2265	48.4629	97.7701	43.0026	76.3857	26.9461	53.6726	109.304	21.8437	32.6617	22.747	55.1516	29.4919	30.8247	30.6406	38.9455	35.3755	48.3832	27.7648	38.6585	18.5822	20.4585	36.1949	28.2969	29.2978	25.0339	33.5811	44.1466	68.8613	15.0508	39.3003	18.5821	47.918	16.6975	21.6306	61.6939	19.1959	20.2997	37.1425	298.874
hsa-miR-23a-3p	931.565	791.236	2685.67	3.39428	1.7631	0.0068078	0.0394918	Up	156.672	53.2253	236.743	94.0652	99.0809	57.5743	39.8068	110.208	54.9639	97.3155	88.3929	23.318	66.4593	140.353	101.919	37.4818	94.0761	114.78	53.5671	82.2152	85.957	29.6008	110.399	117.61	124.768	115.801	37.2395	62.579	58.2023	52.5881	108.502	101.398	46.4044	52.9987	71.282	101.193	112.29	32.9871	34.4167	55.8418	157.736
hsa-miR-144-3p	365.1	192.671	2520.47	13.0818	3.70949	9.46e-05	0.00111647	Up	175.775	81.4728	44.8126	78.1537	10.3133	25.2719	14.7854	31.5902	45.0932	6.27842	18.5771	40.2593	41.9237	24.9911	10.4825	18.9818	21.8499	19.6848	18.8258	24.331	19.8277	8.8709	10.1327	22.1349	23.6275	10.6622	16.5647	12.5158	12.175	21.7547	8.33321	11.0651	15.3327	30.5838	6.18738	12.2074	14.7681	17.8913	19.7844	12.637	117.151
hsa-miR-146b-5p	217.25	52.0933	2281.7	43.8003	5.45287	2.38e-10	1.05e-08	Up	210.557	62.4446	83.7174	53.5064	2.48623	3.13524	6.73653	7.36082	8.10432	2.74681	4.12824	4.18772	9.3875	7.81713	8.40675	7.41927	3.23703	3.32834	9.82216	5.19977	8.86154	2.05431	5.30763	4.55998	3.26862	4.91388	5.72916	5.64092	5.44409	8.22224	3.65641	4.48328	3.96011	2.49054	2.28848	4.06913	4.1071	5.59103	5.97655	4.26925	11.5136
hsa-miR-28-3p	214.855	56.0495	2199.93	39.2497	5.29461	5.71e-07	1.23e-05	Up	17.3696	49.0981	323.486	50.6205	6.99828	8.26562	9.53613	4.70274	11.2214	4.83962	4.4925	3.99737	8.42742	9.94908	8.92568	5.01042	6.3729	2.75777	12.4596	10.1052	8.41847	2.14769	3.66709	4.08498	3.26862	2.5033	5.23097	2.73232	5.44409	5.82409	3.99654	2.67089	3.04624	3.58638	2.458	4.49746	4.01972	5.31148	8.24352	3.75694	6.52437
hsa-miR-133a-3p	118.287	12.614	1439.2	114.096	6.8341	2.47e-12	1.71e-10	Up	140.126	35.966	14.073	59.8632	2.20998	0.950071	1.04985	1.73797	1.35072	1.70041	1.57845	0.951755	0.640057	2.13195	1.86817	0.770833	0.606942	0.855859	0.454729	1.47163	1.66154	1.02716	1.15803	1.61499	1.02728	1.01986	0.498188	1.23395	0.29695	0.856484	1.36052	0.858501	1.62466	0.896594	2.458	1.28499	1.22339	0.931839	3.09132	1.36616	1.82299
hsa-miR-584-5p	175.286	76.0239	1416.06	18.6265	4.21929	0.000130147	0.00145182	Up	11.9984	36.1804	222.91	11.6607	11.3262	14.5361	12.7732	3.37371	27.1183	1.96201	10.3206	4.6636	24.4288	15.1605	21.0688	5.58854	7.38447	3.99401	34.1957	8.04492	7.31077	0.653645	5.98315	6.26998	4.66946	2.13244	3.86095	1.67465	7.42376	7.19446	4.08157	8.39423	2.13237	7.17275	0.932345	3.21247	4.1071	4.00691	6.18264	2.73232	24.6583
NC_000022.11_36489	382.071	305.954	1333.54	4.35861	2.12387	0.000250942	0.00249139	Up	234.944	5.57446	44.8126	62.7492	29.0981	35.2477	33.3327	34.7594	20.5725	39.2401	35.4543	31.1224	44.804	32.8083	46.6004	30.4479	36.2142	33.1883	38.9248	53.6655	54.277	25.7723	26.6346	27.1699	19.9853	23.6422	40.9759	25.0316	31.0808	17.7292	28.2309	33.7677	29.1424	22.5145	16.867	26.1281	17.3023	28.9802	18.651	22.4563	23.2191
hsa-miR-499a-5p	267.995	183.22	1327.69	7.2464	2.85727	1.02e-05	0.000163	Up	173.046	10.2377	37.0316	84.4715	15.1015	19.8565	20.7345	21.0601	19.1179	20.9281	20.5198	20.3676	23.8955	21.4379	13.6999	19.0781	17.0955	21.3965	18.3711	17.9539	24.1477	23.0643	25.1871	21.3749	32.6862	26.7018	19.3048	25.7367	11.3831	18.4144	13.095	12.019	16.8559	18.0315	13.2223	17.7757	17.6518	18.4504	13.0866	22.7978	15.7352
hsa-miR-200a-3p	149.14	57.227	1298.05	22.6825	4.50351	0.000242087	0.00241987	Up	88.2339	46.4181	18.828	31.1601	3.59122	5.70043	4.81181	5.31615	5.29898	7.06322	5.58527	4.37807	7.36066	5.68519	4.87799	7.22656	5.76595	8.17821	3.91067	4.02246	5.87077	7.09672	6.65866	6.93497	7.65791	7.69531	4.60824	7.05115	5.34511	5.99539	5.78223	3.62478	4.77244	5.57881	6.27214	7.2816	7.60251	4.37964	5.97655	8.70927	4.41354
hsa-miR-16-2-3p	115.124	24.313	1250.26	51.4236	5.68436	0.0140212	0.0644815	Up	45.3514	62.2302	10.8069	5.06985	3.49914	6.93552	0.699899	4.08934	9.76674	1.96201	3.15689	1.90351	6.61392	4.61922	1.86817	1.63802	6.3729	4.37439	5.5477	1.76596	1.77231	0.560267	1.15803	3.41999	3.4554	1.48343	1.49456	1.58651	3.26645	3.51158	0.595229	1.62161	1.01541	3.58638	0.762828	0.642494	2.62156	1.02502	0.824352	0.939235	10.746
hsa-miR-203a-3p	152.566	81.0423	1046.61	12.9143	3.6909	0.0144664	0.0654858	Up	32.0102	44.2204	18.828	24.2183	6.3537	7.60057	10.236	7.66752	9.76674	8.76363	7.64939	4.75878	10.1342	7.93558	7.68024	43.3594	7.08099	7.70273	6.09338	9.41845	6.64616	8.12388	7.52718	6.17498	13.5414	8.62246	7.59736	8.46138	7.12681	5.99539	7.31282	4.19712	4.16319	6.97351	6.01786	7.2816	6.29173	9.78431	4.32785	6.48926	5.94869
hsa-miR-223-3p	130.406	61.0064	997.904	16.3574	4.03187	3.21e-05	0.000446013	Up	6.93049	28.7299	117.867	20.4744	11.5103	6.74551	10.1485	3.47594	15.5852	3.66241	8.62074	4.09255	14.0813	7.81713	10.7939	4.23958	6.27174	4.37439	13.8238	10.1052	6.31385	1.96094	3.66709	7.40997	3.73557	1.57615	5.23097	2.20348	8.80953	7.19446	2.55098	1.81239	1.62466	4.08449	3.22083	3.6408	4.19449	4.10009	5.56437	2.47617	9.97844
NC_000011.10_24522	70.0927	0.615247	938.561	1525.5	10.5751	7.85e-05	0.000968799	Up	2.16578	45.9357	26.5129	12.6746	0.0920826	0.475036	0.0874874	0.204467	0.207803	0	0.121419	0.190351	0.106676	0.118441	0	0	0	0.285286	0	0.196218	0.110769	0	0	0	0	0.0927146	0	0	0	0.0856484	0	0	0	0.0996216	0.0847586	0.107082	0	0.0931839	0	0	0
hsa-miR-200b-3p	79.7133	14.4545	895.448	61.9494	5.95302	1.53e-11	8.8e-10	Up	76.5386	22.7802	15.2257	38.1799	1.01291	1.42511	1.48729	1.02234	1.24682	2.22361	0.971351	0.666229	1.8135	0.710649	1.24544	1.92708	1.31504	1.23624	1.90986	1.0792	3.54462	1.21391	1.64054	1.42499	2.24134	1.48343	1.24547	1.58651	0.989835	1.62732	0.850327	0.858501	0.913872	1.29508	1.52566	2.03456	2.44679	1.21139	1.33957	2.3054	1.82299
hsa-miR-4433b-5p	66.2236	3.41411	851.343	249.36	7.96209	9.05e-05	0.00108387	Up	3.20535	35.43	26.609	26.9872	0.736661	0.66505	1.22482	0.511168	0.311704	0	0.728513	0.285527	0.85341	0	1.34923	0	0	0.190191	0.636621	0.882979	0.443077	0	0.386009	0.474998	0.373557	0	0	0	0.395934	0.599539	0.0850327	0.381556	0.304624	0.298865	0	0.321247	0.0873852	0.186368	0.309132	0.256155	0
hsa-miR-450a-5p	133.138	80.9859	785.042	9.69356	3.27703	2.32e-06	4.26e-05	Up	116.606	1.07201	21.5177	56.7823	4.7883	6.84051	7.17397	9.50772	9.24723	8.63283	6.79946	6.85264	16.5348	8.76467	6.12343	3.75781	7.68794	9.88993	9.18554	8.33925	10.6339	8.96428	11.1943	10.26	15.8762	10.1986	6.22734	12.0751	6.33494	8.39354	7.56791	7.34495	5.78786	8.56746	5.84835	9.31616	10.3988	5.2183	8.24352	11.0147	9.78655
hsa-miR-30e-3p	303.71	265.469	781.714	2.94465	1.5581	0.0489116	0.17776	Up	72.7702	16.9914	47.07	20.7084	27.9931	25.4619	32.1954	32.1013	30.0275	26.4217	29.0191	19.7965	33.603	32.3345	28.4376	16.862	33.2807	37.7529	29.2846	27.961	27.36	23.3445	32.0388	30.1149	34.1804	26.7945	28.3967	30.4962	25.2408	26.4653	23.6391	21.1764	15.0281	23.4111	22.8848	25.6998	30.3227	22.4573	19.3723	22.5416	19.765
hsa-miR-365a-3p>hsa-miR-365b-3p	112.245	61.0097	752.686	12.3372	3.62494	6.06e-06	9.96e-05	Up	104.477	1.55442	14.8415	59.7462	8.19535	9.59572	9.44864	7.36082	5.09117	6.40922	4.61392	3.04562	7.46733	5.44831	7.05752	4.91406	4.65322	7.13216	6.91189	8.73169	5.98154	5.88281	5.11462	5.88998	8.87197	4.72845	4.11005	7.05115	5.34511	6.59492	5.01693	4.86484	4.56936	5.27994	6.18738	5.24703	7.60251	4.65919	5.56437	4.61079	4.02976
hsa-miR-941	58.2459	8.98391	674.021	75.0254	6.22931	0.000311246	0.00299962	Up	7.79681	26.6931	37.0316	14.1176	1.5654	0.570043	0.524924	1.02234	2.28583	0.261601	0.728513	1.23728	1.49347	1.18441	1.45302	2.11979	0.606942	0.570573	0.818513	0.882979	1.10769	0.0933779	0.0965023	0.854997	0.560335	0.185429	0.622734	0.176279	1.88069	1.37037	0.765295	0.858501	0.203083	0.498108	0.254276	0.107082	0.786467	0.838655	0.927396	0.68308	6.62031
hsa-miR-342-3p	56.251	7.78059	662.131	85.1003	6.41109	2.03e-15	3.07e-13	Up	22.6107	15.705	48.4149	29.3661	0.736661	0.760057	0.612412	0.920102	0.311704	0	0.849932	0.285527	0.960086	0.236883	0.518935	0.963542	0.910414	1.61662	0.727567	0.784871	0.664616	0.747023	0.482512	0.949996	0.747113	0.370859	0.373641	2.02721	0.692884	4.88196	0.595229	0.572334	0.203083	0.498108	0.423793	0.321247	1.66032	0.838655	0.309132	1.19539	0.383786
hsa-miR-1301-3p	51.428	3.50634	650.449	185.506	7.53533	2.99e-12	1.96e-10	Up	4.80803	13.6145	86.6953	22.3463	0.184165	0.570043	0.437437	0.306701	0.935113	0	0.364257	0.190351	0.426705	0.118441	0.622722	0.770833	0.708099	0.0950954	0.727567	0.490544	0.332308	0	0	0	0	0	0.498188	0.0881394	0.0989835	0.171297	0.170065	0.095389	0.406165	0.199243	0.169517	0.214165	0.17477	0.559103	0.824352	0.17077	1.34325
NC_000022.11_36962	145.035	104.674	649.552	6.20547	2.63354	0.000620214	0.00540637	Up	40.9765	11.7385	84.1016	10.2957	13.6282	11.4009	12.5982	8.99655	12.4682	9.81003	8.13506	6.28159	18.5617	10.7782	11.5204	8.96094	10.0145	9.98502	9.54932	10.792	11.8523	9.43117	8.68521	7.21997	14.0084	10.0132	9.09192	10.5767	7.72071	10.6204	9.6087	6.77262	7.31097	9.06556	13.2223	10.8153	13.8069	8.01381	13.4988	11.6977	11.9933
NC_000023.11_38343	106.925	64.5767	636.28	9.85309	3.30058	0.00370009	0.024322	Up	21.0081	0.375204	19.0201	84.1985	6.9062	8.17061	6.56155	9.30325	13.2994	7.58642	8.01364	9.04168	7.78736	11.9626	8.8219	5.8776	7.68794	6.94197	7.36662	9.51656	10.3015	5.60267	4.72861	4.17998	5.88352	3.98673	6.97463	4.84767	4.05832	4.19677	3.48634	3.81556	8.52947	9.26481	3.4751	5.35412	3.40802	7.82745	10.3044	5.46464	6.33247
hsa-miR-197-3p	70.5345	26.2223	624.437	23.8132	4.57369	6.06e-08	1.66e-06	Up	9.22622	15.2226	60.8068	24.8033	3.86747	2.75521	3.4995	2.35137	2.80534	1.1772	2.30696	2.09386	4.58708	4.26389	3.00982	2.02344	2.63008	2.0921	3.365	2.74705	3.21231	0.46689	2.79857	2.08999	3.54879	1.20529	2.74003	2.73232	1.97967	3.76853	2.80608	1.717	1.82774	2.19167	2.28848	1.60623	2.70894	3.35462	2.06088	3.07386	2.39866
NC_000010.11_21892	45.5938	0.0396914	615.021	15495.1	13.9195	1.19e-11	7.22e-10	Up	129.903	1.34001	14.4572	24.6083	0	0	0	0	0	0	0	0	0	0	0	0	0	0	0	0	0	0	0	0	0	0	0.124547	0	0	0	0	0	0	0	0	0	0	0	0	0	0
hsa-miR-149-5p	144.464	109.067	586.929	5.38137	2.42797	0.00728271	0.0417462	Up	57.0899	15.2762	3.50624	23.9063	9.85284	10.3558	13.2106	12.9837	11.8448	11.772	9.10641	8.1851	14.7213	10.7782	14.4264	9.63542	8.80066	8.55859	7.7304	13.4409	13.9569	8.49739	8.78171	7.59997	10.8331	10.384	11.2092	9.07836	8.31461	9.59262	11.7345	9.25273	6.09248	7.17275	11.5272	10.387	12.4087	9.87749	17.3114	14.7716	11.1298
hsa-miR-155-5p	91.2687	51.706	585.803	11.3295	3.50201	0.0257724	0.104374	Up	15.7236	26.4251	26.4168	1.67695	5.98537	7.22054	7.17397	5.82731	6.44189	4.83962	4.73534	4.94913	5.44049	6.04051	7.16131	4.91406	7.89025	6.84687	8.18513	6.86762	5.4277	4.94903	5.69364	4.27498	5.41657	5.93374	5.23097	4.49511	4.45426	5.22455	3.91151	3.72017	3.65549	3.58638	3.64462	2.67706	4.7188	4.65919	2.06088	3.75694	2.30272
hsa-miR-144-5p	58.3983	20.709	529.514	25.5693	4.67634	3.39e-05	0.000468617	Up	45.8712	17.2058	7.49278	12.5966	1.74957	1.99515	2.01221	3.27147	2.38973	0.261601	1.33561	3.99737	9.06748	1.89506	1.76438	2.11979	1.01157	1.71172	1.81892	3.04137	1.10769	0.840401	1.93005	4.65498	2.33473	2.96687	2.1173	2.64418	2.57357	0.856484	0.425164	1.62161	1.62466	3.18789	0.678069	0.856659	0.786467	2.60915	1.13348	0.597695	5.46896
hsa-miR-374b-5p	76.9118	41.5119	519.411	12.5124	3.64528	0.000103561	0.0012044	Up	42.3193	15.973	3.84245	18.0955	3.95955	5.22539	5.16176	3.98711	4.57167	2.74681	4.85675	3.04562	5.33381	3.19792	4.35906	3.75781	4.14744	6.1812	7.18473	5.98464	4.43077	4.10863	7.62368	4.36998	4.94962	4.63573	2.61548	5.55278	5.34511	3.85418	1.95575	3.62478	2.43699	4.78184	3.05131	1.17791	2.09724	3.54099	1.23653	4.44002	4.41354
NC_000006.12_14762	39.5201	1.18561	518.702	437.497	8.77313	8.92e-08	2.3e-06	Up	8.44654	18.385	44.7645	7.13679	0.0920826	0.285021	0.174975	0.306701	0.311704	0.1308	0	0	0	0.118441	0.207574	0.0963542	0.101157	0	0.181892	0.196218	0.110769	0.0933779	0.0965023	0.189999	0	0	0.124547	0.0881394	0.0989835	0.0856484	0.0850327	0	0.203083	0	0.169517	0.107082	0.262156	0	0.206088	0.17077	0.28784
hsa-miR-335-3p	74.576	39.1732	517.111	13.2006	3.72253	1.64e-05	0.000245711	Up	28.9781	12.2209	44.7165	13.6496	4.88038	5.3204	5.42422	4.49828	5.09117	3.79321	7.40655	2.09386	6.7206	4.38233	6.84994	3.95052	5.05785	4.0891	7.63946	5.00355	5.20616	3.26823	4.0531	4.74998	2.52151	5.0993	2.74003	4.58325	3.16747	3.34029	2.46595	2.95706	1.2185	2.39092	2.458	2.35581	4.45664	2.51596	1.03044	2.90309	1.05541
NC_000007.14_16929	38.6787	0.722625	513.129	710.091	9.47186	0.00512313	0.0309821	Up	0.129947	30.4451	0.0960613	0.0779977	0.0920826	0.190014	0.0874874	0	0.103901	0.1308	0.242838	0.0951755	0	0.355324	0	0	0.101157	0	0	0	0	0.186756	0	0	0	0	0.124547	0.176279	0.0989835	0	0.0850327	0	0.203083	0.199243	0.0847586	0.107082	0.17477	0.0931839	0	0	0
hsa-miR-339-5p	185.701	161.512	488.067	3.02187	1.59544	0.0211313	0.0886861	Up	5.67434	0.482405	89.9133	29.9511	17.0353	16.1512	19.1597	17.4819	18.9101	12.8184	13.2347	9.89826	22.722	21.9117	17.0211	12.7188	12.1388	10.8409	15.9155	16.8747	18.3877	11.7656	11.1943	12.16	19.3316	14.0926	11.9565	13.6616	13.2638	16.1875	14.6256	10.8743	10.2557	10.9584	22.3763	19.8102	21.8463	13.6048	35.3441	20.7486	25.138
hsa-miR-3591-3p	34.4661	0.0883372	464.189	5254.73	12.3594	0.000856003	0.00701922	Up	0	27.6043	0	0	0	0	0	0	0	0	0	0	0	0.236883	0	0	0.101157	0	0	0	0	0	0	0	0	0	0	0	0	0	0	0	0	0	0	0	0	0.0931839	0	0	0
NC_000019.10_34010	112.038	84.7552	453.074	5.34568	2.41837	0.00221874	0.0160761	Up	23.7803	0.750408	13.8328	53.9354	11.3262	11.8759	8.83623	12.1658	15.793	8.76363	11.1705	13.8005	9.06748	13.0286	11.0014	7.61198	11.6331	11.5065	8.9127	13.1466	10.5231	9.80468	8.58871	7.50497	10.553	7.41717	9.46556	9.78347	6.92884	5.1389	5.187	3.24323	9.54488	12.4527	4.916	7.17452	4.98096	11.7412	2.47306	4.86695	5.46896
hsa-miR-338-5p	47.5327	16.7285	432.585	25.8591	4.6926	5.1e-08	1.43e-06	Up	36.6017	8.79049	24.2555	15.9895	6.99828	2.18516	1.92472	0.511168	3.01314	0.784802	3.27831	1.04693	4.26705	3.4348	3.2174	1.73438	1.31504	1.80681	3.365	1.47163	1.77231	0.46689	0.772019	2.56499	1.681	0.649002	2.61548	0.440697	1.58374	2.6551	1.19046	1.24006	0.507707	0.996216	0.423793	1.17791	0.611696	1.21139	0.721308	0.51231	2.39866
hsa-miR-654-3p	40.4	10.436	414.95	39.7615	5.3133	0.00110101	0.00873231	Up	16.0701	0.536005	104.178	4.83586	0.644578	1.3301	1.31231	0.511168	2.80534	0.261601	2.79263	0.666229	2.2402	2.36883	4.25527	0.289063	0.404628	0.475477	5.09297	0.392435	1.88308	0	0.965023	0.474998	0.560335	0.0927146	0.124547	0	1.88069	1.02778	0.0850327	0.763112	0.406165	1.79319	0.339035	0.107082	0	0.372736	0.309132	0.17077	0
hsa-miR-374a-5p	36.5415	6.50204	412.034	63.3699	5.98573	6.01e-08	1.66e-06	Up	63.9771	0.911209	13.8809	26.0512	0.460413	0.380029	1.13734	0.511168	0.623409	0.523202	0.364257	0.761404	0.640057	1.53974	0.726509	0.578125	1.71967	1.42643	1.45513	0.196218	0.221539	0.46689	0.289507	1.42499	1.77439	1.01986	0.747281	0.440697	0.197967	0.428242	0.170065	0.572334	0.507707	1.09584	0.678069	0.107082	0.611696	0.652287	0	0.256155	0.671626
hsa-miR-15b-5p	71.6221	44.7138	407.976	9.12415	3.18969	0.00160909	0.0122402	Up	21.961	13.4537	17.195	10.0227	4.05164	8.74066	2.44965	5.31615	9.14333	1.96201	3.64257	3.04562	7.36066	4.50077	5.08556	2.40885	5.15901	3.89891	6.36621	3.13948	4.20923	3.3616	3.9566	5.31998	4.76285	4.63573	4.11005	5.02395	6.82986	5.73844	2.38092	7.15417	4.6709	7.77048	1.94945	4.06913	7.0782	2.60915	2.26697	4.09848	18.7096
hsa-miR-199b-5p	79.1138	53.0083	405.432	7.64847	2.93517	0.000105071	0.00121611	Up	66.1862	0.911209	16.4745	22.4633	5.15663	6.08046	5.68668	6.95188	7.0653	5.75522	5.46385	3.9022	5.22713	4.38233	3.63255	2.98698	3.13587	5.99101	5.18392	5.29788	6.20308	5.60267	4.63211	4.08498	6.81741	5.84102	4.98188	7.49185	2.87052	6.85187	5.86726	3.91095	5.17861	4.78184	5.00076	6.53202	6.99082	3.72736	4.63698	6.74542	7.29194
hsa-miR-148a-5p	56.8342	31.7103	370.884	11.696	3.54795	0.0161055	0.0705781	Up	7.75349	16.0802	24.1594	0.116997	2.30207	2.6602	3.93693	3.16924	3.22095	3.00841	2.18554	2.09386	3.30696	5.09298	2.59468	3.75781	2.42777	3.32834	2.45554	4.12057	5.98154	2.05431	2.70207	2.27999	2.52151	1.85429	3.73641	2.37976	2.67255	2.56945	4.50674	2.00317	2.13237	2.39092	2.71228	2.89122	3.40802	2.70233	10.7166	3.92771	6.14058
hsa-miR-485-3p	29.2855	2.38588	365.53	153.205	7.25932	0.000636398	0.00551358	Up	8.96633	16.2946	14.3131	3.15891	0.184165	0.285021	0.524924	0.204467	1.03901	0.523202	0	0	0.213352	0.236883	0.518935	0.192708	0.101157	0.0950954	0.454729	0.196218	0.443077	0	0	0.0949996	0.186778	0	0.622734	0	0.197967	0.51389	0.255098	0.286167	0	0.298865	0.339035	0	0.262156	0.279552	0.103044	0.17077	0
hsa-miR-205-5p	27.6246	1.12207	358.907	319.861	8.3213	1.17e-06	2.35e-05	Up	77.9681	0.321603	12.0077	12.6746	0	0.285021	0.0874874	0	0	0	0	0	0	0	0	0.867188	0.101157	0	0.363784	0.0981088	0.110769	0.280134	0.0965023	0	0.280167	0	0	0	0.197967	0.171297	0	0	0	0.0996216	0	0.321247	0.0873852	0.0931839	0.206088	0.256155	0.191893
NC_000020.11_35568	25.6682	0.12397	344.971	2782.69	11.4423	0.000165071	0.00179061	Up	4.76471	18.2242	0.144092	3.89989	0	0	0	0	0	0	0	0.0951755	0	0	0	0	0	0	0	0	0	0	0	0	0	0	0	0	0	0	0	0	0.101541	0	0	0	0	0	0	0	0
NC_000011.10_23667>NC_000011.10_23668>NC_000009.12_19998	26.8836	1.6509	342.292	207.336	7.69583	0.00251503	0.0176763	Up	2.7722	17.1522	10.3266	2.14494	0.36833	0.380029	0.0874874	0.204467	0.207803	0.1308	0.242838	0.666229	0	0.118441	0.207574	0.192708	0.101157	0	0.272838	0.0981088	0.553847	0	0.0965023	0	0.0933892	0	0.124547	0.264418	0	0.0856484	0	0	0.203083	0.0996216	0	0.321247	0.262156	0.279552	0.51522	0.085385	0
hsa-miR-183-5p	76.2713	55.1222	340.635	6.17963	2.62752	0.000811753	0.00672476	Up	57.3932	0.643207	6.34004	22.2293	4.41997	4.37033	5.77417	5.72508	10.7019	3.66241	7.28513	3.71185	8.42742	7.46181	7.78403	5.78125	6.17058	6.1812	4.91108	6.37707	5.4277	3.08147	5.59714	6.55497	6.72402	6.21188	3.36277	5.11209	4.55324	5.39585	3.31628	3.91095	4.46782	4.98108	4.15317	4.39038	5.24311	4.47283	3.91567	3.75694	15.3515
hsa-miR-664a-5p	32.3826	8.0426	336.633	41.8562	5.38737	0.00522414	0.0315142	Up	1.29947	14.8474	19.8366	3.4319	1.65749	1.14009	1.31231	1.02234	2.18193	0.654002	1.21419	0.285527	2.02685	1.65818	0.622722	1.15625	0.404628	0.285286	1.36419	1.17731	0.996924	0	0.289507	0.569998	0.653724	0.463573	0.871828	0.176279	0.890851	1.45602	0.425164	0.95389	0.406165	0.59773	0.508552	0.428329	0.961237	0.838655	1.23653	0.256155	2.30272
hsa-miR-500a-3p	41.5458	18.6292	328.003	17.6069	4.13807	4.99e-07	1.1e-05	Up	42.5359	0.589606	21.902	19.7334	1.74957	2.56519	3.14955	1.73797	2.90924	1.4388	0.849932	0.475878	3.41364	2.48727	2.28331	1.63802	2.22546	2.0921	0.909459	0.882979	0.886154	1.58742	1.83354	1.045	2.14795	1.48343	1.49456	1.14581	2.47459	1.96991	1.02039	1.52622	1.52312	3.18789	1.27138	2.46289	2.3594	2.42278	1.75175	1.62232	8.63519
NC_000001.11_2162	23.4572	0.424412	311.366	733.642	9.51893	0.000702182	0.00600204	Up	6.36739	16.1874	5.85974	0.194994	0	0	0	0	0.103901	0	0.121419	0.190351	0.320029	0	0.103787	0	0	0.0950954	0.181892	0.0981088	0	0	0	0.0949996	0.0933892	0.0927146	0	0	0	0	0	0.095389	0.101541	0	0	0	0	0	0	0	0.0959466
NC_000012.12_25535	22.8425	0.146155	306.547	2097.41	11.0344	2.34e-05	0.000336246	Up	0.259894	0.107201	83.5733	6.8638	0.0920826	0	0	0	0	0	0	0	0	0	0	0	0	0	0	0	0	0	0	0	0.0933892	0.0927146	0.124547	0	0	0	0	0.095389	0	0.0996216	0.0847586	0	0	0	0	0	0
hsa-miR-3615	29.2982	7.81463	297.842	38.1134	5.25223	0.0472336	0.172595	Up	3.3353	16.3482	4.03457	0	2.02582	2.56519	0.874874	1.43127	2.38973	0	0.728513	0.761404	2.13352	1.4213	1.14166	1.0599	0.809257	0.380382	0.636621	0	0.553847	0.280134	0.579014	1.045	0.560335	0.463573	1.12092	0.264418	0.593901	1.11343	0.255098	0.858501	0.203083	0.996216	0.169517	0.321247	0.873852	0.279552	0.309132	0.68308	5.5649
NC_000007.14_15682	21.7966	0.153149	292.34	1908.87	10.8985	0.00153777	0.0117717	Up	0.433156	16.9914	1.68107	0	0	0	0	0	0	0	0	0	0.106676	0.236883	0.103787	0	0	0	0	0	0	0	0.0965023	0	0	0	0	0.0881394	0	0.0856484	0	0	0	0	0	0	0	0	0	0	0
NC_000005.10_12513	23.9833	2.66305	290.486	109.08	6.76925	0.00526036	0.0315752	Up	5.76097	14.3649	4.41882	2.88591	0.184165	0.0950071	0.787386	0.204467	0.207803	0.392401	0.485675	0.285527	0.426705	0.355324	0	0.0963542	0.404628	0.0950954	0.909459	0.196218	0.553847	0.186756	0	0.474998	0.373557	0.0927146	0.622734	0.176279	0.0989835	0.342593	0.765295	0.190778	0.203083	0.0996216	0	0.535412	0.524311	0.0931839	0.412176	0.085385	0.383786
NC_000020.11_35270	22.0697	0.700858	289.18	412.609	8.68863	0.00895785	0.0476243	Up	0.0433156	17.1522	0.0480306	0.0779977	0.184165	0.0950071	0.0874874	0.102234	0.103901	0	0	0	0.213352	0.236883	0	0	0	0.190191	0.0909459	0	0.221539	0	0	0	0	0	0	0	0.197967	0	0.170065	0	0	0.0996216	0	0.428329	0	0	0	0.085385	0
hsa-miR-194-5p	94.9937	79.6894	286.298	3.59267	1.84506	0.0124706	0.0596301	Up	48.2102	0.375204	10.5667	16.4185	6.72203	10.2608	6.29909	9.20102	9.97454	8.24043	5.82811	5.32983	10.3476	11.8441	6.22722	8.47917	8.29488	9.88993	8.36702	6.47518	9.96924	6.44308	8.2992	8.45497	10.086	9.54961	6.35189	8.19696	7.62173	9.84956	4.59177	6.58184	4.77244	8.16897	5.50931	9.53033	9.87453	4.75238	5.87351	9.81928	19.0934
NC_000015.10_29674	20.8095	0.0142043	280.751	19765.1	14.2707	0.000436602	0.00401574	Up	0.0433156	16.6698	0.0960613	0	0	0	0	0	0	0	0	0	0	0	0	0	0	0	0	0	0	0	0	0	0	0	0	0	0	0	0	0	0	0	0	0	0	0	0	0	0
hsa-miR-362-5p	20.9547	0.348646	278.53	798.891	9.64185	1.93e-16	3.34e-14	Up	40.4134	0.375204	18.2516	15.0926	0.0920826	0.0950071	0	0.102234	0	0.1308	0	0.0951755	0	0.118441	0	0	0	0	0	0.0981088	0.110769	0	0	0	0	0	0.124547	0.0881394	0	0.0856484	0	0	0	0	0	0	0	0	0	0	0.383786
NC_000009.12_20842	20.7635	0.235719	277.361	1176.66	10.2005	0.0020572	0.0151718	Up	0	15.9194	3.07396	0	0	0	0	0	0	0.1308	0	0.190351	0.106676	0	0	0	0	0	0	0	0.332308	0.0933779	0	0	0	0	0	0	0	0	0	0	0	0	0	0	0	0	0	0	0
hsa-miR-193b-3p	20.9804	0.691636	274.589	397.014	8.63305	0.00783072	0.043546	Up	1.9492	15.973	0	0	0.0920826	0.190014	0.174975	0.102234	0.103901	0	0.121419	0	0.106676	0	0.103787	0.0963542	0	0.190191	0	0	0.110769	0	0.0965023	0	0	0	0	0	0	0.171297	0.0850327	0.190778	0	0	0	0.214165	0	0	0	0.085385	0.0959466
hsa-miR-21-3p	35.7497	17.7113	261.23	14.7493	3.88257	4.81e-06	8.08e-05	Up	26.4225	0.536005	28.7703	13.4156	1.84165	1.42511	2.53713	1.2268	5.50678	0.654002	1.45703	1.99869	3.73367	2.0135	2.69846	3.5651	2.22546	1.04605	4.91108	1.66785	1.55077	0.933779	1.83354	1.89999	1.12067	0.834432	1.49456	1.32209	1.08882	3.08334	0.93536	2.76628	1.42158	1.59395	0.593311	0.963741	0.262156	1.67731	2.88523	1.11001	6.04463
hsa-miR-4446-3p	21.2253	2.11795	260.067	122.792	6.94007	0.0155815	0.0687803	Up	0	14.3113	6.09989	0.0389989	0.36833	0.285021	0.787386	0	0.623409	0	0.242838	0	0.426705	0.592207	0.518935	0	0.404628	0.0950954	0.909459	0.196218	0.110769	0.0933779	0.289507	0.0949996	0.186778	0	0.124547	0	0.395934	0.0856484	0	0	0	0.0996216	0	0	0	0.279552	0.412176	0.085385	0.0959466
NC_000012.12_26423	18.8202	0	254.073	Inf	Inf	0.000205543	0.00213394	Up	0.476471	15.0082	0	0.0389989	0	0	0	0	0	0	0	0	0	0	0	0	0	0	0	0	0	0	0	0	0	0	0	0	0	0	0	0	0	0	0	0	0	0	0	0	0
hsa-miR-574-3p	34.2291	17.2066	247.01	14.3556	3.84354	7.16e-06	0.000116209	Up	31.014	1.34001	28.8664	6.39581	2.1179	0.760057	2.44965	1.5335	1.45462	0.784802	0.728513	0.951755	2.34688	2.0135	1.34923	0.867188	0.809257	1.71172	2.63743	1.96218	1.88308	1.86756	1.44754	1.51999	1.58762	0.927146	0.996375	0.616976	2.07865	1.71297	1.10543	1.33545	1.7262	1.59395	2.37324	2.56998	2.09724	1.11821	2.5761	1.62232	1.72704
NC_000007.14_15739	17.9435	0	242.237	Inf	Inf	2.66e-15	3.79e-13	Up	38.7675	0.160802	7.97308	15.8725	0	0	0	0	0	0	0	0	0	0	0	0	0	0	0	0	0	0	0	0	0	0	0	0	0	0	0	0	0	0	0	0	0	0	0	0	0
NC_000001.11_1180	18.0256	0.268483	239.99	893.874	9.80393	0.00433047	0.0275668	Up	0	14.2577	0	0.0389989	0	0	0	0	0	0	0	0.0951755	0	0.118441	0	0	0	0	0	0	0	0	0.0965023	0	0.0933892	0.0927146	0	0	0	0	0	0.286167	0	0	0	0	0	0.0931839	0.103044	0.085385	0.0959466
NC_000004.12_9815	17.7248	0	239.285	Inf	Inf	2.89e-11	1.52e-09	Up	4.28824	8.14728	28.194	0.0779977	0	0	0	0	0	0	0	0	0	0	0	0	0	0	0	0	0	0	0	0	0	0	0	0	0	0	0	0	0	0	0	0	0	0	0	0	0
hsa-miR-4433b-3p	18.6175	1.14277	237.052	207.436	7.69652	0.0211542	0.0886861	Up	0	14.0969	0	0	0.552496	0.570043	0.874874	0	0	0	0.121419	0.0951755	0.213352	0	0.311361	0.0963542	0	0.0950954	0.363784	0	0	0	0.0965023	0.0949996	0.0933892	0	0	0	0.197967	0.342593	0	0	0	0.0996216	0	0.107082	0.0873852	0	0.103044	0	0
NC_000021.9_35979	17.3583	0.0389526	233.851	6003.47	12.5516	0.000470436	0.00423043	Up	0.0433156	13.4537	2.30547	0.0389989	0	0	0	0	0	0	0	0	0	0	0	0	0	0	0	0	0	0	0	0	0	0.0927146	0	0	0	0	0	0	0	0	0	0	0	0	0	0	0
hsa-miR-548k	20.1884	3.10533	233.727	75.2663	6.23393	0.00252977	0.0176864	Up	1.42941	10.3985	11.8155	2.88591	0.276248	1.14009	0.262462	0.102234	1.03901	0.261601	0.121419	0.190351	0.426705	0.473766	0.103787	0.192708	0.101157	0.0950954	0.545675	0	0.664616	0.0933779	0.0965023	0.284999	0.0933892	0.0927146	0	0.0881394	0.197967	0.171297	0.510196	0.667723	0	0.298865	0	0.214165	0.349541	0.279552	0.309132	0.17077	3.07029
hsa-miR-548j-5p	18.2641	1.21087	231.429	191.126	7.57838	0.0215146	0.0898856	Up	0	13.7217	0.144092	0.0389989	0.184165	0.190014	0.262462	0	0.623409	0	0	0.0951755	0.533381	0	0.622722	0	0.303471	0.285286	0.636621	0.0981088	0.110769	0	0.193005	0	0.186778	0	0	0	0.197967	0	0	0	0.101541	0.199243	0	0.214165	0.17477	0.0931839	0	0	0
NC_000009.12_20122	18.0367	1.09918	229.756	209.024	7.70752	0.000778901	0.00647478	Up	0.303209	10.5593	13.4005	1.52096	0.0920826	0	0.262462	0.102234	0.103901	0.1308	0	0.285527	0.213352	0.236883	0.207574	0.0963542	0.303471	0	0.272838	0	0.221539	0	0	0	0	0	0	0.0881394	0	0.428242	0.170065	0.095389	0	0.0996216	0.169517	0.107082	0	0.186368	0.51522	0	0.28784
hsa-miR-1180-3p	30.1731	14.6723	223.934	15.2624	3.93191	0.00448522	0.0281082	Up	16.9797	8.84409	4.41882	1.52096	2.6704	2.85021	0.874874	3.37371	8.72773	1.308	2.30696	0.85658	2.13352	2.72415	1.66059	2.02344	1.11273	0.855859	3.00121	0.882979	1.32923	0.560267	0.386009	0.569998	0.373557	0.556288	0.498188	0.528836	1.1878	1.37037	0.510196	0.667723	0.203083	2.7894	0.169517	0.856659	1.39816	0.465919	0.824352	1.45155	12.6649
NC_000015.10_29257	16.5677	0.0535196	222.995	4166.61	12.0247	0.000740472	0.00624112	Up	0	12.8641	1.82516	0.155995	0	0	0	0	0	0	0	0	0	0	0	0	0	0	0	0	0.110769	0	0	0	0	0	0	0	0	0	0	0	0	0	0	0	0	0	0	0	0
NC_000016.10_30760	20.1987	4.05797	221.958	54.6967	5.77338	0.0115763	0.0564577	Up	2.03583	10.6129	0	6.20082	0.36833	0.570043	0.34995	0.204467	1.03901	0.392401	0.728513	0.475878	0.213352	0.236883	0.415148	0.578125	0.809257	0.190191	0.636621	1.17731	0.886154	0.280134	0.386009	0.474998	0.0933892	0.0927146	0.871828	0.352558	0.29695	0.0856484	0.255098	0.095389	0.406165	0.398486	0.339035	0.321247	0	0.559103	1.23653	0.597695	0.191893
NC_000014.9_28037	16.4292	0	221.795	Inf	Inf	8.37e-10	3.27e-08	Up	0.129947	0.0536005	44.1401	13.6106	0	0	0	0	0	0	0	0	0	0	0	0	0	0	0	0	0	0	0	0	0	0	0	0	0	0	0	0	0	0	0	0	0	0	0	0	0
hsa-miR-200c-3p	24.3865	8.66448	220.912	25.4963	4.67221	8.21e-06	0.000131454	Up	23.477	0.589606	5.42746	20.2794	1.01291	1.3301	1.31231	0.204467	1.35072	0.784802	0.485675	0.666229	1.06676	0.473766	0.830296	1.15625	1.01157	0.380382	1.27324	1.66785	1.44	0.280134	0.482512	0.759997	0.933892	0.0927146	1.49456	0.616976	1.28679	1.02778	0.595229	0.763112	0.507707	0.398486	1.0171	0.428329	0.786467	0.186368	1.44262	1.11001	0.383786
hsa-miR-411-3p	82.114	71.3386	216.806	3.03912	1.60365	0.0405455	0.152772	Up	29.1514	0.428804	10.0864	14.7026	7.64286	7.88559	8.66125	8.58762	6.8575	7.84802	8.62074	3.5215	11.6277	5.21142	8.8219	3.17969	7.48562	10.1752	7.45756	7.7506	12.2954	6.81659	6.27265	8.64497	8.40502	8.43703	6.47644	8.7258	6.33494	7.45141	5.4421	4.86484	3.75703	4.68221	7.88255	6.85327	9.35022	5.31148	3.19436	6.74542	3.26218
hsa-miR-769-5p	24.8984	10.6195	203.384	19.1519	4.25942	5.49e-05	0.000706018	Up	5.2845	0.160802	39.6733	9.94471	1.38124	1.14009	1.04985	0.511168	2.18193	0.392401	1.69986	0.85658	1.17344	2.0135	2.3871	1.44531	0.708099	0.665668	1.90986	0.686762	1.10769	0.280134	0.193005	0.854997	0.840502	0.463573	1.24547	0.264418	1.1878	1.28473	0.425164	0.763112	0.203083	0.896594	0.593311	0.107082	0.436926	1.02502	1.54566	1.28078	4.3176
NC_000022.11_37155	18.7339	4.00061	202.9	50.7172	5.6644	0.0451095	0.166595	Up	0.0433156	11.5241	1.44092	0.740978	0.552496	0.190014	0.34995	0.102234	1.03901	0.784802	0.607094	1.14211	0.426705	0.710649	0.518935	0.385417	0.101157	0.0950954	0.636621	0.686762	0.996924	0.560267	0.193005	0.0949996	0.0933892	0.0927146	1.12092	0.0881394	0.29695	0.256945	0.0850327	0.095389	0.406165	0.896594	0.0847586	0.107082	0.0873852	0.745471	0.618264	0.17077	0.191893
hsa-miR-142-5p	60.0147	48.9512	198.309	4.05116	2.01834	0.0146009	0.0656497	Up	28.8915	0.696807	7.49278	12.3626	4.2358	5.3204	4.54934	6.03178	8.41602	4.18561	5.82811	7.04299	9.70753	6.63272	3.42497	2.69792	9.71108	5.89592	6.82094	7.65249	7.75385	4.10863	4.53561	6.55497	5.41657	3.43044	5.97825	5.28836	3.86036	9.07873	2.63602	3.72017	2.74162	3.686	1.94945	2.89122	2.79633	3.16825	4.74002	4.61079	15.4474
NC_000022.11_36984	15.2825	0.737969	197.089	267.069	8.06107	0.00827964	0.0453132	Up	0.0866312	11.0953	2.73775	0.272992	0	0.190014	0.0874874	0	0.103901	0.261601	0.121419	0.190351	0	0.118441	0.207574	0.192708	0	0.0950954	0	0.0981088	0	0.0933779	0.0965023	0	0	0.0927146	0.124547	0	0	0	0	0.095389	0.101541	0.0996216	0	0	0.0873852	0	0	0.256155	0
hsa-miR-10b-3p	23.3995	10.0063	190.815	19.0695	4.2532	2.95e-06	5.24e-05	Up	23.3904	0.375204	11.2392	12.8696	1.38124	0.66505	1.66226	0.920102	1.03901	0.392401	0.971351	0.85658	1.49347	2.13195	0.830296	1.2526	1.4162	0.855859	1.0004	1.86407	1.88308	0.747023	0.965023	0.854997	1.49423	0.370859	1.49456	0.881394	0.791868	0.51389	0.93536	0.476945	0.812331	0.697351	0.678069	1.17791	0.611696	1.49094	0.824352	0.939235	0.863519
hsa-miR-133b	16.7769	3.23949	185.995	57.4148	5.84335	9.2e-08	2.34e-06	Up	32.1835	1.07201	17.8674	2.14494	0.184165	0.475036	0.34995	0.613401	0.311704	0.1308	0.121419	0.666229	0.106676	0	0.311361	0.289063	0.202314	0.0950954	0.272838	1.17731	0.553847	0.46689	0.193005	0	0.560335	0.0927146	0.747281	0	0.197967	0.171297	0.0850327	0.572334	0.203083	0.498108	0.169517	0.642494	0.524311	0	0.412176	0.426925	0.383786
hsa-miR-196a-5p	12.0841	0.444493	157.579	354.513	8.4697	2.31e-07	5.49e-06	Up	29.8444	0.214402	1.92123	9.35972	0.184165	0.0950071	0.0874874	0.102234	0	0.1308	0	0.190351	0.106676	0	0	0	0	0	0	0	0	0.186756	0	0	0.373557	0.185429	0	0.264418	0	0	0	0.095389	0	0	0	0	0	0	0	0	0
hsa-miR-329-3p	13.375	1.8588	157.327	84.6389	6.40325	1.36e-08	4.23e-07	Up	12.5615	0.160802	26.1767	5.61583	0	0.570043	0	0.204467	0.103901	0.1308	0.607094	0.285527	0.213352	0.118441	0.415148	0.0963542	0.101157	0.190191	1.09135	0.294326	0	0	0.482512	0	0.186778	0.0927146	0.124547	0	0.29695	0.171297	0.170065	0.095389	0	0.0996216	0.0847586	0.107082	0.17477	0.0931839	0.309132	0.085385	0.191893
NC_000017.11_31542	11.5376	0	155.757	Inf	Inf	1.13e-08	3.6e-07	Up	0.0866312	0.107201	33.7655	7.91677	0	0	0	0	0	0	0	0	0	0	0	0	0	0	0	0	0	0	0	0	0	0	0	0	0	0	0	0	0	0	0	0	0	0	0	0	0
hsa-miR-493-5p	17.3478	6.64501	151.133	22.7438	4.5074	1.98e-06	3.72e-05	Up	15.7669	0.375204	12.1037	9.71071	0	0.760057	0	0.204467	1.97413	0.261601	1.57845	1.71316	1.60014	0.82909	1.55681	0.0963542	0.202314	0.285286	3.54689	0.588653	0.996924	0	0.772019	0.0949996	0.747113	0.370859	0	0.0881394	1.48475	0.685187	0.0850327	0.190778	0.203083	0.697351	0	0	0	1.11821	0.103044	0	0
NC_000012.12_25934	21.962	11.9913	146.595	12.2251	3.61177	0.00194764	0.0144519	Up	4.93798	0.268003	5.28337	18.3685	1.65749	1.23509	0.262462	1.32904	1.55852	1.5696	1.57845	1.90351	2.45355	1.65818	2.3871	0.481771	4.04628	2.28229	1.81892	2.06029	1.88308	0.933779	1.64054	1.235	1.86778	0.741717	0.996375	1.49837	1.38577	0.685187	0.425164	0.286167	0.710789	1.79319	1.27138	0.428329	0.611696	0.838655	0.412176	0.51231	0.383786
hsa-miR-615-3p	21.8002	12.1553	142.362	11.712	3.54991	0.000284104	0.00278238	Up	14.7273	0.268003	2.11335	14.3126	1.5654	2.6602	2.44965	1.73797	1.55852	1.83121	2.06412	1.04693	2.2402	2.13195	1.86817	1.63802	1.51736	1.14115	1.54608	1.27541	1.32923	1.40067	0.482512	1.045	1.30745	0.741717	1.37002	0.264418	1.1878	0.428242	0.595229	0.190778	0.507707	0.996216	1.52566	0.642494	0.873852	1.11821	1.54566	1.45155	1.34325
NC_000011.10_24291	29.7927	20.9811	139.937	6.66965	2.73761	0.0115757	0.0564577	Up	1.86257	0.160802	3.17002	20.2404	2.48623	2.56519	1.83724	2.24914	3.42875	1.4388	3.8854	3.33114	2.02685	3.19792	1.86817	1.54167	3.5405	2.56758	1.27324	3.23759	2.21539	2.24107	3.37758	1.51999	2.89506	1.66886	3.36277	2.02721	1.58374	1.45602	1.78569	2.00317	3.4524	2.39092	0.932345	1.49915	1.22339	2.60915	1.6487	1.36616	1.63109
hsa-miR-4732-3p	12.8936	3.14674	134.73	42.8156	5.42007	7.77e-05	0.000964497	Up	10.7423	0.0536005	4.80306	14.2736	0.460413	1.23509	0	0.817868	2.28583	0.392401	0.364257	0.190351	0.426705	0.592207	0.103787	0.289063	0.101157	0.285286	0.181892	0	0.443077	0.186756	0.289507	0.0949996	0.466946	0	0.124547	0.0881394	0.0989835	0.256945	0	0.190778	0.203083	0.199243	0.0847586	0	0.349541	0.0931839	0.309132	0.085385	2.78245
hsa-miR-95-3p	12.9812	3.32211	133.719	40.2514	5.33097	1.68e-05	0.000251152	Up	25.2097	0	3.36214	7.60478	0.460413	0.475036	0.174975	0.204467	0.207803	0.654002	0.242838	0.285527	0.640057	0.355324	0.830296	0.481771	0.303471	0.475477	0.272838	0.196218	1.66154	0.186756	0.193005	0.759997	0.373557	0.463573	0.124547	0.352558	0.197967	0.51389	0.340131	0.190778	0.101541	0.199243	0.0847586	0	0.349541	1.11821	0	0.17077	0
hsa-miR-181a-2-3p	22.2045	13.347	132.923	9.95898	3.316	0.00062132	0.00540637	Up	6.36739	0.0536005	13.4966	11.6607	2.6704	2.47019	2.18718	1.43127	4.25996	1.4388	0.728513	0.666229	1.92017	2.48727	1.86817	1.34896	1.4162	0.475477	1.63703	2.06029	2.99077	0.747023	0.965023	0.759997	1.30745	0.463573	0.498188	0.969533	1.1878	0.599539	0.765295	1.14467	0.710789	1.79319	0.423793	0.856659	0.611696	1.58413	1.03044	0.85385	4.70138
hsa-miR-589-5p	19.2762	10.3123	131.325	12.7349	3.67071	0.000100325	0.0011724	Up	5.24119	0	24.8799	6.16182	1.65749	1.71013	0.962361	1.12457	2.18193	0.392401	1.57845	0.380702	1.8135	1.18441	1.55681	0.867188	0.910414	0.760763	1.09135	2.06029	1.55077	0.0933779	0	0.854997	1.30745	0.278144	0.622734	1.05767	1.08882	0.770835	0.255098	1.33545	0.609248	1.09584	0.169517	0.214165	1.04862	0.931839	1.44262	0.939235	8.25141
hsa-miR-1908-5p	12.1326	2.60115	131.275	50.4682	5.6573	3.91e-05	0.000525994	Up	1.51605	0.160802	24.5917	7.76077	0.644578	0.475036	0.612412	0	1.76633	0	0.485675	0	0	0.355324	0.518935	0.578125	0.404628	0.190191	0.727567	0	0.775385	0	0.0965023	0	0.0933892	0.0927146	0.124547	0	0	0.342593	0.0850327	0.286167	0.101541	0.0996216	0.169517	0.214165	0.0873852	0.186368	0.103044	0.085385	1.4392
hsa-miR-338-3p	10.2466	0.676545	129.872	191.964	7.58469	3.24e-08	9.34e-07	Up	20.6615	0.321603	2.25744	8.96974	0	0	0.0874874	0.102234	0.103901	0.1308	0.121419	0	0.106676	0.118441	0.103787	0	0	0	0.181892	0.0981088	0	0	0.0965023	0	0.186778	0	0.249094	0.0881394	0	0	0	0.095389	0	0.0996216	0	0.321247	0.0873852	0	0	0.085385	0
NC_000019.10_34169	17.3853	8.92654	123.119	13.7925	3.78581	4.24e-05	0.00056316	Up	25.9894	1.28641	3.07396	1.98894	0.828744	1.14009	0.874874	0.920102	0.207803	1.70041	0.849932	0.666229	1.28011	0.710649	0.622722	1.15625	1.01157	0.380382	1.09135	1.37352	0.886154	1.49405	1.15803	0.949996	0.653724	1.01986	0.871828	0.528836	0.890851	0.685187	1.19046	1.04928	1.32004	0.59773	0.339035	1.07082	0.611696	1.39776	0	0.768465	0.383786
hsa-miR-200b-5p	15.9809	7.56933	121.125	16.0021	4.00019	4.99e-05	0.0006557	Up	25.6861	0.375204	4.03457	3.86089	0.920826	1.04508	0.787386	1.02234	0.623409	0.915603	0.849932	0.380702	1.28011	1.65818	1.34923	0.289063	0.404628	0.855859	0.727567	1.27541	1.99385	0.46689	0.579014	0.759997	0.747113	0.463573	1.12092	0.881394	0.593901	1.02778	0.850327	0.476945	0.406165	0.298865	1.10186	1.07082	0.262156	0.0931839	1.03044	0.51231	1.05541
hsa-miR-369-3p	9.98233	1.23707	119.298	96.4357	6.5915	5.6e-11	2.76e-09	Up	17.2396	0.268003	6.77232	6.7468	0	0.285021	0	0.306701	0.519507	0.1308	0.242838	0	0.213352	0.118441	0.207574	0	0.101157	0.0950954	0.272838	0.196218	0	0	0.386009	0.189999	0.280167	0	0	0	0.0989835	0.51389	0.0850327	0	0	0.0996216	0	0.214165	0	0.186368	0.103044	0	0
NC_000016.10_31056	9.95138	1.45254	116.187	79.9888	6.32173	7.01e-05	0.000882655	Up	0.129947	0.0536005	23.583	6.7858	0.184165	0.190014	0.174975	0.102234	0.207803	0.261601	0.364257	0.0951755	0	0.355324	0.103787	0.0963542	0.505785	0	0.363784	0	0.332308	0.0933779	0.193005	0.379999	0.0933892	0.0927146	0.124547	0.176279	0	0	0.170065	0	0.203083	0	0	0	0.0873852	0.559103	0.103044	0.085385	0
hsa-miR-15b-3p	23.7232	16.3611	115.75	7.07469	2.82267	0.00225875	0.0162616	Up	16.8064	0.107201	8.7896	5.77183	1.74957	3.23024	1.22482	2.65807	7.0653	0.784802	2.79263	1.33246	2.77358	1.53974	1.76438	1.34896	2.93355	1.997	2.81932	1.37352	0.886154	0.560267	0.579014	2.27999	1.86778	0.834432	0.871828	1.14581	2.27662	3.51158	0.510196	2.38472	0.507707	2.88903	0	1.17791	2.27201	0.559103	0.309132	1.02462	9.6906
NC_000012.12_26443	8.45635	0.0472395	113.57	2404.14	11.2313	2.6e-05	0.00037182	Up	31.9669	0	1.29683	1.87194	0	0	0	0	0	0	0	0	0	0	0	0	0	0	0	0	0	0	0	0	0	0	0	0	0	0	0.0850327	0	0.101541	0	0	0	0	0	0	0	0
hsa-miR-184	17.5814	10.1452	110.534	10.8951	3.44561	0.000219588	0.00224128	Up	22.9139	0.268003	2.16138	4.79686	0.828744	1.3301	0.874874	1.43127	1.14292	1.1772	0.607094	1.04693	1.8135	0.947532	0.518935	0.674479	0.910414	0.475477	0.363784	0.784871	1.21846	1.02716	0.675516	0.379999	0.186778	0.278144	0.871828	1.14581	0.890851	0.942132	1.53059	0.95389	0.913872	0.697351	1.10186	1.07082	1.7477	1.02502	1.75175	1.53693	1.63109
hsa-miR-378a-5p	25.5885	19.2352	105.004	5.45894	2.44862	0.00832816	0.0454759	Up	15.6369	0.0536005	2.25744	8.15076	0.828744	2.47019	2.27467	2.55584	2.07803	3.00841	1.57845	1.52281	2.6669	2.84259	1.97195	1.92708	0.505785	1.71172	1.72797	1.27541	1.88308	2.24107	1.73704	1.80499	1.96117	1.11258	1.24547	2.20348	2.67255	1.45602	2.12582	1.52622	1.11695	0.796973	2.88179	1.92748	2.53417	1.39776	2.26697	2.56155	3.07029
NC_000003.12_7513	7.56314	0	102.102	Inf	Inf	1.76e-09	6.25e-08	Up	0	0.0536005	17.9635	7.44878	0	0	0	0	0	0	0	0	0	0	0	0	0	0	0	0	0	0	0	0	0	0	0	0	0	0	0	0	0	0	0	0	0	0	0	0	0
NC_000001.11_44	14.5502	7.90866	97.5689	12.337	3.62492	0.00644043	0.0377225	Up	3.3353	0	1.77713	13.6106	0.644578	0.855064	0.874874	1.2268	1.55852	1.0464	0.485675	0.761404	1.28011	1.18441	1.14166	0.963542	0.910414	1.14115	0.636621	1.56974	1.10769	0.46689	0.482512	0.854997	0.466946	0.463573	0.747281	0.793255	0.890851	0.428242	0.425164	0.667723	0.609248	0.796973	0.762828	0.107082	0.436926	1.49094	1.54566	0.68308	0.479733
NC_000009.12_20546	9.12073	2.56424	91.0769	35.5181	5.15048	0.000308076	0.00298095	Up	20.9647	0.268003	0.336214	3.5099	0.0920826	0	0.174975	0.408934	0	0.392401	0	0.0951755	1.06676	0	0	0.289063	0.606942	0.475477	0.0909459	0.0981088	0.553847	0.0933779	0	0.379999	0.280167	0.0927146	0.249094	0	0.0989835	0.942132	0.0850327	0.381556	0.101541	0.0996216	0.254276	0	0.436926	0	0.309132	0.68308	1.15136
hsa-miR-122-3p	6.96276	0.235633	91.0518	386.413	8.594	1.93e-06	3.65e-05	Up	9.87595	0	1.05667	9.55472	0	0	0	0.204467	0	0.261601	0	0	0	0	0	0	0	0	0	0	0	0	0.0965023	0	0	0	0	0	0	0	0	0	0	0	0	0	0	0.186368	0	0.085385	0
NC_000003.12_8630	6.91376	0.212694	90.6771	426.327	8.73582	1.05e-06	2.17e-05	Up	17.023	0.0536005	0.144092	6.16182	0	0	0	0	0	0	0	0.190351	0.106676	0	0.207574	0	0	0.0950954	0	0	0	0	0	0	0	0	0	0	0	0.171297	0	0	0	0	0	0	0	0	0	0.085385	0
hsa-miR-671-3p	18.3415	12.6487	89.5017	7.07595	2.82292	0.00213607	0.0156107	Up	9.65938	0.0536005	14.121	2.41793	1.5654	1.80514	1.66226	1.32904	2.80534	1.70041	2.30696	1.80834	1.28011	1.4213	2.49089	1.63802	1.21388	0.570573	2.09176	1.86407	1.32923	0.933779	1.15803	1.045	1.12067	1.01986	1.24547	0.705115	0.593901	0.599539	0.680262	0.95389	0.710789	0.896594	0.762828	0.749576	0.786467	1.11821	1.54566	0.939235	0.863519
hsa-miR-766-3p	8.25355	1.91	87.548	45.8366	5.51843	0.00227968	0.0163637	Up	0	0	23.0067	2.53493	0.184165	0.475036	0.0874874	0	0.519507	0	0.242838	0.0951755	0.426705	0.473766	0.518935	0.0963542	0	0.285286	0.545675	0.196218	0.553847	0.0933779	0	0.284999	0.186778	0	0.124547	0	0.29695	0.171297	0	0.095389	0	0.199243	0.0847586	0.107082	0.0873852	0.186368	0.103044	0	0.0959466
NC_000006.12_15149	7.41819	1.06415	86.8437	81.6082	6.35064	1.15e-09	4.27e-08	Up	8.83638	0.96481	3.84245	5.22585	0	0	0.174975	0	0	0.1308	0	0	1.38679	0.355324	0.103787	0.192708	0	0	0	0	0	0	0	0.0949996	0	0	0	0	0.0989835	0.0856484	0	0	0	0	0	0	0.17477	1.11821	0	0.34154	0
hsa-miR-625-3p	11.6553	5.84518	84.2813	14.4189	3.84989	8.88e-05	0.00106871	Up	14.4241	0.107201	6.09989	3.15891	1.84165	0.760057	0.524924	0.204467	4.25996	0.1308	0.607094	0.285527	1.38679	0.118441	1.86817	0.0963542	0.505785	1.14115	1.36419	1.76596	0.996924	0	0.386009	0.474998	0.373557	0.0927146	0.622734	0.440697	0.494917	0.685187	0.255098	0.190778	0.101541	0.298865	0.169517	0	0.436926	0.279552	0.103044	0.256155	2.39866
hsa-miR-6852-5p	7.62459	1.57334	83.2652	52.9224	5.72581	1.39e-05	0.000214926	Up	1.34278	0.107201	14.8415	5.10885	0	0.475036	0.437437	0	0.207803	0	0.485675	0.190351	0.746733	0.355324	0.518935	0	0.101157	0	0.636621	0.0981088	0.221539	0	0.0965023	0.0949996	0	0	0	0.0881394	0.29695	0	0	0	0	0.199243	0	0	0	0	0.103044	0.085385	0
NC_000004.12_9178	7.16213	1.13621	82.4861	72.5973	6.18184	0.000329645	0.00316433	Up	19.9252	0.0536005	0.288184	3.2369	0	0.285021	0.34995	0	0	0	0	0.0951755	0	0.118441	0	0.289063	0.101157	0	0	0.196218	0.443077	0.186756	0.0965023	0	0	0.0927146	0.124547	0.705115	0.692884	0	0	0.095389	0	0.0996216	0.0847586	0	0.17477	0.372736	0.103044	0.085385	0
hsa-miR-133a-5p	8.02169	2.13249	81.6367	38.2823	5.25861	0.000415784	0.00383886	Up	5.97755	0	1.87319	9.55472	0.0920826	0.0950071	0.174975	0.204467	0.103901	0.261601	0	0	0.106676	0.236883	0.207574	0.481771	0.202314	0.475477	0.181892	0.490544	0.110769	0.0933779	0.289507	0.189999	0.280167	0.0927146	0.124547	0.264418	0	0.171297	0.255098	0.381556	0.406165	0.498108	0.169517	0.214165	0.0873852	0.279552	0.618264	0.085385	0.479733
NC_000022.11_36534	6.05506	0.12635	80.1639	634.457	9.30938	3.77e-07	8.59e-06	Up	0	0	13.2084	6.43481	0	0	0	0.102234	0	0.1308	0	0.0951755	0	0.118441	0	0	0	0	0	0	0	0	0	0	0.0933892	0	0	0	0	0	0	0	0	0	0	0	0	0	0	0	0
hsa-miR-130b-5p	16.5407	11.7036	77.0047	6.57957	2.71799	0.00451827	0.0281693	Up	5.19787	0.107201	15.5619	1.71595	2.94664	2.28017	2.53713	1.63574	2.18193	1.0464	2.06412	0.571053	2.34688	1.53974	2.28331	1.2526	1.31504	0.570573	1.45513	1.56974	1.10769	0.186756	0.772019	0.474998	1.58762	0.927146	2.36639	1.14581	0.791868	0.256945	0.170065	0.381556	0.710789	0.298865	0.678069	0.428329	0.524311	1.11821	0.824352	0.68308	0.959466
hsa-miR-486-3p	19.6083	15.4092	72.0976	4.67887	2.22616	0.0195228	0.0829977	Up	9.13959	0.107201	9.02976	2.30093	3.40706	4.37033	0.612412	2.04467	9.66284	0.915603	1.33561	1.42763	2.34688	0.592207	1.03787	3.27604	1.11273	1.14115	3.18311	0.882979	1.21846	0.186756	0.579014	0.284999	0.560335	0.370859	1.99275	0.0881394	1.48475	1.02778	0.0850327	0.572334	0.406165	1.69357	0.339035	0.428329	1.83509	0.372736	0.309132	0.85385	19.2853
hsa-miR-215-5p	14.343	9.73189	71.9817	7.39647	2.88684	0.00260524	0.018006	Up	16.4166	0.643207	2.06532	0.701979	0.828744	1.71013	0.524924	2.04467	0.415606	0.915603	1.33561	1.33246	1.38679	0.592207	1.45302	2.50521	0.708099	0.855859	0.636621	0.588653	0.886154	1.30729	1.83354	0.664997	0.653724	1.01986	0.622734	0.793255	0.593901	0.942132	0.595229	0.286167	0	0.59773	0.847586	0.642494	0.786467	0.838655	0.51522	0.597695	1.72704
hsa-miR-369-5p	6.42897	1.26647	70.9602	56.0299	5.80812	2.63e-05	0.000374102	Up	8.96633	0.214402	0.144092	6.55181	0.0920826	0.190014	0	0.102234	0.519507	0	0.121419	0.0951755	0.106676	0.355324	0.311361	0	0.202314	0	0.636621	0	0	0	0.0965023	0.0949996	0	0.0927146	0	0	0.197967	0.342593	0	0.095389	0.101541	0.199243	0	0	0	0.0931839	0	0	0
hsa-miR-2110	16.7366	12.4697	70.0728	5.61946	2.49043	0.0174629	0.0752991	Up	1.9492	0.214402	9.70219	4.99185	2.48623	3.51526	1.04985	1.63574	4.88337	0.392401	0.728513	1.23728	2.13352	2.36883	1.14166	1.92708	1.01157	0.570573	1.90986	0.784871	1.55077	0.0933779	0.193005	0.474998	0.653724	0.278144	0.996375	0.705115	1.1878	1.28473	0.255098	0.763112	0.710789	1.09584	0.169517	1.17791	1.39816	0.745471	0.927396	0.85385	11.5136
NC_000006.12_13895	5.46132	0.379852	68.9796	181.596	7.50459	2.22e-12	1.58e-10	Up	8.35991	0.857609	0.912582	4.32887	0	0.0950071	0	0	0.103901	0	0.121419	0	0	0	0.103787	0	0	0	0	0	0.110769	0.0933779	0	0	0	0	0.124547	0.0881394	0	0	0	0.095389	0	0.0996216	0	0.107082	0	0	0.309132	0.085385	0
hsa-miR-26b-3p	9.94055	5.3174	67.73	12.7374	3.671	0.000132388	0.00146231	Up	9.13959	0.0536005	12.2478	0.0389989	0.552496	0.475036	0.612412	0.613401	0.311704	1.0464	1.09277	0.380702	1.17344	0.710649	0.518935	0.578125	0.505785	0.0950954	0.545675	0.196218	0.886154	0.0933779	0.579014	0.664997	0.560335	0.649002	0.622734	0.352558	0.494917	0.256945	0.850327	0.381556	0.507707	0.398486	0.678069	0.107082	0.873852	0.0931839	0.721308	0.34154	0.383786
NC_000001.11_2943	9.04057	4.44461	66.4901	14.9597	3.90301	0.000160801	0.00176008	Up	3.07541	0.107201	9.07779	4.44587	0.276248	0.760057	0.787386	0.613401	0.831212	0.392401	0.971351	0.0951755	1.28011	0.355324	0.830296	1.0599	0.505785	0.760763	0.454729	0.196218	1.32923	0.0933779	0.193005	0	0.0933892	0.0927146	0.373641	0.352558	0.593901	0.428242	0.0850327	0.286167	0.203083	0.398486	0.169517	0.214165	0.349541	0.186368	0.309132	0	1.63109
NC_000008.11_19221	5.13206	0.2275	66.439	292.04	8.19002	2.06e-09	7.14e-08	Up	2.42567	0.0536005	9.46203	4.71886	0	0	0	0	0	0	0	0	0	0	0	0	0.202314	0.0950954	0.0909459	0	0	0.0933779	0	0	0.0933892	0	0	0	0	0	0	0	0	0	0	0	0	0	0	0	0
NC_000015.10_29323	10.7737	6.39842	65.4645	10.2314	3.35493	0.00120629	0.00941295	Up	6.54065	0	1.39289	6.8248	0.460413	1.04508	0.612412	1.12457	1.03901	1.0464	0.485675	1.14211	0.533381	2.13195	1.03787	0.578125	0.404628	0	1.27324	0.588653	1.55077	0.747023	0.482512	0.0949996	0.466946	0.278144	0.498188	0.705115	0.593901	0.428242	0.680262	0.190778	0.203083	0.398486	0.423793	0.749576	0.17477	0.838655	1.33957	0.34154	0.959466
hsa-miR-1271-5p	5.06348	0.277361	64.8899	233.955	7.87009	6.35e-07	1.36e-05	Up	0.996259	0.0536005	11.3352	4.21188	0	0	0.0874874	0	0.311704	0	0.242838	0	0	0.118441	0	0	0	0	0.181892	0	0	0	0	0	0	0	0	0	0	0	0	0.095389	0	0	0	0	0	0	0	0.085385	0
NC_000001.11_1117	4.73881	0	63.9739	Inf	Inf	1.43e-06	2.82e-05	Up	0.173262	0	15.5619	2.41793	0	0	0	0	0	0	0	0	0	0	0	0	0	0	0	0	0	0	0	0	0	0	0	0	0	0	0	0	0	0	0	0	0	0	0	0	0
hsa-miR-345-5p	17.7346	14.2717	61.0197	4.27556	2.09611	0.0268347	0.108009	Up	3.42193	0	10.999	2.65192	1.84165	1.99515	1.22482	1.32904	7.89651	0.1308	1.45703	0.571053	1.28011	1.53974	1.76438	1.34896	0.910414	0.855859	1.45513	0.392435	1.32923	0.46689	0.579014	1.80499	1.49423	0.834432	0.747281	0.528836	0.890851	1.54167	0.340131	1.24006	0.507707	1.99243	0.847586	0.642494	0.786467	0.838655	1.75175	1.02462	10.9379
hsa-miR-485-5p	5.87983	1.65105	58.7395	35.577	5.15287	5.08e-05	0.000664634	Up	8.48986	0	10.0864	0.155995	0.0920826	0.0950071	0.0874874	0.204467	0.935113	0	0.242838	0	0.426705	0.236883	0.622722	0.0963542	0.101157	0	1.63703	0	0.221539	0	0	0.0949996	0	0	0	0.0881394	0.0989835	0.256945	0	0.095389	0.101541	0.0996216	0	0.214165	0	0	0.412176	0.085385	0
hsa-miR-196b-5p	5.60834	1.44111	57.6986	40.0375	5.32328	1.38e-05	0.000214926	Up	6.80055	0.0536005	1.58501	5.14785	0.0920826	0.760057	0.437437	0.102234	0.207803	0.1308	0	0	0.533381	0	0	0	0.303471	0.285286	0.0909459	0.0981088	0.110769	0	0	0.0949996	0.186778	0	0	0.0881394	0.197967	0.342593	0	0.095389	0	0.0996216	0	0	0.436926	0.0931839	0	0.085385	1.91893
hsa-let-7b-3p	7.85705	3.98054	56.3135	14.1472	3.82245	0.000161655	0.00176146	Up	6.97381	0.107201	6.05186	2.33993	0.828744	0.475036	0.437437	0.511168	0.72731	0.654002	0.849932	0.380702	0.533381	0.592207	0.934083	0.867188	0.202314	0.475477	0.272838	0.490544	0.332308	0	0.289507	0.189999	0	0.278144	0.747281	0.264418	0.29695	0.428242	0	0.190778	0.203083	0.398486	0.254276	0.107082	0.436926	0.186368	0.309132	0.085385	0.671626
NC_000015.10_29259	3.76648	0	50.8474	Inf	Inf	3.53e-08	1.01e-06	Up	0.0433156	0	6.82035	4.87486	0	0	0	0	0	0	0	0	0	0	0	0	0	0	0	0	0	0	0	0	0	0	0	0	0	0	0	0	0	0	0	0	0	0	0	0	0
hsa-miR-31-5p	6.19558	2.65489	50.4542	19.0043	4.24825	5.26e-05	0.000683283	Up	7.75349	0.214402	0.0960613	3.78289	0.276248	0.190014	0.0874874	0.920102	0.311704	0.261601	0.121419	0.190351	0.533381	0.355324	0.103787	0	0.606942	0.380382	0.727567	0.196218	0.553847	0.373512	0.386009	0.189999	0.186778	0.370859	0.871828	0.264418	0.0989835	0.256945	0.255098	0.095389	0.609248	0.199243	0.169517	0.214165	0.262156	0.0931839	0.103044	0.34154	0
NC_000005.10_12218	6.6175	3.13164	50.1907	16.027	4.00243	8.86e-05	0.00106871	Up	7.40697	0.214402	3.55427	2.10594	0.552496	0.285021	0.34995	0.204467	0.311704	0.261601	0.607094	0.951755	0.213352	0.355324	0.103787	0.578125	0.606942	0.0950954	0.272838	1.0792	0.110769	0	0.289507	0.189999	0.560335	0.185429	0.622734	0.176279	0.197967	0.428242	0.170065	0.190778	0.304624	0.199243	0.423793	0.214165	0.262156	0.372736	0.618264	0.085385	0.0959466
NC_000018.10_33010	3.71704	0.0332431	49.7645	1496.99	10.5478	1.37e-15	2.21e-13	Up	5.02461	0.750408	0.720459	3.2369	0	0	0	0	0	0	0	0	0	0	0	0	0	0	0.0909459	0	0	0	0	0	0.0933892	0	0	0	0	0	0	0	0	0	0	0	0	0	0	0	0
hsa-miR-331-3p	10.2071	7.0943	49.1166	6.92339	2.79148	0.00885564	0.047304	Up	2.12246	0.0536005	4.32276	4.67986	0.184165	0.475036	0.524924	0.920102	0.72731	0.784802	0.849932	0.380702	0.426705	0.236883	0.207574	0.289063	0.606942	0.950954	0.545675	0.784871	0.664616	0.653645	0.579014	0.664997	0.747113	0.556288	0	1.14581	1.28679	1.28473	0.680262	0.667723	0.710789	1.19546	0.339035	0.642494	0.961237	0.465919	0.927396	0.85385	0.863519
NC_000022.11_37113	3.65033	0.0525547	48.6225	925.179	9.85359	5.99e-15	7.62e-13	Up	4.89466	0	4.27473	3.3539	0	0	0	0	0	0	0	0	0	0	0	0	0	0	0	0	0	0.0933779	0	0	0	0	0	0.0881394	0	0	0	0	0	0	0	0	0	0	0	0	0
hsa-miR-7975	3.58539	0.0615469	47.6334	773.937	9.59607	2.91e-12	1.96e-10	Up	7.01713	0.428804	0.336214	2.96391	0	0	0	0	0	0	0	0	0	0	0	0	0	0.0950954	0	0	0	0	0.0965023	0.0949996	0	0	0	0	0	0	0	0	0	0	0	0	0	0	0	0	0
hsa-miR-151b	6.97251	3.81167	46.4831	12.195	3.60821	0.000404014	0.00374448	Up	6.1075	0	2.92987	3.08091	0.184165	0.285021	1.13734	0.817868	0.623409	0.654002	0.121419	0.0951755	0.320029	0.710649	0.622722	0.385417	0.505785	0	0	0	0	0.560267	0.289507	0.189999	0.0933892	0	0.996375	0.176279	0.29695	0.0856484	0.510196	0.190778	0	0.896594	0	0.856659	0.699082	0.186368	0.824352	0.68308	0.0959466
hsa-miR-141-3p	4.27104	0.9025	46.3778	51.3881	5.68336	0.000655691	0.00564454	Up	11.6519	0.0536005	3.07396	0	0.0920826	0.190014	0.0874874	0.102234	0	0	0.242838	0	0.106676	0	0	0.0963542	0.101157	0.0950954	0.0909459	0.0981088	0	0.280134	0	0.189999	0.0933892	0	0.249094	0.176279	0	0.0856484	0.255098	0.286167	0	0	0.169517	0	0.0873852	0	0.103044	0.085385	0.0959466
hsa-miR-191-3p	4.71331	1.49069	44.9961	30.1847	4.91575	0.010623	0.0535357	Up	0	0	14.3131	0	0.0920826	0.190014	0.0874874	0.306701	0.207803	0	0	0	0.106676	0.236883	0	0.192708	0.101157	0.380382	0.363784	0.196218	0.221539	0.186756	0.0965023	0.0949996	0.0933892	0.185429	0.124547	0	0	0.0856484	0.0850327	0.190778	0.101541	0	0.0847586	0.107082	0	0	0.618264	0.17077	0.0959466
hsa-miR-222-5p	4.32399	1.134	44.1988	38.9759	5.28451	0.00252101	0.0176763	Up	2.90214	0	0.0480306	5.84983	0.276248	0	0.0874874	0.102234	0	0.523202	0.121419	0	0.106676	0	0	0.192708	0.101157	0	0.0909459	0.196218	0	0.186756	0.193005	0.0949996	0.280167	0	0.249094	0.176279	0.197967	0.0856484	0	0.095389	0	0	0	0	0.262156	0	0.103044	0.085385	0.0959466
hsa-miR-6780b-5p	3.26692	0.018979	43.8662	2311.3	11.1745	6e-13	4.68e-11	Up	6.6706	0	4.89912	1.32596	0	0	0	0	0	0	0	0	0	0	0	0.0963542	0	0	0	0	0	0	0	0	0	0	0	0	0	0	0	0	0	0	0	0	0	0	0	0	0
hsa-miR-503-5p	7.62098	4.93065	41.2501	8.36606	3.06455	0.0044237	0.0279398	Up	4.37487	0	2.06532	3.5489	0.460413	1.04508	0.34995	0.102234	1.03901	0.523202	0.364257	0.951755	0.960086	0.473766	0.726509	0.674479	0.404628	0.475477	0.818513	0.392435	0.996924	0	0.772019	0	0.933892	0.370859	0.498188	0.264418	0.197967	0.599539	0.0850327	0.572334	0.406165	0.498108	0.339035	0.107082	0.436926	0.652287	0.206088	0.426925	2.30272
NC_000001.11_1689	5.81373	2.99767	41.0146	13.6821	3.77422	0.000305845	0.00297124	Up	8.40322	0.0536005	0	2.37893	0.184165	1.04508	0.262462	0.408934	0.623409	0.261601	0.242838	0.190351	0.213352	0.118441	0.311361	0.0963542	0.606942	0.380382	0.454729	0.588653	0.553847	0.560267	0.386009	0.0949996	0.560335	0.278144	0	0.264418	0.0989835	0.342593	0.510196	0	0	0.498108	0.0847586	0.428329	0.436926	0.372736	0	0.17077	0.191893
NC_000023.11_37252	2.98317	0	40.2728	Inf	Inf	4.9e-09	1.62e-07	Up	0.0866312	0.107201	7.01247	2.69092	0	0	0	0	0	0	0	0	0	0	0	0	0	0	0	0	0	0	0	0	0	0	0	0	0	0	0	0	0	0	0	0	0	0	0	0	0
NC_000012.12_25595	5.01379	2.20895	40.0743	18.1418	4.18125	0.000829432	0.00682447	Up	0.129947	0.268003	2.54562	4.52387	0	0.0950071	0.437437	0.204467	0.207803	0	0.364257	0.666229	0	0	0.103787	0	0.404628	0.190191	0.272838	0	0.332308	0.0933779	1.64054	0	0	0	0.373641	0	0.0989835	0.171297	0	0	0.101541	0.697351	0	0.107082	0	0.186368	0	0.17077	0
NC_000005.10_11400	3.11732	0.230049	39.2082	170.435	7.41307	6.06e-09	1.98e-07	Up	1.25615	0.107201	6.05186	2.41793	0.0920826	0	0	0.102234	0	0	0	0	0	0	0.103787	0.289063	0	0	0	0.0981088	0.110769	0	0	0	0	0	0	0	0	0.0856484	0	0	0.101541	0	0	0	0	0.0931839	0	0	0
hsa-miR-628-3p	6.50192	3.98194	38.0016	9.54349	3.25452	0.00589902	0.0348042	Up	0.0433156	0.107201	10.951	0.272992	0.552496	0.380029	0.0874874	0.511168	0.415606	0.392401	0.849932	0.285527	0.533381	0.473766	0.622722	0.0963542	0.404628	0.380382	0.636621	0.294326	0.443077	0.560267	0.289507	0.664997	0.373557	0.370859	0.373641	0.616976	0.494917	0.428242	0.255098	0.286167	0.203083	0.498108	0.169517	0.535412	0.17477	0.465919	0.309132	0.597695	0.671626
hsa-miR-340-3p	9.88139	7.72263	36.8659	4.77375	2.25512	0.0184772	0.0795309	Up	6.71392	0.107201	4.51488	0.0389989	0.736661	0.855064	0.612412	0.511168	0.935113	0.523202	1.9427	0.85658	2.13352	1.06597	1.86817	0.192708	0.606942	0.950954	1.81892	1.0792	0.996924	1.12053	0.772019	1.045	0.653724	0.927146	0.747281	0.528836	0.890851	0.342593	0.0850327	0.667723	0.406165	0.59773	0.847586	0.214165	0.436926	0.465919	0.206088	0.34154	0.383786
hsa-miR-18a-3p	4.20582	1.59926	36.7878	23.003	4.52375	4.22e-05	0.00056316	Up	2.64225	0.107201	3.55427	2.61292	0	0.380029	0	0.306701	0.519507	0	0.242838	0.0951755	0	0	0.103787	0.0963542	0.101157	0.285286	0.181892	0.196218	0.443077	0	0.193005	0.189999	0.0933892	0	0	0.176279	0.197967	0.0856484	0.0850327	0.095389	0	0.0996216	0	0	0.349541	0	0	0.51231	1.72704
NC_000017.11_32744	7.86827	5.5722	36.5692	6.56281	2.71431	0.01281	0.0605279	Up	1.16952	0.214402	4.94715	2.30093	1.38124	1.04508	0.34995	0.511168	1.03901	0.784802	0.728513	0.951755	0.85341	1.18441	0.726509	0.963542	0.606942	0	1.36419	1.27541	2.32616	0.373512	0.289507	0.474998	0.373557	0.185429	0.124547	0.0881394	0.0989835	0.256945	0.425164	0.095389	0.609248	0.199243	0.169517	1.17791	0	0.931839	1.23653	0.34154	0.575679
NT_187562.1_39840	10.7476	8.69764	36.3716	4.18177	2.06412	0.0313166	0.122979	Up	0.0433156	0	11.5274	0	0.276248	1.90014	1.57477	0	1.24682	0	0.849932	0	1.8135	2.36883	1.34923	0.0963542	0.809257	0.285286	2.1827	3.72814	1.10769	0	1.06153	0.0949996	0.466946	0.185429	0.249094	0	0.791868	0.856484	0	1.04928	0.609248	1.29508	0	0.107082	0	0.931839	1.03044	0.085385	0.191893
hsa-miR-93-3p	4.52592	2.0388	35.6149	17.4685	4.12669	0.000130238	0.00145182	Up	4.80803	0	6.62823	0	0.36833	0.380029	0.262462	0.102234	0.207803	0.1308	0.121419	0.380702	0.533381	0.236883	0	0	0	0.380382	0.181892	0.196218	0	0	0	0	0.186778	0	0	0.0881394	0.197967	0.0856484	0.255098	0.095389	0.101541	0.199243	0.593311	0.214165	0.0873852	0.279552	0.51522	0.17077	0.863519
NC_000022.11_37113*	7.97948	5.841	34.7104	5.94255	2.57108	0.0489986	0.17776	Up	4.80803	1.12561	0.0960613	0.116997	0.828744	0.950071	0.962361	1.32904	1.03901	1.0464	0.607094	0.475878	0.533381	1.30286	0.311361	0.481771	0.708099	0.285286	0.636621	0.784871	0.332308	0.373512	0.579014	0.379999	0.373557	0.556288	0.996375	0.705115	0.395934	0.599539	0.680262	0	0.101541	0.398486	0.847586	0.535412	0.524311	0.745471	0.927396	0.597695	1.05541
NC_000011.10_24045	2.68659	0.136419	34.5637	253.364	7.98507	1.07e-09	4.03e-08	Up	1.42941	0.107201	3.36214	2.96391	0	0	0	0.102234	0	0	0	0	0	0	0.103787	0.0963542	0.101157	0	0	0	0	0	0	0.189999	0	0	0	0	0	0	0	0	0	0	0	0	0	0	0	0	0
hsa-miR-1260a	2.53708	0.0193885	34.0083	1754.04	10.7765	1.67e-06	3.21e-05	Up	7.92675	0	1.05667	1.05297	0	0	0	0	0	0	0	0	0	0	0.103787	0	0	0	0	0	0	0	0	0	0	0	0	0	0	0	0	0	0	0	0	0	0	0	0	0	0
NC_000019.10_34157	2.43977	0.0393463	32.4451	824.603	9.68756	0.000345013	0.00328272	Up	0	0.214402	9.17385	0	0	0	0	0	0	0	0.121419	0	0	0	0	0	0	0	0	0	0.110769	0	0	0	0	0	0	0	0	0	0	0	0	0	0	0	0	0	0	0	0
NC_000018.10_33546	2.74633	0.44183	31.5526	71.4134	6.15812	0.00673526	0.039206	Up	10.2658	0	0	0	0	0	0	0	0.103901	0.261601	0	0.0951755	0	0.118441	0	0	0.101157	0	0.0909459	0.0981088	0	0	0.0965023	0	0	0.0927146	0.124547	0	0.0989835	0.0856484	0	0	0	0	0	0	0.0873852	0.186368	0.103044	0	0.0959466
NC_000023.11_37295	5.03338	2.95695	30.9887	10.48	3.38956	0.0215818	0.0900111	Up	0.0866312	1.28641	2.59365	0.155995	0	0.0950071	0.262462	0.511168	0.311704	0.1308	0.485675	0.571053	0.213352	0.947532	0.415148	0.674479	0.303471	0.285286	0.545675	0.294326	0	0.280134	0.386009	0	0.0933892	0.0927146	0.249094	0.0881394	0.395934	0.599539	0	0.476945	0.304624	0.0996216	0.0847586	0.214165	0.262156	0.465919	0.206088	0.256155	0.191893
NC_000023.11_39047	9.10509	7.39752	30.4498	4.11622	2.04132	0.0361392	0.138398	Up	0	0.160802	8.45339	0.194994	1.74957	0.760057	0.612412	0.306701	1.97413	0.784802	0.971351	1.14211	0.746733	0.710649	1.76438	1.44531	0.910414	0.665668	0.636621	2.55083	0.221539	0.280134	1.06153	0.379999	0.373557	0	0.871828	0.176279	0.494917	0.856484	0.425164	0.286167	0.710789	0.298865	0.339035	1.07082	0.349541	0.652287	0.51522	0.426925	0.479733
NC_000018.10_32992	6.00001	4.06159	30.2302	7.44294	2.89587	0.0100993	0.0523133	Up	0.173262	0.268003	5.3314	1.40396	0.552496	0.570043	0.612412	0.204467	1.24682	0.915603	0.242838	0.380702	0.426705	0.82909	0.518935	0.481771	0.101157	0.380382	0.181892	1.37352	0.775385	0	0.386009	0.189999	0.560335	0.185429	0.249094	0.0881394	0.395934	0.256945	0.170065	0.190778	0.609248	0.199243	0.339035	0.642494	0.17477	0.652287	0.618264	0.256155	0.383786
hsa-miR-1273h-3p	4.23767	2.18495	29.8967	13.683	3.77432	0.0125318	0.0597581	Up	0	0	9.51006	0	0.36833	0.0950071	0.34995	0	0.831212	0	0.121419	0.0951755	0.533381	0.710649	0.415148	0.578125	0.606942	0.0950954	0.636621	0.196218	0.332308	0.0933779	0	0.0949996	0.0933892	0.0927146	0.249094	0.0881394	0.197967	0.256945	0	0.095389	0.203083	0.498108	0.169517	0.214165	0.17477	0.186368	0.103044	0	0.28784
NC_000003.12_8913	3.61828	1.55798	29.372	18.8527	4.2367	8.44e-05	0.00103057	Up	3.16204	0	1.63304	2.41793	0.184165	0	0.174975	0.102234	0.207803	0.523202	0	0.190351	0.106676	0.236883	0.103787	0.0963542	0.303471	0.190191	0.0909459	0.392435	0.221539	0	0	0.284999	0.0933892	0.278144	0.249094	0.352558	0.0989835	0.342593	0.170065	0	0.101541	0.398486	0.0847586	0	0.17477	0.0931839	0.206088	0.085385	0.191893
NC_000002.12_3497	2.16256	0	29.1946	Inf	Inf	1.43e-10	6.54e-09	Up	1.55936	0.107201	1.82516	2.80792	0	0	0	0	0	0	0	0	0	0	0	0	0	0	0	0	0	0	0	0	0	0	0	0	0	0	0	0	0	0	0	0	0	0	0	0	0
hsa-miR-4485-3p	2.2663	0.181061	28.3318	156.477	7.28981	1.77e-08	5.34e-07	Up	3.24867	0	1.44092	2.30093	0	0	0	0	0	0	0	0	0	0	0.207574	0	0.101157	0	0.0909459	0.0981088	0.110769	0	0	0	0	0	0	0	0	0	0	0	0	0	0	0	0	0	0	0.085385	0.0959466
hsa-miR-504-5p	2.37251	0.361339	27.5121	76.1395	6.25057	0.000289496	0.00282375	Up	1.73262	0.107201	6.48413	0	0.184165	0	0.0874874	0.102234	0.103901	0.1308	0.121419	0	0.106676	0	0	0	0	0	0	0	0.110769	0	0	0	0.186778	0	0	0	0.0989835	0	0.255098	0	0.101541	0	0.0847586	0	0.0873852	0	0	0	0
NC_000015.10_29984	2.25142	0.258285	27.1656	105.177	6.71667	0.00870223	0.0468835	Up	0	0	0	4.52387	0	0	0	0.204467	0	0	0	0	0	0	0	0	0.202314	0	0	0	0	0.186756	0	0	0.0933892	0.0927146	0	0	0	0	0.0850327	0	0	0.0996216	0	0	0	0	0	0	0
hsa-miR-92a-1-5p	2.1293	0.181964	26.471	145.474	7.18461	1.49e-06	2.89e-05	Up	4.54814	0.107201	0.0480306	1.75495	0.0920826	0.0950071	0	0	0	0	0	0	0	0	0	0	0	0.0950954	0	0	0	0	0	0.0949996	0	0	0	0	0.0989835	0.0856484	0	0	0	0	0	0	0	0.0931839	0	0	0
hsa-miR-3161	1.97959	0.0361295	26.2729	727.187	9.50618	0.00176824	0.0133251	Up	0	0	8.35733	0	0	0	0	0	0	0	0	0	0	0	0	0	0	0	0	0	0	0	0	0	0	0	0	0	0	0	0	0	0	0	0	0	0	0	0	0	0
hsa-miR-500a-5p	5.26565	3.60631	26.0075	7.21166	2.85033	0.017194	0.0742721	Up	1.29947	0	0	3.66589	0.460413	0.190014	0.262462	0.408934	0.207803	0.261601	0.242838	0.285527	0.640057	0.82909	0.207574	0.192708	0.202314	0.285286	0.272838	0.0981088	0.332308	0.186756	0	0.379999	0.653724	0.370859	0.498188	0.264418	0.0989835	0.428242	0.0850327	0.381556	0.304624	0.498108	0.169517	0.749576	0.349541	0.372736	0.721308	0.768465	0.191893
NC_000005.10_13238	2.15243	0.245291	25.9917	105.963	6.72741	0.00180013	0.0135234	Up	0	0	1.48895	3.5489	0	0.285021	0	0	0.207803	0	0	0.0951755	0.106676	0	0.103787	0	0	0	0.181892	0	0.221539	0.0933779	0	0	0	0	0	0	0	0	0	0	0	0	0	0	0	0	0	0	0
hsa-miR-224-5p	2.85804	1.01104	25.9456	25.6623	4.68158	0.000745736	0.00626366	Up	6.32408	0	1.92123	0.0779977	0	0.190014	0.0874874	0	0.207803	0.1308	0	0.0951755	0.426705	0	0.103787	0	0.202314	0	0.0909459	0.294326	0	0	0	0	0.466946	0.0927146	0.124547	0.0881394	0.395934	0.0856484	0	0	0.101541	0	0.0847586	0.214165	0.0873852	0.279552	0	0.085385	0.28784
hsa-miR-4755-5p	2.13693	0.239225	25.8582	108.091	6.75611	0.0072547	0.0416844	Up	0.0433156	0.0536005	0	4.13388	0.0920826	0	0	0	0.103901	0	0	0.0951755	0	0	0.103787	0	0	0	0	0	0	0	0	0.0949996	0	0	0	0	0	0	0	0.095389	0	0	0	0	0	0	0	0.085385	0.479733
NT_187585.1_39972>NC_000011.10_22716	1.94429	0.038994	25.7605	660.625	9.36769	0.00250097	0.017638	Up	0	0	0	4.28987	0	0	0	0	0	0	0	0	0	0	0	0	0	0	0.0909459	0	0	0	0	0	0	0	0	0	0	0	0	0	0	0	0	0.107082	0	0	0	0	0
hsa-miR-6803-3p	1.87247	0.0363665	24.8237	682.599	9.41489	0.0026211	0.018051	Up	0	0	0	4.13388	0	0	0	0	0	0	0	0	0	0	0	0	0	0	0	0	0	0	0	0.0949996	0	0	0	0	0	0	0	0	0	0	0	0	0	0	0	0	0.0959466
NC_000001.11_1000>NW_003315906.1_39684>NW_003315906.1_39683>NC_000001.11_999	1.85123	0.016441	24.7861	1507.58	10.558	2.81e-07	6.6e-06	Up	0.0433156	0.160802	2.06532	2.57392	0	0	0	0	0	0	0	0	0	0	0	0	0	0	0	0	0	0	0	0	0	0	0	0	0	0	0	0	0	0	0	0	0.0873852	0	0	0	0
NC_000015.10_29268*	1.92756	0.110143	24.6452	223.756	7.80578	9.4e-05	0.0011148	Up	0	0	2.40153	2.84692	0	0	0	0	0	0	0	0	0	0	0	0.0963542	0	0	0.0909459	0	0	0.0933779	0	0	0	0	0	0	0	0	0	0	0	0	0	0	0	0	0	0.085385	0.0959466
NC_000012.12_25600	1.88666	0.0746856	24.5364	328.529	8.35988	5.02e-10	2.03e-08	Up	1.3861	0.750408	1.39289	0.545984	0	0	0	0	0	0	0	0.0951755	0	0.118441	0	0	0	0	0	0	0	0	0	0	0	0	0	0	0	0	0	0	0	0	0	0	0	0	0	0.085385	0
NC_000022.11_36904>NC_000022.11_36903	1.81358	0	24.4833	Inf	Inf	0.000215629	0.0022196	Up	0	0.160802	0	3.62689	0	0	0	0	0	0	0	0	0	0	0	0	0	0	0	0	0	0	0	0	0	0	0	0	0	0	0	0	0	0	0	0	0	0	0	0	0
hsa-miR-3120-5p	4.21944	2.63022	24.0847	9.15691	3.19486	0.00209592	0.0154104	Up	5.2845	0.107201	1.92123	0	0.36833	0.285021	0.524924	0	0.72731	0.261601	0.485675	0.285527	0.213352	0.473766	0.311361	0.481771	0.404628	0.380382	0.181892	0.294326	0.553847	0	0.0965023	0.0949996	0.280167	0.0927146	0.249094	0.0881394	0.0989835	0.342593	0.255098	0.190778	0	0.0996216	0.0847586	0.535412	0.349541	0.372736	0.206088	0.256155	0.191893
NC_000016.10_30910	1.86702	0.101429	23.9369	235.996	7.88262	0.00443812	0.0279579	Up	0.0433156	0	0.0480306	3.93888	0	0	0	0	0	0	0.121419	0	0	0	0.103787	0	0	0	0	0	0	0	0	0	0	0.0927146	0	0	0	0	0	0	0	0.0996216	0	0	0.0873852	0	0	0	0
NC_000005.10_13033	3.21202	1.60875	23.253	14.4541	3.85341	0.0115651	0.0564577	Up	0	0	7.39672	0	0	0	0.0874874	0.204467	0.415606	0.523202	0	0.380702	0	0.473766	0.311361	0.0963542	0.101157	0	0.0909459	0.294326	0.886154	0	0.193005	0	0	0	0.124547	0	0.0989835	0	0	0	0	0.0996216	0.169517	0.321247	0	0.186368	0.309132	0.085385	0.28784
NC_000017.11_32340	6.77239	5.45787	23.2039	4.25146	2.08796	0.038401	0.145827	Up	4.07167	0	0.0480306	1.75495	0.460413	0.475036	0.437437	0.613401	1.03901	0.915603	0.485675	0.951755	0.213352	1.77662	0.518935	0.674479	0.505785	0.855859	0.454729	0.981088	1.55077	0.653645	0.675516	0.0949996	0.747113	0.463573	0.373641	0.440697	0.395934	0.770835	0.93536	0.476945	0.304624	0.796973	0.339035	0.642494	0.436926	0.559103	0.824352	0.51231	0.575679
hsa-miR-412-5p	1.88201	0.213514	22.7383	106.495	6.73464	2.29e-05	0.000331067	Up	3.81177	0	3.50624	0	0	0	0	0	0.415606	0	0	0	0	0	0.103787	0	0	0	0.181892	0	0.110769	0	0	0	0.0933892	0	0	0	0	0	0	0	0	0	0	0	0	0	0.103044	0	0
NC_000011.10_23200	1.65641	0	22.3616	Inf	Inf	6.68e-05	0.000849932	Up	1.25615	0	0	3.08091	0	0	0	0	0	0	0	0	0	0	0	0	0	0	0	0	0	0	0	0	0	0	0	0	0	0	0	0	0	0	0	0	0	0	0	0	0
hsa-miR-3177-3p	2.39493	0.799132	22.3424	27.9583	4.80521	0.00835535	0.0455216	Up	0	0.0536005	6.82035	0	0.0920826	0.0950071	0.262462	0	0.207803	0	0.121419	0.190351	0	0	0.207574	0	0.101157	0.0950954	0.272838	0.0981088	0	0	0	0.0949996	0	0	0.124547	0	0	0	0.255098	0	0.101541	0	0	0.107082	0	0	0	0.085385	0.0959466
hsa-miR-150-3p	3.42278	1.92092	22.196	11.5549	3.53043	0.0128362	0.0605279	Up	0	0	7.0605	0	0.276248	0.285021	0.174975	0.511168	0	0.1308	0.242838	0	0.320029	0	0.103787	0.192708	0.505785	0	0.181892	0	0.996924	0.0933779	0	0.0949996	0.186778	0.185429	0.373641	0.352558	0	0.51389	0.0850327	0.190778	0.203083	0.0996216	0	0	0.436926	0.372736	0.103044	0.256155	0
hsa-miR-214-5p	3.67269	2.19112	22.1923	10.1283	3.34032	0.00800995	0.0443389	Up	0	0	1.2488	3.04191	0.276248	0.190014	0.174975	0.204467	0	0.1308	0.364257	0.0951755	0.426705	0	0	0.0963542	0.303471	0	0.727567	0.0981088	0.664616	0.373512	0.193005	0.379999	0.186778	0.463573	0	0.264418	0.0989835	0.342593	0.170065	0.095389	0.406165	0.0996216	0.423793	0.321247	0.17477	0	0.824352	0.17077	0.191893
NC_000009.12_20056	1.75084	0.133267	21.9705	164.861	7.36511	0.000251302	0.00249139	Up	0	0.107201	1.20077	2.72992	0	0	0.0874874	0	0	0	0	0	0.106676	0	0	0	0	0	0.0909459	0	0	0	0.0965023	0	0	0	0	0	0	0	0	0	0.101541	0	0	0	0.0873852	0	0	0	0
NC_000017.11_31557	1.60804	0	21.7085	Inf	Inf	0.000375836	0.00351022	Up	0	0.107201	0	3.3149	0	0	0	0	0	0	0	0	0	0	0	0	0	0	0	0	0	0	0	0	0	0	0	0	0	0	0	0	0	0	0	0	0	0	0	0	0
hsa-miR-3909	2.03884	0.465383	21.707	46.6433	5.5436	1.25e-06	2.5e-05	Up	1.55936	0	3.89048	0.779977	0	0.0950071	0.0874874	0	0	0	0	0	0.106676	0	0	0	0	0	0.0909459	0.0981088	0.221539	0.0933779	0	0.0949996	0.0933892	0	0	0	0.29695	0.0856484	0	0	0.101541	0	0.0847586	0	0	0.186368	0	0	0.0959466
hsa-miR-654-5p	4.20168	2.81331	21.5563	7.66228	2.93777	0.0131373	0.0614682	Up	0.0866312	0	6.77232	0	0.184165	0.190014	0.174975	0.102234	1.45462	0	0.364257	0	0.640057	0.82909	0.622722	0	0	0.0950954	0.727567	0.294326	0.332308	0.0933779	0.0965023	0	0.186778	0	0.124547	0.0881394	0.791868	0.256945	0	0.190778	0	0.199243	0	0.107082	0	0.279552	1.33957	0.256155	0
hsa-miR-371b-5p	1.69359	0.105464	21.5451	204.288	7.67446	0.00647747	0.0378479	Up	0	0	0	3.58789	0.0920826	0	0.0874874	0	0	0	0	0	0	0	0	0	0.101157	0.0950954	0	0	0	0	0	0	0	0	0	0	0	0.171297	0	0	0	0	0	0	0	0	0	0	0
hsa-miR-6516-3p	1.75099	0.167465	21.5451	128.654	7.00736	0.0084217	0.0457146	Up	0	0	0	3.58789	0	0	0	0.102234	0	0	0	0	0	0	0	0.0963542	0.101157	0	0.272838	0	0	0	0.0965023	0	0	0.0927146	0	0	0	0.0856484	0	0	0	0	0	0	0	0	0	0	0
hsa-miR-203b-5p	2.48519	1.00362	21.0048	20.929	4.38743	0.00020961	0.00216686	Up	3.50856	0	0.0480306	1.67695	0	0.190014	0.174975	0.204467	0.103901	0	0	0.0951755	0.426705	0.118441	0	1.0599	0.303471	0.190191	0	0.0981088	0	0.0933779	0.0965023	0	0.280167	0.185429	0.124547	0.0881394	0	0	0	0	0	0.0996216	0	0.107082	0	0	0	0.085385	0
hsa-miR-1538	1.5597	0.0178026	20.8334	1170.25	10.1926	0.000442158	0.00405144	Up	0	0	0.816521	3.04191	0	0	0	0	0	0	0	0	0	0	0	0	0	0	0	0.0981088	0	0	0	0	0	0	0	0	0	0	0	0	0	0	0	0	0	0	0	0	0
hsa-miR-5010-5p	1.83333	0.327276	20.659	63.1242	5.98012	0.00502901	0.0305658	Up	0.0433156	0.107201	5.9558	0	0	0	0	0	0.311704	0	0	0	0.320029	0.118441	0	0.0963542	0.101157	0	0.0909459	0	0	0	0.0965023	0	0	0	0	0	0	0	0	0	0	0	0	0	0	0	0	0	0.575679
NC_000003.12_8189	2.29541	0.837998	20.5131	24.4787	4.61345	0.000677206	0.00580909	Up	0	0	2.3535	2.18394	0.276248	0.0950071	0.262462	0.102234	0.623409	0	0	0.190351	0	0.118441	0.207574	0.0963542	0.101157	0.190191	0.0909459	0	0	0	0	0	0	0.278144	0.124547	0	0	0.0856484	0	0	0.203083	0.199243	0.0847586	0	0	0	0	0	0.28784
hsa-miR-5701	1.54421	0.0335723	20.4271	608.451	9.249	0.000595935	0.00522563	Up	5.93424	0.107201	0.0480306	0.0389989	0	0	0	0	0	0	0	0	0	0	0	0	0	0	0	0	0	0	0	0	0	0	0	0	0	0	0	0	0	0	0	0	0	0	0	0	0
NC_000005.10_12445	1.54029	0.0348063	20.3588	584.916	9.19209	0.00257389	0.0178402	Up	0	0	0.144092	3.3149	0	0	0	0	0	0	0	0	0	0	0	0	0	0	0	0	0	0	0	0	0	0	0	0	0	0	0	0	0	0	0	0	0	0	0	0	0
hsa-miR-1269b	1.42887	0	19.2897	Inf	Inf	1.79e-05	0.000265306	Up	4.85135	0	1.39289	0	0	0	0	0	0	0	0	0	0	0	0	0	0	0	0	0	0	0	0	0	0	0	0	0	0	0	0	0	0	0	0	0	0	0	0	0	0
hsa-miR-493-3p	4.65487	3.4899	19.2171	5.5065	2.46114	0.0144832	0.0654858	Up	3.03209	0	3.07396	0.0389989	0	0.66505	0.0874874	0.102234	1.03901	0.1308	0.364257	0.0951755	0	1.4213	0.518935	0	0.202314	0.570573	1.90986	0.392435	0.443077	0.0933779	0	0	0.0933892	0	0	0.0881394	0.593901	0.342593	0	0.095389	0.203083	0.398486	0	0.428329	0.0873852	0.0931839	0.721308	0.085385	0
NC_000010.11_21995	1.51577	0.136016	18.7627	137.945	7.10795	4.45e-05	0.00058856	Up	3.46525	0.482405	0	0	0	0	0	0	0	0	0	0	0	0	0	0	0	0	0.0909459	0	0	0	0	0	0	0	0	0	0	0	0	0	0	0.0996216	0	0	0	0.0931839	0	0	0
hsa-miR-7976	1.81611	0.462609	18.7349	40.4983	5.33979	0.019056	0.0814423	Up	0	0	0	3.11991	0	0	0	0.102234	0.415606	0	0	0	0.106676	0	0.103787	0.289063	0	0	0	0.294326	0	0	0	0.0949996	0	0	0	0	0	0	0	0.095389	0	0	0	0.107082	0	0	0	0	0.863519
hsa-miR-625-5p	1.73724	0.401358	18.4358	45.9335	5.52148	0.000965337	0.00786246	Up	1.42941	0	4.46685	0	0.0920826	0	0	0	0	0	0	0	0	0	0	0	0	0.0950954	0	0	0	0	0.0965023	0	0	0	0	0.0881394	0.0989835	0	0.0850327	0	0	0	0	0.214165	0.0873852	0	0	0	0.479733
hsa-miR-3195	2.25472	0.987166	18.0992	18.3345	4.19649	0.000399151	0.00371364	Up	3.29198	0.428804	0.0960613	0.0779977	0.184165	0.0950071	0.0874874	0.102234	0.103901	0.392401	0.121419	0	0.106676	0.236883	0	0.0963542	0	0	0.181892	0	0.332308	0.0933779	0.193005	0.284999	0.186778	0.0927146	0.373641	0.0881394	0.0989835	0	0	0.095389	0	0	0.0847586	0.321247	0	0.0931839	0	0.17077	0.0959466
hsa-miR-23a-5p	4.11446	3.02049	17.789	5.88944	2.55813	0.0209189	0.0880049	Up	1.47273	0	1.53698	1.40396	0.736661	0.190014	0.262462	0.204467	0.311704	0	0.121419	0.380702	0.106676	0.592207	0.311361	0.481771	0.404628	0.0950954	0.181892	0.392435	0.110769	0.280134	0.193005	0.284999	0.186778	0.0927146	0.249094	0.0881394	0.197967	0.342593	0.0850327	0.095389	0.406165	0.199243	0.339035	0.321247	0.524311	0.186368	0.51522	0.34154	0.671626
NC_000015.10_29169	1.22375	0	16.5206	Inf	Inf	2.04e-07	4.94e-06	Up	3.3353	0.0536005	1.63304	0.0389989	0	0	0	0	0	0	0	0	0	0	0	0	0	0	0	0	0	0	0	0	0	0	0	0	0	0	0	0	0	0	0	0	0	0	0	0	0
hsa-miR-329-5p	2.12109	0.979335	16.393	16.7389	4.06513	0.0319253	0.124963	Up	0	0	0	2.72992	0.0920826	0.285021	0.262462	0.817868	0.103901	0	0	0	0.320029	0	0	0.0963542	0	0	0	0.0981088	0	0	0	0	0	0.0927146	0	0.0881394	0	0.0856484	0.0850327	0	0	0	0.0847586	0	0.262156	0.372736	0.103044	0	0.0959466
NC_000003.12_8315	4.89808	3.97921	16.3839	4.11739	2.04173	0.0302073	0.119398	Up	2.94546	0	2.25744	0.0389989	0.460413	0.190014	0	0.102234	0.103901	0.261601	0.971351	0.571053	0.320029	0.355324	0.622722	0.192708	0.809257	0.380382	0.181892	0.686762	0.443077	1.12053	0.675516	0.664997	0.280167	0.556288	0	0.705115	0.395934	0.685187	0.425164	0.190778	0.406165	0.0996216	0.0847586	0.214165	0.436926	0.745471	0.51522	1.11001	0
NC_000003.12_7104>NC_000003.12_7103	1.96267	0.81286	16.3353	20.0961	4.32884	0.000535346	0.0047963	Up	3.63851	0	0	0.857975	0.0920826	0	0	0.102234	0	0	0	0	0	0.118441	0	0	0.202314	0	0.181892	0	0.110769	0	0.193005	0.0949996	0.0933892	0.0927146	0	0	0	0	0	0	0	0.0996216	0	0	0.17477	0	0	0.085385	0.28784
hsa-miR-3651	1.1796	0	15.9246	Inf	Inf	0.00143654	0.0110317	Up	0	0	0	2.65192	0	0	0	0	0	0	0	0	0	0	0	0	0	0	0	0	0	0	0	0	0	0	0	0	0	0	0	0	0	0	0	0	0	0	0	0	0
hsa-miR-5189-5p	1.52457	0.383613	15.7865	41.1522	5.3629	0.00989728	0.0515515	Up	0	0	4.94715	0.0389989	0.0920826	0.285021	0	0	0.207803	0	0	0	0	0.355324	0	0	0	0	0	0	0.110769	0	0	0	0	0	0	0	0.0989835	0	0	0.095389	0	0.199243	0	0	0.17477	0.0931839	0	0	0.0959466
NC_000003.12_6947	1.24552	0.08992	15.6905	174.493	7.44703	0.00592536	0.0348746	Up	0	0	0	2.61292	0	0	0	0	0	0	0	0	0	0	0	0	0	0	0	0	0	0.0933779	0	0	0	0	0	0	0	0	0	0	0	0	0	0.107082	0	0.0931839	0	0	0
hsa-miR-3614-5p	1.55461	0.431864	15.589	36.0969	5.1738	0.000541487	0.00479801	Up	0	0	1.68107	1.71595	0.0920826	0	0	0	0	0	0	0.285527	0.320029	0.118441	0	0	0	0.285286	0	0	0	0	0	0	0	0.0927146	0	0	0	0.0856484	0	0.095389	0	0	0	0	0	0.0931839	0	0	0.0959466
NC_000010.11_21837	2.81461	1.80212	15.4708	8.58479	3.10178	0.0226672	0.0938904	Up	0.0433156	0.0536005	0.0480306	2.37893	0.276248	0.190014	0.174975	0.102234	0.311704	0.1308	0.242838	0.190351	0	0.355324	0.311361	0.578125	0.202314	0.285286	0	0.0981088	0.221539	0.0933779	0	0	0.186778	0	0.249094	0	0.0989835	0.256945	0	0.190778	0.203083	0.398486	0.0847586	0.107082	0	0.186368	0.206088	0.256155	0.0959466
NC_000002.12_5300	1.13798	0	15.3627	Inf	Inf	4.23e-07	9.57e-06	Up	2.85883	0	2.01729	0.0389989	0	0	0	0	0	0	0	0	0	0	0	0	0	0	0	0	0	0	0	0	0	0	0	0	0	0	0	0	0	0	0	0	0	0	0	0	0
NC_000019.10_33843	1.31748	0.210267	15.1576	72.0872	6.17167	0.00229497	0.0164246	Up	0.0866312	0.0536005	4.2267	0.116997	0	0	0	0	0.103901	0	0	0	0	0	0.103787	0	0	0	0	0	0.110769	0	0	0	0.186778	0.0927146	0.249094	0	0	0	0	0	0.203083	0	0	0	0	0	0	0	0
NC_000007.14_16385	1.54226	0.465111	15.0066	32.2646	5.01188	0.00408031	0.0263207	Up	0.0866312	0.0536005	4.17866	0.116997	0	0.0950071	0	0	0	0	0.121419	0.0951755	0	0.118441	0.207574	0	0	0	0.181892	0.0981088	0	0	0	0.0949996	0	0	0	0	0.0989835	0	0	0	0	0	0	0	0	0.186368	0	0	0.0959466
NC_000020.11_35054	1.28099	0.203174	14.7537	72.6163	6.18222	0.0127823	0.0605279	Up	0	0	0	2.45693	0	0	0	0	0.103901	0	0	0	0	0.118441	0	0	0.101157	0	0.181892	0.196218	0	0	0.0965023	0	0	0	0	0	0	0	0	0	0	0	0	0	0	0	0	0	0
NC_000019.10_34517	3.75867	2.90857	14.3849	4.94572	2.30618	0.0212948	0.0891212	Up	1.73262	0	2.88184	0	0.36833	0.0950071	0.437437	0.408934	0.935113	0.261601	0.364257	0.666229	0.106676	0.947532	0.726509	0.770833	0.404628	0.0950954	0.545675	0.294326	1.21846	0.0933779	0	0	0.186778	0.0927146	0.373641	0.0881394	0.197967	0.256945	0.340131	0	0.304624	0	0.169517	0	0.0873852	0.465919	0.51522	0.085385	0.28784
NC_000002.12_3849	1.10052	0.0386342	14.3741	372.057	8.53938	0.000276555	0.00273056	Up	3.85509	0.0536005	0.144092	0.194994	0	0	0	0	0	0	0	0	0	0	0	0	0	0	0	0	0	0	0.0965023	0	0	0	0	0	0	0	0	0	0	0	0	0	0	0	0	0	0
hsa-miR-30b-3p	1.73978	0.729565	14.3675	19.6932	4.29962	0.000184247	0.00196341	Up	3.07541	0	1.48895	0.0389989	0.184165	0.0950071	0.0874874	0.102234	0	0.1308	0.121419	0.285527	0	0	0	0	0	0.0950954	0.272838	0.0981088	0	0	0.0965023	0.189999	0	0.0927146	0	0	0	0.171297	0.255098	0	0	0	0.0847586	0	0	0.0931839	0	0	0.0959466
hsa-miR-3944-5p	1.05817	0	14.2853	Inf	Inf	0.00161578	0.0122525	Up	0	0	0	2.37893	0	0	0	0	0	0	0	0	0	0	0	0	0	0	0	0	0	0	0	0	0	0	0	0	0	0	0	0	0	0	0	0	0	0	0	0	0
NC_000019.10_34197	2.3457	1.39461	14.2342	10.2066	3.35143	0.0258022	0.104374	Up	0.0866312	0	0.0480306	2.30093	0.0920826	0.285021	0.174975	0.102234	0	0.261601	0.607094	0.190351	0	0.118441	0.103787	0.192708	0.303471	0.0950954	0.0909459	0	0	0.0933779	0	0.189999	0.373557	0	0.996375	0.176279	0.0989835	0.0856484	0.0850327	0	0	0	0	0	0.0873852	0.0931839	0	0.085385	0.0959466
hsa-miR-363-5p	1.70282	0.714952	14.0512	19.6533	4.2967	0.0234609	0.0965169	Up	0	0	0	2.33993	0.276248	0.0950071	0	0.102234	0.103901	0.1308	0.121419	0.285527	0	0	0	0.192708	0	0.190191	0	0	0	0	0.0965023	0	0	0.0927146	0	0.0881394	0.0989835	0.0856484	0	0	0	0.0996216	0	0	0	0.186368	0.206088	0.085385	0.383786
NC_000004.12_9025>NC_000004.12_10226	1.81503	0.872451	13.5973	15.5852	3.9621	0.000910054	0.00743723	Up	2.98878	0.160802	0.0960613	0.233993	0.184165	0.190014	0.0874874	0	0.72731	0	0.121419	0	0.106676	0.355324	0.103787	0.0963542	0	0.190191	0.0909459	0.196218	0.332308	0.0933779	0	0.0949996	0	0.0927146	0.124547	0.0881394	0	0	0	0	0	0	0	0.214165	0	0.0931839	0	0	0.959466
NC_000023.11_37905	1.227	0.250087	13.4384	53.7349	5.74779	0.00805422	0.0444821	Up	0	0	4.27473	0	0	0.0950071	0.0874874	0	0	0.1308	0	0	0.106676	0	0	0.0963542	0	0	0	0	0	0.0933779	0	0	0	0	0	0	0	0	0.0850327	0.095389	0.203083	0	0	0	0	0	0	0	0
hsa-miR-1226-3p	1.05756	0.0686192	13.4193	195.562	7.61148	6.96e-06	0.000113831	Up	2.07915	0	2.16138	0.0389989	0.0920826	0	0	0	0	0	0	0	0	0	0	0	0	0.0950954	0	0	0	0	0	0	0	0	0	0	0	0	0	0	0	0	0	0	0.0873852	0	0	0	0
hsa-miR-664a-3p	1.52571	0.576076	13.3962	23.2542	4.53942	0.000470107	0.00423043	Up	3.03209	0	1.29683	0	0.0920826	0.380029	0.0874874	0.306701	0	0	0	0	0.106676	0	0	0	0	0	0	0.196218	0	0	0.0965023	0.0949996	0.0933892	0	0	0	0.0989835	0	0.0850327	0	0.203083	0.199243	0	0	0	0	0	0	0
hsa-miR-4677-3p	1.68479	0.751384	13.3523	17.7703	4.1514	0.000229733	0.0023252	Up	2.7722	0	1.53698	0	0.460413	0.190014	0	0	0.103901	0	0	0.190351	0.106676	0.355324	0	0	0.202314	0	0	0	0.221539	0.0933779	0	0.0949996	0	0.0927146	0	0	0	0	0	0.095389	0.203083	0.199243	0	0	0.0873852	0.0931839	0	0.17077	0.479733
hsa-miR-4662a-5p	1.10118	0.121618	13.3457	109.734	6.77787	0.000131507	0.00145924	Up	0	0	1.48895	1.44296	0	0	0	0	0.103901	0	0	0	0	0	0	0	0	0	0.0909459	0	0	0	0	0.0949996	0	0	0	0	0	0	0	0.095389	0	0	0	0	0	0	0	0	0
hsa-miR-937-3p	0.985318	0.0337249	12.8802	381.921	8.57713	0.00504999	0.0306163	Up	0	0	0	2.14494	0	0	0	0	0	0	0	0	0	0	0	0	0	0	0	0	0	0	0	0	0	0	0	0	0	0	0	0	0	0	0	0	0	0	0	0	0.0959466
hsa-miR-376c-3p	1.57757	0.685855	12.724	18.5521	4.21351	0.000186368	0.00196867	Up	1.73262	0	2.3535	0	0	0.190014	0	0	0.103901	0	0	0	0	0.236883	0	0	0	0	0.545675	0	0	0	0.0965023	0.0949996	0.0933892	0	0	0	0.197967	0.0856484	0	0.095389	0.101541	0.0996216	0	0.107082	0	0.0931839	0.103044	0.085385	0.0959466
NC_000010.11_22444	0.928595	0	12.536	Inf	Inf	0.000638199	0.00551358	Up	3.85509	0	0.144092	0.0389989	0	0	0	0	0	0	0	0	0	0	0	0	0	0	0	0	0	0	0	0	0	0	0	0	0	0	0	0	0	0	0	0	0	0	0	0	0
NC_000022.11_36504	1.54615	0.674099	12.4468	18.4644	4.20667	0.0104479	0.0533277	Up	0.0433156	0	3.84245	0.0389989	0.184165	0.0950071	0	0.102234	0.207803	0.1308	0	0	0	0	0.207574	0	0.303471	0.285286	0	0.0981088	0.110769	0.0933779	0	0.0949996	0.0933892	0	0	0	0	0.0856484	0.170065	0	0	0.0996216	0	0.107082	0.17477	0	0.103044	0	0.191893
hsa-miR-374a-3p	2.1271	1.30714	12.3766	9.46842	3.24312	0.00317465	0.0212728	Up	2.2091	0	1.77713	0	0.0920826	0.190014	0.174975	0.408934	0.415606	0	0	0.0951755	0.106676	0.118441	0	0.192708	0	0.190191	0.636621	0.196218	0.221539	0.280134	0.193005	0.189999	0.280167	0.185429	0.124547	0.0881394	0	0.0856484	0.170065	0.095389	0	0.199243	0.0847586	0	0	0.0931839	0.103044	0	0.191893
NC_000006.12_13353	0.916709	0	12.3756	Inf	Inf	1.46e-08	4.47e-07	Up	2.03583	0.0536005	1.58501	0.0389989	0	0	0	0	0	0	0	0	0	0	0	0	0	0	0	0	0	0	0	0	0	0	0	0	0	0	0	0	0	0	0	0	0	0	0	0	0
hsa-miR-4454	1.02353	0.116283	12.3642	106.328	6.73238	0.000451695	0.00412321	Up	0.952943	0	0.0960613	1.52096	0.0920826	0	0	0	0	0	0	0	0	0	0	0	0	0.0950954	0	0	0	0	0	0	0	0	0	0.0881394	0	0	0	0	0.101541	0	0	0	0.0873852	0	0	0.085385	0
NC_000006.12_14796	0.91558	0	12.3603	Inf	Inf	2.68e-06	4.83e-05	Up	1.51605	0	2.44956	0	0	0	0	0	0	0	0	0	0	0	0	0	0	0	0	0	0	0	0	0	0	0	0	0	0	0	0	0	0	0	0	0	0	0	0	0	0
NW_014040928.1_39622>NC_000018.10_33394	1.87182	1.04459	12.2122	11.6909	3.54732	0.0198125	0.0836411	Up	0.0433156	0	0.192123	1.91094	0	0	0.174975	0	0.311704	0	0.242838	0.285527	0.106676	0.592207	0.103787	0.0963542	0.101157	0	0.181892	0	0	0.0933779	0	0.0949996	0	0.185429	0.373641	0.0881394	0	0.171297	0	0.095389	0	0.199243	0.0847586	0.107082	0.0873852	0.0931839	0.721308	0	0
NC_000002.12_6116	1.08389	0.20312	12.0935	59.5386	5.89575	3.66e-05	0.000500572	Up	2.55562	0.0536005	0.912582	0.0779977	0	0	0	0.204467	0.103901	0	0	0	0	0	0	0	0.101157	0	0	0.196218	0	0	0	0.0949996	0.0933892	0	0	0	0	0	0	0	0	0.0996216	0	0	0	0	0	0	0
NC_000018.10_33165	0.939885	0.0579214	11.9644	206.563	7.69044	5.39e-07	1.18e-05	Up	1.73262	0.0536005	1.82516	0	0	0	0	0.102234	0	0	0	0	0	0	0	0	0	0	0	0	0	0	0	0	0	0	0.124547	0	0	0	0	0	0	0	0	0	0.0873852	0	0	0	0
hsa-miR-146b-3p	1.53169	0.700318	11.9239	17.0264	4.0897	0.0081748	0.0448409	Up	0	0.0536005	3.50624	0	0.0920826	0	0	0.306701	0.103901	0	0.121419	0	0.106676	0	0	0.0963542	0.101157	0	0.181892	0.196218	0	0	0	0.189999	0	0	0.124547	0.0881394	0.0989835	0	0.0850327	0.095389	0	0	0	0	0.17477	0.186368	0	0.17077	0.191893
NC_000016.10_31075>NC_000016.10_31076	1.32813	0.504261	11.6265	23.0565	4.5271	0.0115129	0.0564577	Up	0	0	3.69836	0	0	0	0.0874874	0.102234	0.207803	0	0.121419	0.0951755	0.106676	0.473766	0	0.0963542	0.101157	0	0	0	0.221539	0	0.0965023	0	0	0	0	0	0.0989835	0.0856484	0	0.095389	0	0.0996216	0	0.107082	0	0.186368	0	0	0
NC_000021.9_36303	1.18125	0.347157	11.6074	33.4355	5.06331	3.83e-05	0.000516919	Up	0.173262	0.107201	2.3535	0.311991	0	0.190014	0.0874874	0.102234	0.311704	0.1308	0.242838	0.190351	0	0	0	0	0	0.0950954	0	0	0	0	0	0	0	0	0	0	0	0	0	0	0	0	0	0.107082	0	0	0	0	0
hsa-miR-5001-3p	1.11992	0.304206	11.3163	37.1995	5.21721	0.0094115	0.0497503	Up	3.68182	0	0	0	0	0	0	0.102234	0.311704	0	0	0.0951755	0.213352	0	0	0	0	0	0.0909459	0	0	0	0	0	0	0	0	0	0.0989835	0	0	0.095389	0.101541	0.0996216	0	0	0	0	0	0	0.383786
hsa-miR-668-3p	0.843823	0.0152442	11.2011	734.774	9.52116	0.0023304	0.016629	Up	3.59519	0	0.0480306	0	0	0	0	0	0	0	0	0	0.106676	0	0	0	0	0	0	0	0	0	0	0	0	0	0	0	0	0	0	0	0	0	0	0	0	0	0	0	0
NC_000013.11_26529	0.833141	0.023318	10.9559	469.849	8.87605	4.4e-06	7.6e-05	Up	1.99252	0	1.53698	0	0	0	0	0	0	0	0	0	0	0	0	0	0	0	0	0	0	0	0	0	0	0	0	0	0.0989835	0	0	0	0	0	0	0	0	0	0	0	0
NC_000020.11_35228*	0.806313	0	10.8852	Inf	Inf	8.11e-08	2.13e-06	Up	0	0.0536005	1.53698	0.857975	0	0	0	0	0	0	0	0	0	0	0	0	0	0	0	0	0	0	0	0	0	0	0	0	0	0	0	0	0	0	0	0	0	0	0	0	0
NC_000016.10_31359	0.795186	0	10.735	Inf	Inf	0.00338027	0.0224639	Up	0.0433156	0.589606	0.144092	0.0389989	0	0	0	0	0	0	0	0	0	0	0	0	0	0	0	0	0	0	0	0	0	0	0	0	0	0	0	0	0	0	0	0	0	0	0	0	0
hsa-miR-455-3p	1.4683	0.732897	10.6608	14.5462	3.86257	0.00445035	0.0279621	Up	0.346525	0	2.9779	0.0389989	0.184165	0	0	0	0	0	0	0	0	0	0.207574	0	0.202314	0.285286	0	0	0.110769	0	0	0.0949996	0.0933892	0.185429	0.249094	0.176279	0	0	0.255098	0	0	0.199243	0	0	0.0873852	0.186368	0	0.085385	0
hsa-miR-3173-5p	0.914154	0.141723	10.5695	74.5791	6.2207	0.00764139	0.0427249	Up	0	0	3.36214	0	0	0	0	0	0.207803	0	0	0	0	0	0	0	0	0	0	0	0	0	0	0	0	0.278144	0	0	0	0	0	0	0	0	0	0	0	0	0.103044	0	0
NC_000006.12_15422>NC_000006.12_15421	2.17853	1.50759	10.5653	7.00806	2.80901	0.0103458	0.0532477	Up	1.29947	0.0536005	1.7291	0.0389989	0.0920826	0.0950071	0.34995	0.102234	0.415606	0	0	0.285527	0.213352	0	0.103787	0	0.101157	0.190191	0.363784	0.392435	0.886154	0.280134	0.0965023	0	0.0933892	0.278144	0.124547	0	0	0	0.0850327	0.095389	0.304624	0	0.0847586	0.428329	0.17477	0.0931839	0.103044	0	0
hsa-miR-642a-3p	1.61429	0.923457	10.2497	11.0993	3.47239	0.0112665	0.0557587	Up	0.0433156	0	3.21805	0	0.276248	0	0.0874874	0	0.207803	0.1308	0.121419	0	0.106676	0	0	0.481771	0.303471	0	0.0909459	0	0	0.0933779	0.0965023	0.0949996	0.186778	0	0.249094	0.176279	0.0989835	0.256945	0	0	0	0	0.0847586	0	0	0.0931839	0	0.17077	0.0959466
hsa-miR-296-5p	1.315	0.603952	10.2031	16.8939	4.07843	0.0266532	0.107457	Up	0.0433156	0	0	1.67695	0.184165	0.0950071	0	0	0.207803	0	0	0	0.106676	0	0	0	0.202314	0.0950954	0	0	0	0	0	0.189999	0	0.0927146	0.124547	0.176279	0	0.0856484	0	0.095389	0	0	0	0.107082	0	0.0931839	0.103044	0	0.383786
hsa-miR-641	0.80287	0.0566077	10.1312	178.971	7.48358	1.93e-05	0.000282997	Up	1.42941	0	1.82516	0	0	0	0	0	0	0	0	0	0.106676	0	0	0	0	0	0	0	0	0	0	0	0	0	0	0	0	0	0	0	0	0	0	0	0	0.0931839	0	0	0
hsa-miR-6511a-3p	0.803781	0.0749069	9.91471	132.36	7.04833	0.0389562	0.147473	Up	0	0.589606	0	0	0	0	0	0	0	0	0	0	0	0	0.103787	0.0963542	0	0	0	0	0	0	0	0	0	0	0	0	0	0.0856484	0	0	0	0	0.0847586	0	0	0	0	0	0
NC_000009.12_20137*	0.728578	0	9.83581	Inf	Inf	0.00240936	0.0170416	Up	0	0	0	1.63795	0	0	0	0	0	0	0	0	0	0	0	0	0	0	0	0	0	0	0	0	0	0	0	0	0	0	0	0	0	0	0	0	0	0	0	0	0
hsa-miR-605-3p	0.736478	0.0156541	9.74678	622.634	9.28224	0.00264214	0.0181058	Up	0	0	3.02593	0.0389989	0	0	0	0	0	0	0	0	0	0	0	0	0	0	0	0	0	0	0	0	0	0	0	0	0	0	0	0	0	0	0	0	0	0	0	0	0
hsa-miR-153-5p	0.868242	0.158225	9.74346	61.5799	5.94439	0.00081664	0.00674216	Up	0	0	0.864551	1.16997	0	0	0	0.102234	0.103901	0	0	0	0	0	0	0	0	0	0	0	0.110769	0	0.193005	0	0	0	0	0	0	0	0	0	0	0	0	0	0	0	0	0	0.0959466
NC_000016.10_30048	1.14607	0.466098	9.64572	20.6946	4.37118	0.0218455	0.0909539	Up	0.0433156	0	3.02593	0	0	0	0	0.102234	0	0	0	0	0	0	0	0	0	0	0	0	0	0	0	0	0	0	0	0	0	0	0	0	0	0	0	0	0	1.95686	0	0	0
NC_000002.12_5769	2.60363	2.06336	9.35697	4.53482	2.18105	0.045872	0.1688	Up	0	0.0536005	2.68972	0	0.0920826	0	0.34995	0.306701	0.72731	0.392401	0.121419	0.380702	0.213352	0.710649	0	0.192708	0.202314	0.190191	0.636621	0.294326	1.21846	0.0933779	0.386009	0.189999	0.373557	0.278144	0.124547	0.0881394	0.0989835	0.171297	0.0850327	0.190778	0.304624	0.0996216	0	0.214165	0	0	0.103044	0	0.0959466
hsa-miR-4646-5p	0.783328	0.133305	8.90862	66.829	6.0624	0.0104887	0.0533277	Up	0	0	2.83381	0	0	0	0.0874874	0	0	0	0	0	0.106676	0.118441	0.207574	0	0	0.0950954	0	0	0	0	0	0	0	0	0	0	0	0	0	0	0	0	0	0	0	0	0	0	0
hsa-miR-548a-3p	0.830587	0.185774	8.89076	47.8579	5.58069	0.00807684	0.0445054	Up	0.0433156	0	2.78578	0	0	0.0950071	0	0	0	0	0	0	0	0	0.207574	0	0	0.0950954	0	0	0	0	0	0	0	0	0	0	0	0	0	0	0	0	0	0	0	0	0	0	0.0959466
hsa-miR-6515-5p	0.799055	0.174449	8.60663	49.3361	5.62457	0.00963149	0.0503209	Up	0	0	2.73775	0	0	0.0950071	0	0	0	0	0.121419	0	0	0	0	0	0	0	0.0909459	0.0981088	0.110769	0	0.0965023	0	0	0	0.124547	0	0	0	0	0	0	0	0	0.107082	0	0	0	0.085385	0
hsa-miR-1303	0.987927	0.385318	8.52054	22.113	4.46682	0.0116961	0.0568129	Up	2.7722	0	0	0	0	0	0.0874874	0.204467	0.103901	0	0	0.0951755	0	0	0	0	0	0	0	0	0.110769	0	0	0	0	0	0	0.0881394	0	0	0	0	0	0.298865	0	0.107082	0	0	0	0	0.575679
NC_000001.11_977>NC_000001.11_976	0.840601	0.236227	8.39529	35.5391	5.15134	0.0126159	0.0599564	Up	0	0.0536005	0	1.24796	0.0920826	0	0	0	0	0	0	0.0951755	0	0	0.103787	0	0.101157	0	0	0	0	0	0	0	0.280167	0	0	0	0	0	0	0	0	0	0.0847586	0	0	0	0	0.085385	0
hsa-miR-4685-3p	0.89706	0.310931	8.22367	26.4486	4.72512	0.00553885	0.0328754	Up	2.38236	0.0536005	0	0	0	0.190014	0	0.204467	0	0	0	0.190351	0	0	0	0	0	0.0950954	0	0	0	0.186756	0	0	0	0	0	0	0	0	0	0	0	0	0	0	0.0873852	0	0.103044	0.085385	0.191893
NC_000012.12_24679	1.62983	1.10489	8.19159	7.41391	2.89024	0.00881048	0.047304	Up	2.29573	0.0536005	0	0.0389989	0.0920826	0	0	0.102234	0.519507	0.392401	0	0.380702	0.106676	0.118441	0.103787	0	0.202314	0	0	0	0.221539	0	0.289507	0.284999	0.373557	0	0.124547	0	0	0.0856484	0.255098	0	0.304624	0	0	0	0	0.0931839	0.103044	0	0.575679
hsa-miR-6721-5p	0.660715	0.0733594	8.00265	109.088	6.76935	0.00747128	0.042425	Up	0	0	2.54562	0	0	0	0	0	0	0	0	0	0	0	0	0	0	0	0.181892	0	0	0	0	0	0	0	0	0	0	0	0	0	0.101541	0	0	0	0	0	0	0	0
hsa-miR-5589-3p	0.57042	0	7.70067	Inf	Inf	0.00221969	0.0160761	Up	0	0	2.44956	0	0	0	0	0	0	0	0	0	0	0	0	0	0	0	0	0	0	0	0	0	0	0	0	0	0	0	0	0	0	0	0	0	0	0	0	0	0
hsa-miR-7849-3p	0.60334	0.0355543	7.70067	216.589	7.75882	0.00549725	0.0327533	Up	0	0	2.44956	0	0	0.0950071	0	0	0	0	0	0	0	0	0	0	0	0	0	0	0	0	0	0	0	0	0	0	0	0	0	0	0	0	0	0	0	0	0.103044	0	0
NC_000005.10_13223>NC_000010.11_21280>NC_000005.10_13224>NC_000005.10_11610	1.47661	0.993804	7.5117	7.55853	2.91811	0.00941945	0.0497503	Up	1.9492	0.0536005	0.0480306	0.0779977	0.184165	0.0950071	0.0874874	0	0.207803	0.1308	0	0.285527	0	0.236883	0.207574	0.0963542	0	0	0.0909459	0.0981088	0.110769	0	0.0965023	0.0949996	0.373557	0	0	0.176279	0	0.0856484	0.0850327	0.095389	0	0.0996216	0	0.107082	0.0873852	0	0.103044	0.256155	0.0959466
hsa-miR-203b-3p	0.552257	0	7.45547	Inf	Inf	0.00211526	0.0155055	Up	2.42567	0	0	0	0	0	0	0	0	0	0	0	0	0	0	0	0	0	0	0	0	0	0	0	0	0	0	0	0	0	0	0	0	0	0	0	0	0	0	0	0
NC_000001.11_649	0.741144	0.206445	7.42487	35.9653	5.16853	0.00436344	0.0277038	Up	2.12246	0.0536005	0	0	0	0	0	0.102234	0	0	0.121419	0	0	0.118441	0	0.192708	0.101157	0	0	0.0981088	0	0	0	0	0	0.185429	0	0	0	0	0	0	0	0	0	0	0	0	0	0	0.191893
NC_000008.11_18611	1.103	0.597249	7.42487	12.4318	3.63596	0.00494986	0.0301605	Up	2.12246	0.0536005	0	0	0	0.0950071	0.174975	0	0	0.1308	0	0	0	0	0	0	0	0.285286	0	0	0	0.0933779	0	0.0949996	0	0	0	0.0881394	0.0989835	0.342593	0.0850327	0.095389	0	0	0	0	0.0873852	0	0.103044	0	0.479733
NC_000007.14_16787	0.714624	0.183719	7.35094	40.012	5.32236	0.000279161	0.00274509	Up	1.16952	0.214402	0.0480306	0	0	0	0.174975	0	0	0	0.121419	0	0	0	0	0	0	0	0	0	0	0	0.0965023	0	0	0	0	0	0.0989835	0	0	0	0	0	0	0.107082	0	0	0	0	0.0959466
hsa-miR-202-5p	0.648024	0.127296	7.15712	56.2243	5.81312	0.00745416	0.042425	Up	2.25241	0	0	0.0389989	0	0	0	0	0	0	0	0	0.106676	0	0	0	0	0	0	0	0	0	0	0	0.186778	0	0	0.176279	0	0	0	0	0	0	0	0	0	0	0	0	0
hsa-miR-942-3p	0.725869	0.216203	7.09669	32.8242	5.03669	0.0128938	0.0606813	Up	0	0	2.25744	0	0.0920826	0.190014	0	0	0	0	0	0	0	0	0	0	0.101157	0	0	0	0	0.0933779	0	0	0	0	0	0	0	0.0856484	0	0	0	0	0	0	0	0	0	0	0.191893
NC_000009.12_20139	1.24311	0.777878	7.0585	9.07405	3.18175	0.00451348	0.0281693	Up	0.129947	0	1.96926	0.0779977	0.0920826	0.0950071	0	0	0.103901	0.261601	0.242838	0.190351	0.106676	0.236883	0	0	0	0	0.0909459	0.0981088	0	0	0.193005	0	0.0933892	0	0	0	0.29695	0	0.0850327	0	0.101541	0	0	0.107082	0.0873852	0.0931839	0.309132	0.085385	0
NC_000007.14_17050	0.612782	0.0973186	7.05607	72.5048	6.18	0.00761918	0.0427249	Up	2.29573	0	0	0	0	0	0	0	0	0	0	0	0	0	0	0.0963542	0	0	0	0	0	0.0933779	0	0	0	0	0	0	0.0989835	0	0	0	0	0	0	0	0	0	0	0.085385	0.0959466
hsa-miR-3065-5p	0.770881	0.281283	6.89085	24.4979	4.61459	0.00886298	0.047304	Up	2.16578	0	0	0.0389989	0	0	0	0	0	0	0.121419	0	0.106676	0	0	0	0	0	0.272838	0	0	0	0	0	0.0933892	0	0	0.176279	0	0	0.0850327	0	0	0	0	0	0	0	0	0.085385	0.0959466
NC_000011.10_24179>NC_000011.10_24180	0.674019	0.184364	6.79471	36.8549	5.20378	0.0120307	0.0580884	Up	0	0	2.16138	0	0.184165	0.0950071	0.0874874	0	0.311704	0	0	0.0951755	0	0	0	0	0	0	0	0	0	0	0	0	0	0	0	0	0	0	0	0	0	0	0	0	0	0	0	0	0
NC_000001.11_2888	0.721019	0.235494	6.79008	28.8334	4.84967	0.0053664	0.0320526	Up	0	0.0536005	1.87319	0	0	0	0	0	0	0	0	0	0.106676	0	0	0	0	0.0950954	0	0.490544	0	0	0	0	0	0	0	0	0	0	0	0.095389	0	0	0	0	0	0	0	0	0.0959466
hsa-miR-6786-3p	0.551582	0.0525245	6.7898	129.269	7.01424	0.00674233	0.039206	Up	2.2091	0	0	0	0	0	0	0	0	0	0	0	0	0.118441	0	0	0	0	0	0.0981088	0	0	0	0	0	0	0	0	0	0	0	0	0	0	0	0	0	0	0	0.085385	0
hsa-miR-6741-3p	0.586706	0.102145	6.64371	65.0419	6.0233	0.0107788	0.0539834	Up	0	0	2.11335	0	0	0	0	0	0	0	0	0	0.213352	0	0	0.0963542	0	0	0	0	0.221539	0	0	0	0	0	0	0	0	0	0	0	0	0	0	0	0	0	0	0	0
NC_000017.11_32156	0.69054	0.2239	6.52353	29.1359	4.86472	0.0105525	0.0533472	Up	2.12246	0	0	0	0	0.190014	0	0	0	0	0	0.0951755	0	0	0	0	0.101157	0.0950954	0.0909459	0	0.110769	0	0	0	0	0	0	0.0881394	0	0	0	0	0.101541	0	0	0	0	0	0	0	0.0959466
hsa-miR-429	0.957949	0.512703	6.52353	12.7238	3.66946	0.0104304	0.0533277	Up	2.12246	0	0	0	0	0.190014	0	0	0	0.261601	0	0	0.320029	0	0	0.0963542	0	0.190191	0.0909459	0.0981088	0	0	0.193005	0.0949996	0	0	0.249094	0.0881394	0.0989835	0.0856484	0.0850327	0	0	0	0	0	0	0	0	0.085385	0
NC_000021.9_36035	0.622811	0.153218	6.49272	42.3757	5.40516	0.0106693	0.0536214	Up	0	0	2.06532	0	0	0.0950071	0	0	0.103901	0.1308	0	0	0	0	0	0	0	0	0.0909459	0	0.110769	0	0	0	0	0	0	0	0	0	0	0	0	0	0	0	0	0	0.103044	0	0
NC_000012.12_25666	0.653466	0.187755	6.47486	34.4857	5.10793	0.0101448	0.0524365	Up	0.0433156	0	2.01729	0	0	0.0950071	0.0874874	0.102234	0	0.1308	0.121419	0	0.106676	0	0	0	0	0	0	0	0	0	0	0	0.0933892	0	0	0	0	0	0	0	0	0	0	0	0	0	0	0	0.0959466
hsa-miR-494-3p	0.532249	0.0647341	6.37618	98.4979	6.62202	0.00374475	0.0244961	Up	1.9492	0	0.0480306	0.0389989	0	0	0	0	0	0	0	0	0	0	0	0	0.101157	0	0	0	0	0	0	0.0949996	0	0	0	0	0.0989835	0	0	0	0	0	0	0	0	0	0	0	0
hsa-miR-6767-5p	0.524049	0.0586353	6.34173	108.155	6.75696	0.00736973	0.0420457	Up	0	0	2.01729	0	0	0	0	0	0	0	0	0	0	0	0	0	0	0	0	0	0	0	0	0	0	0	0	0	0.0989835	0	0	0	0	0	0	0	0	0	0	0	0
hsa-miR-766-5p	1.35851	0.959854	6.34173	6.60697	2.72399	0.0170187	0.0739108	Up	0	0	2.01729	0	0.0920826	0	0.262462	0.102234	0.519507	0.261601	0	0	0.426705	0.236883	0.415148	0	0	0.190191	0.0909459	0	0	0	0	0	0.186778	0	0.498188	0	0	0.256945	0	0.095389	0	0.0996216	0	0	0	0.0931839	0	0.085385	0.0959466
hsa-miR-4667-5p	0.566048	0.128152	6.03974	47.1294	5.55856	0.0112947	0.0557587	Up	0	0	1.92123	0	0	0	0	0	0	0	0	0	0	0.118441	0	0	0	0	0.181892	0	0	0	0	0	0	0	0	0	0	0.0856484	0	0	0.101541	0	0	0	0	0	0	0	0.191893
hsa-miR-1260b	0.582144	0.145537	6.03974	41.4998	5.37503	0.0118079	0.0571265	Up	0	0	1.92123	0	0	0	0.0874874	0.102234	0	0	0	0	0	0	0	0	0	0.0950954	0	0.0981088	0	0	0	0	0	0	0	0	0	0	0	0	0	0	0	0.107082	0	0	0	0	0
NC_000005.10_12963	1.02678	0.625739	6.03974	9.65217	3.27085	0.0132182	0.0616084	Up	0	0	1.92123	0	0.0920826	0.285021	0.0874874	0.102234	0.207803	0.1308	0	0.0951755	0	0.118441	0	0.0963542	0.101157	0	0	0.0981088	0.221539	0	0.0965023	0.0949996	0	0.185429	0	0.0881394	0	0.0856484	0.0850327	0	0	0	0	0	0	0	0	0	0
NC_000017.11_32509	0.583576	0.150016	6.00307	40.0162	5.32251	0.000373197	0.00349908	Up	0.129947	0.160802	0.624398	0.155995	0	0.0950071	0	0	0.103901	0	0	0	0	0	0	0	0	0	0	0	0	0	0	0	0	0	0	0	0	0	0	0	0.101541	0	0	0	0.0873852	0	0	0	0.0959466
hsa-miR-194-3p	0.526017	0.0938322	5.92832	63.1801	5.9814	0.00103616	0.00827215	Up	1.55936	0.0536005	0	0.0389989	0	0	0	0	0	0	0	0	0	0	0	0	0	0	0	0	0	0	0	0	0	0	0.124547	0	0	0	0	0	0.101541	0	0	0.107082	0	0	0.103044	0	0
hsa-miR-6735-5p	0.607077	0.184544	5.88875	31.9098	4.99593	0.0125494	0.0597581	Up	0	0	1.87319	0	0.184165	0.0950071	0	0	0	0	0	0.0951755	0	0	0	0	0	0	0.0909459	0	0	0	0	0	0.0933892	0	0	0	0.0989835	0	0	0	0	0.0996216	0	0	0	0	0	0	0.191893
NC_000009.12_20798	0.663059	0.252148	5.79945	23.0002	4.52357	0.00930352	0.0493535	Up	0.216578	0	1.63304	0	0.828744	0.0950071	0	0	0	0	0	0	0	0	0	0	0	0	0	0	0	0	0	0	0	0	0.124547	0	0	0	0	0	0	0	0	0	0	0	0	0	0
hsa-miR-5187-5p	0.721054	0.319718	5.73775	17.9463	4.16561	0.0152254	0.0674547	Up	0	0	1.82516	0	0.0920826	0.0950071	0	0	0.103901	0	0	0	0.213352	0	0.103787	0.192708	0	0	0.181892	0	0.221539	0	0	0	0	0	0	0	0	0	0	0.095389	0	0	0.0847586	0	0	0	0	0.085385	0.0959466
hsa-miR-103a-2-5p	1.55085	1.2159	5.73775	4.71893	2.23846	0.0435265	0.162486	Up	0	0	1.82516	0	0.0920826	0	0.437437	0.102234	0.103901	0	0.242838	0	0.213352	0.118441	0	0.0963542	0	0.0950954	0.0909459	0	0.332308	0.0933779	0	0	0.186778	0.185429	0.124547	0.0881394	0.0989835	0	0	0	0.101541	0.199243	0	0.107082	0.0873852	0.0931839	0.309132	0.085385	0.191893
NC_000018.10_33257	0.578336	0.166625	5.72473	34.3571	5.10254	0.0105156	0.0533277	Up	1.86257	0	0	0	0	0	0	0	0	0	0	0	0	0.236883	0.103787	0	0	0.0950954	0	0	0	0.0933779	0	0	0	0	0	0	0	0	0	0	0	0	0	0	0	0	0	0	0.0959466
NC_000004.12_9310*	0.88356	0.498714	5.69414	11.4176	3.51319	0.00347603	0.023037	Up	1.55936	0.0536005	0	0	0	0	0	0	0	0	0.121419	0.0951755	0	0.118441	0	0	0	0	0	0.0981088	0	0	0.193005	0.0949996	0	0	0	0.176279	0	0.0856484	0.0850327	0	0	0	0.0847586	0.107082	0.0873852	0.0931839	0	0.17077	0
NC_000017.11_32098	0.789754	0.399338	5.66995	14.1984	3.82765	0.00953389	0.0502451	Up	0	0	1.7291	0.0389989	0	0.0950071	0	0	0.103901	0	0.121419	0.285527	0.106676	0.118441	0	0	0	0.0950954	0.181892	0	0	0	0	0.0949996	0	0	0	0	0	0	0	0.095389	0	0	0	0	0	0.186368	0.103044	0	0
NC_000002.12_3965	0.448244	0.0347933	5.61637	161.421	7.33468	0.00256653	0.0178402	Up	0.129947	0	1.58501	0.0389989	0	0	0	0	0	0	0	0	0	0.118441	0	0	0	0	0	0	0	0	0	0	0	0	0	0	0	0.0856484	0	0	0	0	0	0	0	0	0	0	0
NC_000009.12_20137	0.730093	0.341173	5.5916	16.3894	4.03469	0.01224	0.0588641	Up	1.81925	0	0	0	0	0	0	0	0.103901	0	0	0.0951755	0	0.236883	0	0.0963542	0	0	0	0	0	0	0.0965023	0	0	0	0.124547	0	0.0989835	0	0	0	0	0	0.0847586	0	0	0	0	0	0.28784
NC_000002.12_6237	0.60321	0.213178	5.47861	25.6997	4.68368	0.0011096	0.00877165	Up	0.0866312	0.0536005	1.29683	0.0389989	0.0920826	0	0.0874874	0	0	0	0.121419	0	0	0	0	0	0	0.0950954	0	0	0.332308	0	0	0	0	0	0	0	0	0	0	0.095389	0	0.0996216	0.0847586	0	0	0	0	0	0
hsa-miR-6873-5p	0.402649	0	5.43577	Inf	Inf	0.0031578	0.0212187	Up	0	0	1.7291	0	0	0	0	0	0	0	0	0	0	0	0	0	0	0	0	0	0	0	0	0	0	0	0	0	0	0	0	0	0	0	0	0	0	0	0	0	0
hsa-miR-5189-3p	0.449777	0.0508977	5.43577	106.798	6.73874	0.00887805	0.047304	Up	0	0	1.7291	0	0	0	0	0	0.103901	0	0	0	0	0	0	0	0	0	0.0909459	0	0	0	0	0	0.0933892	0	0	0	0	0	0	0	0	0	0	0	0	0	0	0	0
hsa-miR-6862-5p	0.481669	0.0853412	5.43577	63.6945	5.9931	0.011273	0.0557587	Up	0	0	1.7291	0	0.0920826	0	0	0	0	0	0	0	0	0.236883	0	0	0	0	0	0	0	0	0	0	0.186778	0	0	0	0	0	0	0	0	0	0	0	0	0	0	0	0
NC_000010.11_22600	1.08211	0.745901	5.28477	7.08509	2.82479	0.0147282	0.0660993	Up	0	0	1.68107	0	0.0920826	0.380029	0	0.102234	0.207803	0	0.242838	0.190351	0.213352	0	0	0	0.202314	0.0950954	0.181892	0	0.332308	0	0	0	0	0	0	0	0.0989835	0	0	0	0.101541	0	0	0.107082	0	0	0.103044	0	0.0959466
hsa-miR-433-5p	0.717737	0.354143	5.26266	14.8602	3.89339	0.00225662	0.0162616	Up	1.34278	0.0536005	0	0.0389989	0	0.190014	0.174975	0	0	0.1308	0	0	0	0	0	0	0	0	0	0	0.332308	0	0.0965023	0.189999	0	0	0	0	0	0	0.0850327	0	0	0	0.0847586	0	0.17477	0	0	0	0.0959466
NT_187553.1_39804>NC_000006.12_14446	0.439073	0.0588229	5.1922	88.2684	6.46383	0.00762628	0.0427249	Up	1.68931	0	0	0	0	0	0	0	0	0	0	0	0	0	0	0	0	0	0	0	0	0	0	0.0949996	0	0	0	0	0	0	0	0	0	0	0	0	0	0	0	0	0
hsa-miR-5581-3p	0.442684	0.0673962	5.13378	76.1732	6.25121	0.00789444	0.0437996	Up	0	0	1.63304	0	0	0	0	0	0	0	0	0	0	0	0	0	0	0	0	0	0	0	0	0	0	0	0	0	0	0	0	0.190778	0	0	0	0	0	0	0	0	0.0959466
NC_000002.12_3466	0.631496	0.271314	5.13378	18.9219	4.24199	0.0150711	0.0670163	Up	0	0	1.63304	0	0.184165	0.190014	0	0.102234	0.103901	0	0	0	0	0	0	0	0.101157	0	0.0909459	0	0	0	0	0.189999	0	0	0	0	0	0	0	0	0	0	0	0	0	0.186368	0	0	0
hsa-miR-4725-3p	0.376069	0	5.07693	Inf	Inf	0.00236484	0.0167758	Up	1.60268	0	0.0480306	0	0	0	0	0	0	0	0	0	0	0	0	0	0	0	0	0	0	0	0	0	0	0	0	0	0	0	0	0	0	0	0	0	0	0	0	0	0
NC_000006.12_14557	1.40046	1.10777	5.05907	4.56689	2.19121	0.0300242	0.118868	Up	1.64599	0	0	0	0	0	0.174975	0.204467	0	0.261601	0.121419	0.0951755	0	0	0.103787	0.481771	0	0.190191	0.181892	0.294326	0.110769	0.0933779	0.193005	0.284999	0.0933892	0	0.373641	0	0	0.0856484	0	0	0	0	0	0	0	0.186368	0.103044	0.085385	0
hsa-miR-4654	0.442676	0.0794674	4.98278	62.7022	5.97045	0.00960696	0.0503209	Up	0	0	1.58501	0	0	0	0	0	0	0	0	0	0	0	0	0	0	0	0	0	0	0	0	0	0	0	0	0	0	0	0	0	0	0	0	0.214165	0	0	0	0	0
NC_000016.10_30044	1.30482	1.01058	4.98278	4.93061	2.30177	0.0439883	0.163648	Up	0	0	1.58501	0	0	0	0.262462	0.102234	0.207803	0.1308	0.121419	0	0.106676	0.118441	0.311361	0.0963542	0	0	0.272838	0.196218	0.221539	0.0933779	0	0.0949996	0	0	0.249094	0	0.0989835	0.171297	0.170065	0.095389	0.101541	0	0.0847586	0	0.349541	0	0.206088	0.085385	0.0959466
NC_000005.10_11082	0.478099	0.122272	4.92593	40.2866	5.33223	0.011213	0.0557587	Up	1.60268	0	0	0	0	0.0950071	0	0	0.103901	0	0	0	0	0	0	0	0	0	0	0	0	0	0.0965023	0	0	0	0	0	0	0	0	0	0	0	0	0	0	0	0	0.085385	0.0959466
NC_000017.11_31533>NC_000017.11_31534	0.450862	0.100388	4.83179	48.1313	5.5889	0.0131949	0.0616084	Up	0	0	1.53698	0	0	0.0950071	0	0	0	0	0	0	0	0	0	0	0	0	0	0	0	0	0	0	0	0	0	0	0	0.171297	0	0	0	0	0	0	0	0	0	0	0.191893
hsa-miR-4435	0.488445	0.140978	4.83179	34.2734	5.09902	0.0133948	0.0621922	Up	0	0	1.53698	0	0.0920826	0	0	0	0.103901	0	0.121419	0	0.106676	0	0	0	0	0	0	0.0981088	0	0	0	0	0	0	0	0	0	0	0	0	0	0	0	0	0	0.0931839	0	0	0
NC_000003.12_7766	1.27468	0.99011	4.83179	4.88006	2.2869	0.0358887	0.137801	Up	0	0	1.53698	0	0	0.0950071	0.0874874	0.102234	0.831212	0.261601	0	0.285527	0.106676	0	0.311361	0	0	0.0950954	0.0909459	0.0981088	0.110769	0.186756	0.0965023	0	0	0.463573	0	0.0881394	0	0.171297	0.170065	0.095389	0	0.199243	0	0	0.0873852	0	0	0.17077	0
hsa-miR-200a-5p	0.55728	0.22766	4.67753	20.5461	4.36079	0.0104976	0.0533277	Up	1.47273	0	0.0480306	0	0	0	0	0	0.103901	0	0.121419	0	0.106676	0	0	0	0	0	0.181892	0	0	0	0.0965023	0	0	0	0	0	0	0	0	0	0	0.0996216	0	0.107082	0	0	0	0	0
hsa-miR-1914-5p	0.359656	0.0193885	4.613	237.924	7.89436	0.00412696	0.0265508	Up	0	0	1.39289	0.0389989	0	0	0	0	0	0	0	0	0	0	0.103787	0	0	0	0	0	0	0	0	0	0	0	0	0	0	0	0	0	0	0	0	0	0	0	0	0	0
NC_000016.10_30143	0.330289	0	4.4589	Inf	Inf	0.00363858	0.0239829	Up	0	0.214402	0.0480306	0.116997	0	0	0	0	0	0	0	0	0	0	0	0	0	0	0	0	0	0	0	0	0	0	0	0	0	0	0	0	0	0	0	0	0	0	0	0	0
hsa-miR-590-3p	0.434006	0.118421	4.37881	36.9766	5.20854	0.0112567	0.0557587	Up	0	0	1.39289	0	0	0	0	0	0	0	0	0.0951755	0	0	0	0	0	0	0	0	0.110769	0	0	0	0	0	0	0	0.0989835	0	0	0	0	0.0996216	0	0	0	0.0931839	0	0	0
hsa-miR-3140-3p	0.457817	0.144137	4.37881	30.3794	4.92502	0.013501	0.0625648	Up	0	0	1.39289	0	0	0	0	0.102234	0.103901	0	0	0	0.106676	0	0	0	0.101157	0	0	0	0	0	0	0.0949996	0.0933892	0.0927146	0	0	0	0	0	0	0	0	0	0	0	0	0	0	0.0959466
hsa-miR-6780a-5p	0.473885	0.161491	4.37881	27.1149	4.76102	0.0145404	0.0656216	Up	0	0	1.39289	0	0	0.0950071	0	0	0	0	0	0	0.106676	0	0	0	0	0	0.272838	0.0981088	0	0	0	0	0	0	0	0	0.0989835	0	0.0850327	0	0	0	0	0	0	0	0	0	0
hsa-miR-4746-5p	1.03525	0.767767	4.37881	5.70331	2.5118	0.0361586	0.138398	Up	0	0	1.39289	0	0.276248	0.0950071	0.0874874	0.102234	0.103901	0	0.242838	0	0	0.118441	0.311361	0.0963542	0	0.0950954	0.0909459	0.196218	0.221539	0	0	0	0	0	0.124547	0	0.0989835	0.0856484	0	0	0	0.0996216	0	0	0.0873852	0	0.103044	0.085385	0.671626
hsa-miR-3130-3p	0.415219	0.099042	4.36743	44.0967	5.4626	0.00130483	0.0100843	Up	1.12621	0	0.288184	0	0	0	0.0874874	0	0	0.1308	0	0	0	0	0	0	0	0.0950954	0	0.0981088	0	0	0.0965023	0	0	0	0	0	0	0	0	0	0	0	0	0	0	0	0	0	0
hsa-miR-454-3p	0.820227	0.545024	4.26027	7.81666	2.96655	0.0108558	0.0542565	Up	1.3861	0	0	0	0	0	0.0874874	0	0	0	0	0	0.320029	0	0.103787	0	0	0.285286	0	0.392435	0.110769	0	0	0	0	0.0927146	0	0	0	0	0	0	0.101541	0.199243	0	0.214165	0	0	0	0	0.191893
NC_000017.11_31700	0.878848	0.608335	4.26027	7.00316	2.80801	0.0110918	0.0553219	Up	1.3861	0	0	0	0.0920826	0	0	0	0.207803	0	0.121419	0.190351	0.213352	0.118441	0	0.0963542	0.101157	0.380382	0	0	0.221539	0	0	0	0.0933892	0	0.249094	0.0881394	0	0	0.0850327	0	0.101541	0.0996216	0	0	0.0873852	0	0.103044	0.085385	0
NC_000001.11_471	0.392268	0.0854235	4.22782	49.4924	5.62914	0.0129423	0.0607911	Up	0	0	1.34486	0	0	0	0	0	0	0	0	0	0	0	0.103787	0	0	0	0.0909459	0	0	0	0	0	0	0	0	0	0	0	0	0	0	0	0	0	0	0	0	0	0
NC_000001.11_2811>NC_000001.11_2813>NC_000001.11_2815>NC_000001.11_2817	0.836085	0.564746	4.22782	7.48622	2.90424	0.0329831	0.12848	Up	0	0	1.34486	0	0.276248	0.190014	0	0.102234	0	0.1308	0	0	0	0.118441	0	0	0.101157	0	0	0	0.110769	0	0	0.0949996	0	0	0	0	0	0	0	0	0	0	0	0.107082	0	0	0.103044	0	0
NC_000020.11_35278	0.461006	0.165086	4.16002	25.1992	4.6553	0.0117852	0.0571265	Up	0	0	1.2488	0.0389989	0	0	0	0	0	0	0	0	0	0	0	0	0	0	0.454729	0	0	0.0933779	0	0	0	0	0	0	0	0	0	0	0	0	0	0	0	0	0.103044	0	0
hsa-miR-483-3p	0.366453	0.0655985	4.12713	62.9151	5.97533	0.00779898	0.0434694	Up	1.34278	0	0	0	0	0	0	0	0	0	0	0	0	0	0	0	0	0	0	0	0	0	0	0	0	0	0.124547	0	0	0	0.0850327	0	0	0	0	0.107082	0	0	0	0	0
hsa-miR-1268a	0.383913	0.0844556	4.12713	48.8675	5.6108	0.00883309	0.047304	Up	1.34278	0	0	0	0	0	0	0	0	0	0	0.190351	0	0	0	0	0	0	0	0	0	0	0.0965023	0	0.0933892	0	0	0	0	0	0	0	0	0	0	0	0	0	0	0	0
NC_000017.11_32546	0.433433	0.141962	4.07682	28.7178	4.84387	0.0150511	0.0670163	Up	0	0	1.29683	0	0	0	0.0874874	0	0	0	0	0	0	0.118441	0	0	0	0	0	0	0	0	0	0	0	0	0	0	0	0.0856484	0	0	0	0	0	0	0	0	0.103044	0	0
hsa-miR-548aa>hsa-miR-548t-3p	0.44169	0.150879	4.07682	27.0204	4.75598	0.0136808	0.063156	Up	0	0	1.29683	0	0	0	0	0	0	0	0	0	0.106676	0	0.103787	0	0	0	0	0.294326	0	0	0	0	0	0.0927146	0	0	0	0	0	0.095389	0	0	0	0	0	0	0	0	0
hsa-miR-1273c	0.703476	0.433608	4.07682	9.40209	3.23298	0.0224368	0.0930953	Up	0	0	1.29683	0	0	0.0950071	0.0874874	0	0.207803	0	0	0	0	0	0	0	0	0.0950954	0.181892	0	0.110769	0	0	0	0	0	0	0	0	0.171297	0	0	0	0	0	0	0.0873852	0	0	0	0.575679
hsa-miR-1910-5p	0.295852	0	3.994	Inf	Inf	0.00391685	0.0254018	Up	1.29947	0	0	0	0	0	0	0	0	0	0	0	0	0	0	0	0	0	0	0	0	0	0	0	0	0	0	0	0	0	0	0	0	0	0	0	0	0	0	0	0
hsa-miR-3605-3p	0.640451	0.372167	3.994	10.7318	3.42381	0.013009	0.0609858	Up	1.29947	0	0	0	0	0.0950071	0	0.102234	0.207803	0	0	0	0.106676	0	0.311361	0	0.101157	0	0	0	0	0	0	0	0.186778	0	0	0	0	0	0	0	0.101541	0	0	0	0	0.0931839	0	0	0.0959466
NC_000005.10_12944	0.368846	0.0842876	3.92583	46.5766	5.54153	0.0133734	0.0621922	Up	0	0	1.2488	0	0	0	0	0	0	0	0	0	0	0.118441	0	0	0	0.0950954	0.0909459	0	0	0	0	0	0	0	0	0	0	0	0	0	0	0	0	0	0	0	0	0	0
hsa-miR-877-5p	0.400743	0.118735	3.92583	33.0637	5.04717	0.011689	0.0568129	Up	0	0	1.2488	0	0.0920826	0	0	0	0	0	0	0.0951755	0.106676	0	0	0	0	0	0	0	0	0	0.0965023	0	0	0	0	0	0	0	0	0	0	0	0	0	0	0	0	0	0
hsa-miR-26a-1-3p	0.482123	0.206626	3.92583	18.9997	4.24791	0.0145918	0.0656497	Up	0	0	1.2488	0	0.0920826	0	0	0	0	0	0	0	0	0	0	0	0.101157	0	0	0	0	0	0	0	0	0	0.249094	0	0.0989835	0	0	0.095389	0	0	0	0	0	0	0	0.085385	0
hsa-miR-4796-3p	0.336613	0.0615552	3.77484	61.3245	5.93839	0.0106844	0.0536214	Up	0	0	1.20077	0	0	0	0	0	0	0	0	0	0	0	0	0	0	0	0	0	0	0	0	0.284999	0	0	0	0	0	0	0	0	0	0	0	0	0	0	0	0	0
hsa-miR-4723-5p	0.276128	0	3.72773	Inf	Inf	0.00418102	0.0267987	Up	1.21284	0	0	0	0	0	0	0	0	0	0	0	0	0	0	0	0	0	0	0	0	0	0	0	0	0	0	0	0	0	0	0	0	0	0	0	0	0	0	0	0
hsa-miR-4324	0.547663	0.293257	3.72773	12.7115	3.66806	0.0124733	0.0596301	Up	1.21284	0	0	0	0	0.0950071	0	0.204467	0.103901	0	0	0	0	0.118441	0	0	0	0	0	0	0	0	0.0965023	0	0.0933892	0.0927146	0	0	0.0989835	0	0	0	0	0	0	0	0	0	0	0	0
NC_000001.11_657	0.286006	0.018979	3.62384	190.94	7.57697	0.00749985	0.0424875	Up	0	0	1.15274	0	0	0	0	0	0	0	0	0	0	0	0	0.0963542	0	0	0	0	0	0	0	0	0	0	0	0	0	0	0	0	0	0	0	0	0	0	0	0	0
hsa-miR-4470	0.300098	0.0341986	3.62384	105.965	6.72744	0.00990965	0.0515515	Up	0	0	1.15274	0	0	0	0.0874874	0	0	0	0	0	0	0	0	0	0	0	0	0	0	0	0	0	0	0	0	0	0	0	0	0	0	0	0	0	0	0.0931839	0	0	0
NC_000019.10_34288	0.640679	0.402026	3.62384	9.01396	3.17216	0.0142835	0.064947	Up	0	0	1.15274	0	0	0	0	0.102234	0	0	0	0.285527	0	0.118441	0.207574	0	0	0	0.0909459	0	0.221539	0	0.0965023	0	0	0	0	0	0	0.256945	0	0	0	0.0996216	0	0	0	0	0	0	0
hsa-miR-4742-5p	0.261766	0.016441	3.32833	202.44	7.66135	0.00757595	0.0427249	Up	1.08289	0	0	0	0	0	0	0	0	0	0	0	0	0	0	0	0	0	0	0	0	0	0	0	0	0	0	0	0	0	0	0	0	0	0	0	0.0873852	0	0	0	0
hsa-miR-4668-5p	0.365182	0.128648	3.32186	25.8213	4.69049	0.0144246	0.0654657	Up	0	0	1.05667	0	0	0.0950071	0	0	0	0	0	0	0	0	0	0.0963542	0	0	0	0	0	0	0	0.0949996	0	0	0	0	0	0	0	0	0	0	0	0	0	0	0	0.17077	0
hsa-miR-224-3p	0.371964	0.148052	3.17086	21.4172	4.4207	0.0158843	0.0699893	Up	0	0	1.00864	0	0	0	0	0	0.103901	0	0	0	0	0	0	0	0	0	0	0	0.110769	0.0933779	0	0	0.0933892	0	0	0	0	0	0	0	0	0	0	0	0	0	0	0	0
NC_000012.12_25041	0.274999	0.0487264	3.10341	63.6906	5.99301	0.0370507	0.141365	Up	0.129947	0.160802	0	0	0	0	0.0874874	0	0	0	0	0	0	0	0	0	0	0	0	0.0981088	0	0	0	0	0	0	0	0	0	0	0	0	0	0	0	0	0	0	0	0.085385	0
hsa-miR-6859-5p	0.397559	0.199853	2.86888	14.3549	3.84347	0.0142485	0.06491	Up	0	0	0.912582	0	0	0	0	0	0.103901	0	0	0	0	0	0	0	0	0	0	0	0	0	0	0.189999	0	0	0	0	0	0	0	0	0	0	0	0	0	0	0	0	0.191893
hsa-miR-1229-3p	0.234292	0.0356052	2.71788	76.334	6.25425	0.0121594	0.0585926	Up	0	0	0.864551	0	0	0	0	0	0	0	0	0	0	0	0	0	0	0	0	0.196218	0	0	0	0	0	0	0	0	0	0	0	0	0	0	0	0	0	0	0	0	0
NC_000020.11_35670	0.200297	0	2.70401	Inf	Inf	0.0376814	0.14332	Up	0	0.160802	0	0	0	0	0	0	0	0	0	0	0	0	0	0	0	0	0	0	0	0	0	0	0	0	0	0	0	0	0	0	0	0	0	0	0	0	0	0	0
NC_000017.11_31775	0.199134	0	2.68831	Inf	Inf	0.000596227	0.00522563	Up	0.0866312	0.107201	0.0480306	0.0779977	0	0	0	0	0	0	0	0	0	0	0	0	0	0	0	0	0	0	0	0	0	0	0	0	0	0	0	0	0	0	0	0	0	0	0	0	0
NC_000006.12_14935	0.332236	0.14518	2.67045	18.3941	4.20117	0.0240548	0.0984579	Up	0.129947	0.107201	0	0.0779977	0	0	0	0	0	0	0.121419	0	0	0	0.103787	0	0	0	0	0	0	0	0	0	0	0	0	0	0	0	0	0.095389	0	0	0	0	0.0873852	0	0.103044	0	0
hsa-miR-6513-5p	0.279536	0.0965482	2.56689	26.5866	4.73263	0.0136738	0.063156	Up	0	0	0.816521	0	0	0	0	0	0	0	0.121419	0	0	0	0	0.0963542	0	0	0	0	0	0	0	0	0.0933892	0	0	0	0.0989835	0	0	0	0	0	0	0	0	0	0	0	0
NT_187633.1_40260>NC_000022.11_36500	0.323388	0.146896	2.52953	17.2199	4.10601	0.0123352	0.059204	Up	0.822996	0	0	0	0	0	0	0	0.103901	0.1308	0	0	0	0	0.103787	0.0963542	0	0	0	0	0	0	0	0	0	0	0	0	0	0	0.0850327	0	0	0	0	0	0	0	0	0	0
NC_000019.10_33897	0.185573	0	2.50523	Inf	Inf	0.00483195	0.0295911	Up	0	0.107201	0	0.116997	0	0	0	0	0	0	0	0	0	0	0	0	0	0	0	0	0	0	0	0	0	0	0	0	0	0	0	0	0	0	0	0	0	0	0	0	0
hsa-miR-4433a-5p	0.597309	0.451822	2.4159	5.34701	2.41873	0.0469505	0.171987	Up	0	0	0.76849	0	0.276248	0	0.34995	0	0	0	0.121419	0	0	0	0.207574	0	0	0	0.0909459	0	0	0	0	0	0.186778	0	0	0	0	0	0	0.095389	0	0	0	0.107082	0.0873852	0	0.103044	0	0.0959466
hsa-miR-4687-5p	0.194002	0.0169904	2.40665	141.647	7.14616	0.00847957	0.0458883	Up	0	0.107201	0.192123	0	0	0	0	0	0	0	0	0	0	0	0	0	0	0	0.0909459	0	0	0	0	0	0	0	0	0	0	0	0	0	0	0	0	0	0	0	0	0	0
hsa-miR-7855-5p	0.149948	0.0169904	1.81192	106.644	6.73665	0.0128331	0.0605279	Up	0	0	0.576368	0	0	0	0	0	0	0	0	0	0	0	0	0	0	0	0.0909459	0	0	0	0	0	0	0	0	0	0	0	0	0	0	0	0	0	0	0	0	0	0
hsa-miR-3065-3p	0.133862	0.0116966	1.66093	142.001	7.14976	0.0155693	0.0687803	Up	0	0	0.528337	0	0	0	0	0	0	0	0	0	0	0	0	0	0	0	0	0	0	0	0	0	0	0	0	0	0	0	0	0	0	0	0	0	0	0	0	0	0
hsa-miR-3138	0.259358	0.171392	1.35894	7.92886	2.98711	0.021983	0.0913692	Up	0	0	0.432276	0	0	0	0	0	0	0	0	0	0.213352	0	0.103787	0	0	0	0.0909459	0	0	0	0	0.0949996	0	0	0.124547	0	0	0	0	0	0	0	0	0	0	0	0	0	0
hsa-miR-3940-3p	0.120704	0.0337249	1.20795	35.8177	5.1626	0.0187214	0.0802962	Up	0	0	0.384245	0	0	0	0	0	0	0	0	0	0	0	0	0	0	0	0	0	0	0	0	0	0	0	0	0	0	0	0	0	0	0	0	0	0	0	0	0	0.0959466
hsa-miR-7977	0.105176	0.0174431	1.20184	68.9006	6.10644	8.76e-05	0.0010643	Up	0.216578	0	0.0960613	0.0389989	0	0	0	0.102234	0	0	0	0	0	0	0	0	0	0	0	0	0	0	0	0	0	0	0	0	0	0	0	0	0	0	0	0	0	0	0	0	0
NC_000002.12_3530	0.0878121	0	1.18546	Inf	Inf	0.0114424	0.0562583	Up	0.0433156	0.0536005	0.0480306	0	0	0	0	0	0	0	0	0	0	0	0	0	0	0	0	0	0	0	0	0	0	0	0	0	0	0	0	0	0	0	0	0	0	0	0	0	0
NC_000002.12_5917>NC_000002.12_5918	0.0804864	0	1.08657	Inf	Inf	1.53e-05	0.000231929	Up	0.129947	0	0.144092	0.0389989	0	0	0	0	0	0	0	0	0	0	0	0	0	0	0	0	0	0	0	0	0	0	0	0	0	0	0	0	0	0	0	0	0	0	0	0	0
NC_000008.11_18960	0.0779504	0	1.05233	Inf	Inf	0.0437454	0.163051	Up	0	0.0536005	0.0480306	0	0	0	0	0	0	0	0	0	0	0	0	0	0	0	0	0	0	0	0	0	0	0	0	0	0	0	0	0	0	0	0	0	0	0	0	0	0
NC_000018.10_33157	0.0766274	0	1.03447	Inf	Inf	0.0450994	0.166595	Up	0.0433156	0.0536005	0	0	0	0	0	0	0	0	0	0	0	0	0	0	0	0	0	0	0	0	0	0	0	0	0	0	0	0	0	0	0	0	0	0	0	0	0	0	0
NC_000008.11_18548	0.0671082	0	0.905961	Inf	Inf	0.0148082	0.0663353	Up	0	0	0.288184	0	0	0	0	0	0	0	0	0	0	0	0	0	0	0	0	0	0	0	0	0	0	0	0	0	0	0	0	0	0	0	0	0	0	0	0	0	0
NC_000004.12_10525	0.0830633	0.0186603	0.888101	47.5932	5.57268	0.00467389	0.0290076	Up	0.0433156	0	0.240153	0	0	0	0	0	0	0	0	0	0	0	0	0	0	0	0	0	0	0	0	0	0	0	0	0.0881394	0	0	0	0	0	0	0	0	0	0	0	0	0
hsa-miR-190a-3p	0.150457	0.0916434	0.885632	9.6639	3.2726	0.0296755	0.117681	Up	0.0866312	0	0.0480306	0.0779977	0	0	0	0	0	0	0	0	0	0	0	0	0	0	0	0	0.221539	0	0	0	0	0	0	0.0881394	0	0	0	0	0	0	0	0.107082	0	0	0	0.085385	0
NC_000005.10_12006>NC_000005.10_12005	0.0661563	0.0152442	0.702558	46.0868	5.52628	0.048902	0.17776	Up	0	0	0	0.116997	0	0	0	0	0	0	0	0	0.106676	0	0	0	0	0	0	0	0	0	0	0	0	0	0	0	0	0	0	0	0	0	0	0	0	0	0	0	0
NC_000011.10_24003	0.0642524	0.0158481	0.669306	42.2327	5.40029	0.00203273	0.0150372	Up	0.0433156	0	0.0960613	0.0389989	0	0	0	0	0	0	0	0	0	0	0	0	0	0	0	0	0	0	0	0	0	0	0	0	0	0	0	0	0	0	0	0	0	0	0	0	0.0959466
NC_000007.14_16234*	0.0957319	0.0607877	0.532533	8.76054	3.13102	0.030424	0.120044	Up	0.173262	0	0	0	0	0	0	0	0	0	0	0	0	0	0	0	0	0	0.0909459	0	0	0	0	0	0.0933892	0	0	0	0	0	0	0	0	0	0	0	0	0	0	0	0.0959466
NC_000001.11_975	0.0346942	0	0.468372	Inf	Inf	0.0459159	0.1688	Up	0	0	0	0.0779977	0	0	0	0	0	0	0	0	0	0	0	0	0	0	0	0	0	0	0	0	0	0	0	0	0	0	0	0	0	0	0	0	0	0	0	0	0
NC_000009.12_20882*	0.0223694	0	0.301987	Inf	Inf	0.0142483	0.06491	Up	0	0	0.0960613	0	0	0	0	0	0	0	0	0	0	0	0	0	0	0	0	0	0	0	0	0	0	0	0	0	0	0	0	0	0	0	0	0	0	0	0	0	0
NC_000023.11_38383	0.0210464	0	0.284127	Inf	Inf	0.0142483	0.06491	Up	0.0433156	0	0.0480306	0	0	0	0	0	0	0	0	0	0	0	0	0	0	0	0	0	0	0	0	0	0	0	0	0	0	0	0	0	0	0	0	0	0	0	0	0	0
hsa-miR-4739	0.0197235	0	0.266267	Inf	Inf	0.0142483	0.06491	Up	0.0866312	0	0	0	0	0	0	0	0	0	0	0	0	0	0	0	0	0	0	0	0	0	0	0	0	0	0	0	0	0	0	0	0	0	0	0	0	0	0	0	0
NC_000001.11_1519	13.5259	14.608	0	0	#NAME?	0.0433447	0.162057	Down	0	0	0	0	0.736661	1.61512	1.74975	1.94244	0.935113	1.83121	1.57845	0.85658	2.13352	1.53974	1.76438	1.34896	0.910414	0.570573	1.81892	3.63003	0.996924	1.12053	1.25453	0.759997	0.933892	0.834432	1.99275	0.969533	2.07865	0.770835	1.95575	1.90778	1.01541	0.996216	0.508552	0.963741	0.873852	1.39776	1.23653	1.96386	2.39866
NC_000001.11_176	15.7999	17.0639	0	0	#NAME?	0.0338626	0.131076	Down	0	0	0	0	2.57831	2.47019	1.57477	2.35137	1.14292	1.96201	4.4925	1.71316	3.41364	1.4213	2.59468	2.60156	1.4162	1.52153	2.72838	2.35461	5.20616	1.40067	1.35103	0.949996	1.12067	0.834432	3.11367	0.793255	0.593901	0.599539	1.27549	1.52622	1.92929	1.49432	0.508552	1.28499	0.961237	1.95686	1.6487	0.768465	2.11082
NC_000001.11_2055	89.043	96.1664	0	0	#NAME?	0.000196749	0.00206033	Down	0	0	0	0	7.55077	8.26562	7.96135	6.95188	4.98727	10.8564	12.1419	8.9465	12.5878	14.9236	12.4544	8.86458	11.7342	10.8409	11.3682	15.6974	18.6092	10.3649	8.1062	12.73	5.97691	8.99332	11.5829	7.84441	8.51258	4.62501	12.8399	8.58501	10.2557	7.57124	6.61117	9.85157	6.81604	8.75929	10.2014	12.3808	11.8014
NC_000001.11_2157	28.4652	30.7424	0	0	#NAME?	0.0104884	0.0533277	Down	0	0	0	0	2.20998	5.60542	4.63683	7.15635	0.831212	2.48521	2.42838	1.61798	1.49347	4.02701	1.76438	3.75781	0.505785	0.475477	2.63743	2.94326	3.32308	3.17485	3.28108	2.65999	1.58762	1.76158	4.85733	2.20348	2.87052	2.74075	2.04079	8.87118	3.96011	3.18789	0.678069	1.8204	1.22339	4.28646	2.5761	6.57465	2.20677
NC_000001.11_2160	78.4888	84.7679	0	0	#NAME?	0.000341559	0.00326574	Down	0	0	0	0	5.98537	11.4009	9.97356	9.71219	4.57167	9.28683	11.0491	9.42238	13.5479	9.11999	11.1052	8.67188	6.27174	7.89292	8.00324	16.188	18.2769	8.40401	6.36915	7.69497	6.25707	6.21188	11.2092	6.96301	6.03799	3.93982	8.92844	6.48645	8.52947	6.07692	5.50931	7.70993	4.63141	8.38655	15.5596	6.8308	10.4582
NC_000001.11_2585>NC_000005.10_13227	16.4024	17.7146	0	0	#NAME?	0.0312973	0.122979	Down	0	0	0	0	2.39415	1.90014	1.13734	2.24914	2.28583	1.70041	2.06412	1.33246	3.41364	1.65818	3.73633	3.08333	1.71967	2.0921	2.00081	2.45272	5.31693	0.747023	0.772019	1.42499	0.653724	0.463573	2.86458	1.49837	0.692884	0.942132	1.70065	0.858501	1.92929	0.697351	0.678069	0.856659	0.699082	2.05005	2.47306	1.02462	2.30272
NC_000001.11_2646	24.1819	26.1165	0	0	#NAME?	0.0148988	0.0666179	Down	0	0	0	0	2.20998	3.42026	3.14955	4.49828	1.66242	1.83121	3.15689	1.52281	1.49347	1.65818	2.69846	1.54167	1.61851	1.90191	1.45513	1.0792	1.10769	4.76227	3.57059	3.03999	2.52151	3.1523	2.36639	3.61372	2.47459	2.14121	3.06118	3.434	2.33545	3.18789	2.88179	2.89122	3.14587	2.23641	2.5761	2.81771	4.1257
NC_000001.11_3251	23.9595	25.8762	0	0	#NAME?	0.0164107	0.0716562	Down	0	0	0	0	1.5654	1.99515	2.0997	2.04467	0.831212	6.80162	2.91405	3.14079	3.30696	3.19792	2.07574	4.72135	5.86711	3.04305	2.72838	2.2565	3.43385	1.30729	3.18458	1.61499	1.49423	0.556288	3.61186	1.05767	0.989835	3.34029	2.12582	1.43083	1.32004	1.29508	1.0171	4.92579	1.31078	3.91372	3.29741	1.45155	2.20677
NC_000001.11_671	42.1526	45.5249	0	0	#NAME?	0.00353712	0.0233778	Down	0	0	0	0	3.59122	4.56034	5.86165	7.05412	2.49364	3.00841	5.09959	3.71185	3.41364	6.2774	3.84012	5.29948	2.93355	2.28229	3.18311	4.61111	6.09231	3.73512	3.08807	2.84999	2.33473	3.05958	7.72191	3.43744	2.9695	2.8264	3.99654	9.5389	5.17861	3.48676	3.13607	4.28329	3.49541	3.4478	7.7283	9.1362	4.41354
NC_000001.11_775	17.4083	18.801	0	0	#NAME?	0.0285586	0.114566	Down	0	0	0	0	1.47332	2.28017	2.7996	1.73797	1.14292	2.22361	3.15689	1.42763	1.38679	2.60571	2.3871	1.63802	1.82083	2.75777	2.09176	2.45272	3.87693	2.05431	1.44754	1.235	1.02728	1.20529	2.98913	1.32209	1.1878	0.770835	2.12582	0.95389	1.92929	1.29508	0.508552	2.46289	1.31078	1.67731	3.40045	1.62232	2.01488
NC_000001.11_936	110.473	119.311	0	0	#NAME?	7.26e-05	0.000909991	Down	0	0	0	0	6.81411	10.5458	9.88607	10.6323	11.3253	10.464	8.01364	11.2307	8.10739	11.9626	7.47267	8.1901	7.18215	6.84687	7.00283	7.7506	10.5231	18.4888	11.7733	11.115	11.4869	12.1456	10.711	13.4853	16.2333	10.8773	15.646	14.4037	14.7235	14.4451	13.9852	16.7048	13.6321	8.47973	19.3723	17.7601	15.4474
NC_000002.12_4472	103.625	111.915	0	0	#NAME?	9.31e-05	0.0011095	Down	0	0	0	0	9.11618	13.776	11.2859	11.7569	12.4682	11.9028	12.0205	10.85	12.0544	9.83064	7.47267	8.96094	15.2747	13.5986	7.27567	10.0071	11.2985	16.3411	18.0459	14.8199	14.1018	13.9072	11.832	13.6616	8.80953	12.5047	10.459	7.44034	9.13872	13.6482	6.01786	10.9224	10.4862	9.78431	10.9227	14.857	19.765
NC_000002.12_4654	28.1925	30.4479	0	0	#NAME?	0.0100038	0.0519297	Down	0	0	0	0	10.2212	7.31555	6.82402	6.54295	0.103901	1.308	1.09277	1.04693	1.28011	1.06597	0.934083	9.73177	0.910414	0.855859	0.818513	0.882979	2.54769	0.560267	0.772019	1.14	0.560335	0.0927146	11.3338	1.14581	0.29695	0.685187	0.425164	0.763112	0.101541	0.896594	0.423793	0.642494	0.349541	10.4366	0.721308	0.68308	0.959466
NC_000002.12_4977	69.2187	74.7562	0	0	#NAME?	0.000564439	0.00498313	Down	0	0	0	0	5.98537	9.12069	9.97356	6.64518	7.1692	7.32482	5.34243	4.09255	5.44049	10.0675	6.01965	6.45573	3.74281	4.37439	6.45716	7.45627	10.9662	5.5093	5.30763	4.36998	7.65791	6.02645	6.72553	5.99348	4.75121	5.99539	8.67334	4.76945	5.99094	6.07692	8.13683	9.20908	7.51513	6.98879	22.5666	10.2462	14.6798
NC_000002.12_6585	57.7038	62.3201	0	0	#NAME?	0.00122352	0.0095167	Down	0	0	0	0	6.26162	7.12554	4.89929	7.66752	11.2214	7.06322	6.92087	8.75615	5.01378	9.35687	7.9916	4.23958	7.08099	7.51254	7.36662	8.73169	11.1877	5.69605	6.46566	3.41999	7.56452	5.0993	6.1028	4.75953	4.05832	4.71066	5.27203	3.81556	7.71714	8.46783	3.64462	5.24703	4.28187	8.75929	12.6744	6.40388	7.86762
NC_000003.12_7136	60.2102	65.027	0	0	#NAME?	0.00098864	0.00802523	Down	0	0	0	0	5.70912	8.64565	4.98678	7.66752	4.25996	7.32482	8.3779	8.37545	8.21407	7.22493	9.65219	12.526	7.28331	6.46649	12.7324	13.8333	23.1508	2.98809	3.28108	3.03999	2.6149	2.41058	14.6965	2.55604	2.77154	1.28473	3.82647	2.5755	3.75703	3.58638	2.71228	5.13995	1.66032	11.8344	6.18264	4.61079	7.19599
NC_000003.12_8284>NC_000003.12_8282	14.0633	15.1884	0	0	#NAME?	0.041232	0.155117	Down	0	0	0	0	0.920826	1.42511	1.22482	1.63574	1.24682	2.22361	1.57845	2.28421	2.02685	2.13195	1.55681	1.2526	1.4162	2.94796	2.36459	2.2565	2.32616	0.933779	1.25453	1.14	1.12067	0.649002	1.8682	0.969533	0.791868	1.19908	1.36052	1.90778	1.42158	1.09584	1.0171	1.28499	1.48555	1.95686	2.67914	1.36616	0.959466
NC_000003.12_8888	33.5596	36.2444	0	0	#NAME?	0.0069308	0.0401091	Down	0	0	0	0	1.5654	8.36063	5.59919	5.52061	1.24682	2.48521	5.58527	2.56974	2.02685	2.13195	1.24544	4.81771	0.404628	0.760763	2.91027	3.43381	2.43692	2.05431	3.47408	3.89498	2.24134	1.298	6.97463	1.93907	2.3756	2.14121	5.01693	12.6867	3.4524	2.49054	1.10186	3.21247	2.44679	6.52287	2.16392	5.89157	2.59056
NC_000004.12_10127	89.0323	96.1549	0	0	#NAME?	0.000193108	0.00203099	Down	0	0	0	0	10.8657	9.12069	12.3357	12.4725	10.1823	9.15603	9.34925	8.85133	12.2678	11.3704	12.3507	9.15365	10.1157	6.2763	7.91229	10.0071	13.4031	7.47023	3.9566	7.69497	8.12486	6.49002	10.5865	6.08162	8.80953	6.85187	11.8196	7.15417	9.3418	7.27238	6.27214	11.672	7.42774	7.82745	12.5714	9.39235	11.6095
NC_000004.12_9153	41.3068	44.6114	0	0	#NAME?	0.00377678	0.0246254	Down	0	0	0	0	4.14372	2.28017	3.84945	3.27147	3.32485	6.27842	6.07094	4.75878	5.65384	4.61922	6.64237	6.35938	5.05785	5.23025	4.91108	8.04492	10.1908	2.98809	2.70207	2.65999	3.4554	1.298	5.48006	3.3493	2.9695	1.79862	6.37746	3.62478	4.97552	2.2913	2.28848	3.74788	2.70894	5.68422	6.38873	2.98848	4.41354
NC_000004.12_9336	15.8082	17.0728	0	0	#NAME?	0.0331181	0.128799	Down	0	0	0	0	3.40706	1.71013	5.24924	3.27147	1.66242	1.4388	1.57845	1.61798	1.49347	2.96104	2.28331	5.10677	0.910414	0.475477	1.27324	2.35461	1.44	0.653645	0.579014	0.949996	1.02728	0.0927146	3.61186	1.05767	0.989835	1.02778	0.595229	0.381556	1.42158	0.896594	1.0171	0.856659	0.699082	1.49094	2.67914	1.45155	0.767573
NC_000005.10_11819	73.6297	79.5201	0	0	#NAME?	0.000460721	0.00418979	Down	0	0	0	0	6.99828	6.74551	9.09869	7.97422	3.74045	9.67923	9.71351	10.0886	9.3875	11.0151	10.8976	9.63542	5.6648	5.89592	8.27608	12.7541	16.8369	6.3497	4.53561	7.12497	4.57607	6.39731	13.8247	5.64092	6.43393	3.68288	8.50327	7.91729	10.2557	5.0807	3.98366	6.53202	4.36926	8.57292	10.8196	7.17234	9.78655
NC_000006.12_13287>NC_000006.12_13288	34.9318	37.7264	0	0	#NAME?	0.00616807	0.0362149	Down	0	0	0	0	4.51205	3.9903	3.06206	5.11168	5.81848	4.83962	3.76398	2.56974	3.84034	6.98804	5.6045	3.3724	4.9567	5.23025	3.72878	4.70922	7.75385	2.89471	2.89507	1.32999	4.57607	2.41058	3.73641	4.31883	2.57357	2.56945	2.55098	1.90778	4.87398	6.07692	2.28848	2.89122	2.27201	5.40467	3.60654	3.67156	3.45408
NC_000006.12_14059	14.4534	15.6097	0	0	#NAME?	0.0386008	0.146356	Down	0	0	0	0	2.48623	2.56519	2.27467	1.73797	1.14292	1.0464	0.971351	1.14211	0.960086	2.96104	1.03787	3.85417	1.11273	0.760763	0.909459	1.96218	2.21539	0.933779	0.772019	0.474998	1.12067	0.185429	1.61911	0.793255	0.494917	0.342593	0.850327	0.381556	0.812331	0.697351	1.10186	1.60623	0.699082	2.51596	4.53393	0.597695	2.30272
NC_000006.12_14337	129.287	139.63	0	0	#NAME?	3.1e-05	0.000435772	Down	0	0	0	0	10.037	11.9709	16.4476	15.8462	15.0657	12.5568	11.7776	10.7548	13.1212	26.294	10.6901	12.6224	14.162	8.84388	12.1868	13.6371	23.7046	11.4855	9.74674	8.07497	16.9968	10.1059	15.3193	9.60719	8.31461	9.33567	16.6664	9.92045	14.4189	15.0429	11.3577	15.9553	8.8259	11.1821	39.5689	16.4793	26.0975
NC_000006.12_15261	77.5765	83.7826	0	0	#NAME?	0.000363396	0.00342044	Down	0	0	0	0	5.70912	5.70043	6.82402	8.28092	4.36386	7.06322	7.52797	7.51887	9.92089	14.0945	7.68024	7.80469	15.477	11.4115	8.54891	10.0071	11.8523	7.09672	5.59714	6.74497	5.69674	5.37745	9.96375	6.78673	5.24612	3.85418	12.1597	6.48645	8.83409	8.66708	3.8989	8.99492	4.98096	7.92063	16.7962	7.59927	13.2406
NC_000006.12_15375	36.2565	39.157	0	0	#NAME?	0.00533165	0.0319239	Down	0	0	0	0	4.2358	4.84536	6.12412	6.64518	4.36386	2.74681	3.15689	3.33114	5.65384	6.98804	3.73633	4.81771	3.64165	4.1842	3.27405	5.19977	4.20923	1.6808	2.89507	2.56499	3.08184	2.41058	5.35552	2.82046	2.07865	4.02547	3.57138	1.90778	4.6709	3.88524	2.96655	3.53372	3.67018	4.37964	6.07959	3.15925	6.14058
NC_000007.14_16448	65.0926	70.3	0	0	#NAME?	0.000739415	0.00624112	Down	0	0	0	0	7.45869	8.93067	10.1485	9.40549	6.13019	12.0336	8.985	9.04168	10.0276	11.2519	10.6901	8.28646	8.59835	4.94496	6.18432	10.6939	12.1846	4.20201	4.72861	5.79498	4.2959	3.43044	9.71466	4.31883	4.75121	3.85418	6.29242	6.9634	5.68631	6.07692	2.88179	5.13995	3.49541	8.47973	6.18264	4.78156	6.14058
NC_000007.14_16694	61.3487	66.2566	0	0	#NAME?	0.0010045	0.00809963	Down	0	0	0	0	8.19535	14.5361	13.9105	4.90721	4.57167	7.06322	4.4925	5.32983	3.41364	3.07948	5.29314	15.6094	1.61851	0.760763	4.72919	6.08275	2.32616	4.94903	8.78171	4.46498	2.33473	4.26487	15.6929	2.11535	4.85019	6.42363	6.80262	15.5484	5.78786	3.18789	3.72938	6.6391	2.88371	9.97068	3.29741	10.8439	1.24731
NC_000007.14_16896	30.7132	33.1702	0	0	#NAME?	0.00842857	0.0457146	Down	0	0	0	0	2.85456	4.56034	4.46186	3.27147	4.57167	4.70881	3.52115	3.23597	4.9071	7.22493	4.98178	2.79427	2.63008	3.04305	3.54689	4.02246	6.09231	1.6808	2.21955	1.42499	3.08184	1.20529	3.23822	1.41023	2.3756	1.71297	3.23124	1.62161	2.74162	1.49432	3.72938	3.96205	2.62156	2.70233	8.24352	2.81771	3.93381
NC_000008.11_17940	45.4718	49.1095	0	0	#NAME?	0.00278807	0.0189448	Down	0	0	0	0	2.1179	4.37033	5.51171	5.72508	1.97413	4.83962	6.31378	5.71053	7.04063	6.39584	5.39693	3.66146	4.04628	4.1842	5.36581	7.84871	6.31385	3.82849	2.41256	5.31998	2.70829	4.4503	6.35189	5.28836	4.75121	2.31251	6.71759	5.62795	6.70173	4.28373	2.20372	4.17621	3.32064	4.93875	5.97655	6.31849	5.18112
NC_000008.11_18298	65.5493	70.7933	0	0	#NAME?	0.000725289	0.00615605	Down	0	0	0	0	10.9578	11.4959	5.94914	12.1658	18.0789	10.3332	11.292	11.1355	9.49418	18.4769	15.3605	5.58854	6.87868	7.13216	7.91229	12.7541	13.0708	3.73512	4.53561	3.51499	4.94962	1.85429	13.0774	3.61372	3.86036	3.08334	3.65641	2.48011	5.07707	6.67465	1.52566	5.13995	2.18463	11.9275	7.11003	4.18387	4.50949
NC_000008.11_18361	108.844	117.552	0	0	#NAME?	7.43e-05	0.000925873	Down	0	0	0	0	11.8787	11.4009	13.0356	10.4278	9.35113	16.3501	17.1201	13.4198	19.5217	15.8712	24.39	13.3932	10.8238	12.0771	18.9167	23.8404	34.0062	7.93712	6.94817	9.02496	5.22979	7.13903	19.1802	6.87487	7.72071	4.71066	11.4794	8.29884	10.4588	7.07313	5.59407	8.35242	5.06834	15.7481	9.58309	8.62389	11.6095
NC_000008.11_18616>NC_000008.11_18615	88.3045	95.3688	0	0	#NAME?	0.000219285	0.00224128	Down	0	0	0	0	11.3262	12.636	28.7834	4.19158	4.88337	12.0336	6.79946	6.47194	9.3875	0.82909	6.33101	22.2578	1.82083	0.950954	6.27527	12.7541	1.10769	5.97619	14.7649	4.65498	3.73557	9.08603	20.6748	1.14581	6.33494	8.39354	6.97269	20.9856	13.8096	2.39092	4.23793	9.95866	2.9711	12.3935	4.84307	24.6763	0.863519
NC_000008.11_18844	215.966	233.243	0	0	#NAME?	1.47e-06	2.86e-05	Down	0	0	0	0	17.3115	31.1623	35.5199	39.4622	17.8711	29.0377	34.3615	28.5527	24.2155	31.9792	19.0968	26.5938	15.9828	23.7739	18.1892	25.9988	27.36	22.6908	22.1955	18.7149	15.3158	21.9734	37.3641	25.5604	20.0936	14.0463	24.3194	37.3925	22.0345	17.5334	10.3406	14.2419	11.5348	27.0233	17.8266	30.9948	16.6947
NC_000009.12_20460	17.2397	18.6189	0	0	#NAME?	0.029419	0.116855	Down	0	0	0	0	2.02582	2.37518	2.18718	2.86254	3.01314	2.09281	2.30696	1.99869	2.45355	2.36883	2.17953	2.02344	3.23703	1.42643	3.09216	4.4149	2.43692	1.30729	1.73704	2.27999	2.70829	1.11258	1.61911	1.14581	0.890851	1.28473	1.70065	1.04928	2.33545	1.89281	1.4409	1.92748	0.524311	2.23641	2.47306	1.96386	1.72704
NC_000009.12_20624	257.884	278.515	0	0	#NAME?	4.35e-07	9.74e-06	Down	0	0	0	0	31.216	20.9966	32.9827	33.6348	21.8193	31.6537	39.5825	29.2189	31.1494	29.9657	34.5611	32.8568	12.7458	15.4055	27.0109	42.6773	50.9539	26.8928	18.1424	30.8749	15.7828	17.4304	46.2069	23.1807	21.0835	12.419	30.6968	22.798	29.5485	23.4111	17.545	25.9139	17.914	27.3029	38.2293	21.3463	31.0867
NC_000009.12_20853	17.2356	18.6145	0	0	#NAME?	0.0290428	0.115859	Down	0	0	0	0	1.93373	1.99515	2.88708	1.63574	1.66242	2.48521	2.79263	2.47456	4.37372	4.38233	2.69846	0.578125	1.82083	1.90191	2.09176	2.45272	5.09539	0.280134	0.482512	0.759997	1.40084	0.927146	1.37002	0.881394	1.08882	0.942132	2.72105	0.763112	2.03083	1.3947	1.35614	1.8204	2.09724	1.30457	5.46133	1.53693	2.39866
NC_000010.11_20947	3526.23	3808.33	0	0	#NAME?	3.58e-21	1.08e-18	Down	0	0	0	0	396.416	438.268	462.021	397.484	431.503	395.802	330.138	314.555	438.012	637.689	390.447	410.276	299.931	282.529	372.787	429.03	744.591	195.72	233.343	172.614	321.445	164.754	430.808	201.399	231.027	250.607	421.337	191.255	278.02	260.909	368.954	411.839	292.478	383.638	1169.14	389.014	604.559
NC_000010.11_22372	363.327	392.393	0	0	#NAME?	2.97e-08	8.67e-07	Down	0	0	0	0	54.4208	58.6194	59.3164	53.5704	56.4185	48.9194	50.9959	36.1667	50.8845	78.7636	56.1488	50.4896	31.0552	20.2553	46.1096	53.7636	73.7724	16.5279	17.8529	22.1349	26.7093	20.7681	57.5407	17.8923	22.4692	19.3565	31.2921	15.1668	26.0961	24.208	26.7837	30.7326	25.4291	47.2442	74.0886	30.4825	44.3273
NC_000011.10_23935	29.8446	32.2321	0	0	#NAME?	0.00958731	0.0503209	Down	0	0	0	0	2.57831	3.32525	1.92472	1.94244	3.32485	5.62442	2.91405	3.04562	2.45355	3.67168	2.49089	7.90104	3.43934	1.80681	2.45554	1.96218	4.20923	1.96094	3.76359	1.61499	3.08184	1.39072	6.22734	1.85093	2.07865	3.68288	4.08157	2.00317	2.13237	2.88903	2.37324	5.56828	3.40802	3.63417	10.4074	1.28078	4.3176
NC_000011.10_23954	261.273	282.175	0	0	#NAME?	3.73e-07	8.59e-06	Down	0	0	0	0	44.1997	34.5826	41.9065	45.085	13.9228	21.7129	39.9468	24.0794	19.095	45.3631	18.4741	50.5859	12.1388	28.7188	15.7336	43.0698	44.4185	7.47023	23.2571	22.7999	35.4879	22.0661	42.595	19.5669	8.61156	31.0047	13.6903	19.0778	7.41252	24.0088	15.3413	19.0607	12.5835	47.151	34.1076	10.6731	30.511
NC_000011.10_23954*	70.4491	76.0851	0	0	#NAME?	0.000540227	0.00479801	Down	0	0	0	0	5.34079	9.12069	9.97356	8.79209	5.61068	6.93242	5.82811	4.18772	7.25398	10.7782	5.70829	9.15365	4.65322	3.51853	6.63905	7.84871	7.42154	6.72321	7.81669	7.31497	9.71247	5.74831	6.85008	7.31557	7.91868	7.9653	9.18354	5.91412	9.44334	6.87389	10.2558	10.7082	9.26283	6.15014	10.5105	7.85542	9.78655
NC_000011.10_24028*	178.449	192.725	0	0	#NAME?	4.72e-06	8.03e-05	Down	0	0	0	0	19.9819	29.1672	29.3958	21.9802	22.2349	23.2825	22.9482	19.0351	26.669	35.5324	19.7195	20.9089	19.0175	21.2063	19.9172	21.6821	23.1508	17.6484	15.9229	16.6249	19.4249	14.6489	25.6567	13.8379	10.9872	16.6158	17.4317	12.8775	16.4497	17.0353	12.7138	18.204	15.4672	22.9232	18.754	16.8208	19.2853
NC_000011.10_24099	192.918	208.351	0	0	#NAME?	2.98e-06	5.26e-05	Down	0	0	0	0	19.4294	25.0819	25.8963	28.8299	18.5984	35.8393	33.2688	26.1733	31.8962	38.2566	30.4096	21.1979	18.1071	17.973	26.2834	35.123	40.0985	13.0729	16.6949	15.8649	12.9811	11.8675	32.7558	13.926	15.4414	8.56484	14.7107	20.2225	14.9266	14.2459	9.74724	14.4561	9.52499	26.2779	14.3231	16.9916	11.1298
NC_000011.10_24232	16.1055	17.3939	0	0	#NAME?	0.032787	0.128129	Down	0	0	0	0	0.920826	1.90014	2.36216	1.63574	0.831212	2.74681	3.52115	2.47456	2.45355	3.19792	3.00982	1.63802	1.71967	1.52153	2.63743	3.04137	4.32	1.49405	0.579014	1.51999	0.933892	0.649002	1.24547	1.58651	1.08882	1.19908	1.36052	1.81239	2.03083	1.59395	0.339035	0.963741	0.786467	2.42278	2.16392	0.85385	1.24731
NC_000011.10_24574	18.181	19.6354	0	0	#NAME?	0.0262543	0.106025	Down	0	0	0	0	2.1179	2.85021	2.27467	2.1469	1.87023	3.79321	2.91405	3.9022	2.88026	3.90857	3.11361	1.15625	1.82083	1.52153	2.09176	3.53192	5.20616	1.40067	1.44754	0.759997	1.21406	1.57615	3.73641	1.49837	1.48475	0.770835	1.27549	1.24006	1.7262	0.996216	0.932345	0.749576	0.961237	2.60915	0.927396	0.597695	1.4392
NC_000012.12_25134	60.1166	64.9259	0	0	#NAME?	0.0010018	0.00809963	Down	0	0	0	0	6.62995	6.84051	8.3113	5.31615	7.79261	5.75522	4.4925	4.85395	3.84034	11.1335	7.05752	8.28646	5.56364	5.32534	6.36621	7.06384	10.6339	3.26823	4.63211	3.13499	6.53724	3.70859	7.84645	3.78999	4.94917	6.16668	6.63255	4.76945	5.48323	5.57881	6.18738	8.35242	4.89357	4.56601	15.9718	8.11158	10.2663
NC_000012.12_25534	31.7087	34.2454	0	0	#NAME?	0.00815097	0.0448118	Down	0	0	0	0	4.2358	3.89529	1.92472	4.29381	8.10432	4.83962	4.97817	4.6636	3.09361	6.39584	4.87799	2.02344	5.15901	4.0891	3.72878	4.02246	4.76308	3.45498	3.28108	2.18499	3.4554	1.85429	2.24184	2.64418	1.68272	2.6551	2.89111	2.28934	5.17861	5.18032	1.35614	3.31955	1.7477	6.70924	2.98828	2.98848	3.93381
NC_000012.12_25552	109.807	118.591	0	0	#NAME?	6.72e-05	0.000850657	Down	0	0	0	0	15.9303	16.0562	15.4853	13.0859	15.8969	14.5188	13.3561	8.75615	17.3882	19.0691	12.662	12.6224	10.1157	11.0311	13.5509	14.8144	14.0677	10.3649	13.9928	9.11996	13.448	11.5893	14.572	11.0174	10.0963	11.3912	10.0339	6.58184	6.29556	8.56746	10.5101	9.31616	9.96191	11.4616	7.7283	8.45312	8.05951
NC_000012.12_25875	16.0418	17.3251	0	0	#NAME?	0.0329381	0.12848	Down	0	0	0	0	2.76248	2.28017	6.64904	2.45361	1.35072	0.523202	1.21419	0.666229	1.38679	0.947532	1.14166	1.34896	0.202314	0	0.0909459	2.06029	0.775385	2.80134	1.06153	0.664997	0.840502	1.66886	2.49094	1.14581	1.88069	0.856484	1.10543	3.72017	3.35086	1.09584	0.847586	0.856659	0.961237	1.30457	0.824352	5.7208	0.479733
NC_000012.12_25958	15.5359	16.7788	0	0	#NAME?	0.0353857	0.136086	Down	0	0	0	0	0.460413	1.23509	1.92472	2.24914	0.415606	0.915603	1.21419	1.71316	1.92017	1.53974	2.3871	1.63802	1.11273	1.14115	1.90986	1.96218	2.99077	1.77418	1.25453	1.61499	1.49423	0.927146	3.36277	1.49837	1.58374	0.942132	1.61562	2.09856	2.03083	1.59395	1.0171	2.03456	0.961237	2.42278	1.75175	2.39078	2.49461
NC_000012.12_26381	227.289	245.472	0	0	#NAME?	1.07e-06	2.19e-05	Down	0	0	0	0	8.4716	14.5361	20.472	23.9227	12.8838	21.3205	29.1405	34.168	26.7757	35.7693	24.8051	25.0521	20.636	22.8229	27.0109	35.7116	42.9785	22.2239	17.2739	23.2749	12.1406	22.3442	34.7486	23.8858	12.7689	11.0486	32.1424	31.4784	27.6192	20.2232	13.9004	18.5252	16.9527	16.3072	42.248	37.1425	29.8394
NC_000013.11_27599	102.419	110.613	0	0	#NAME?	0.00010584	0.00121917	Down	0	0	0	0	6.9062	10.8308	4.46186	10.4278	9.76674	22.4977	13.7203	12.468	6.2939	9.59376	8.40675	10.1172	16.7921	9.60464	10.7316	5.5922	6.31385	11.6722	26.7311	17.8599	15.4092	6.67545	15.0702	15.9532	13.6597	16.1019	15.9011	15.5484	6.3971	8.26859	8.64538	16.0623	10.661	13.0457	5.46133	4.52541	4.89328
NC_000014.9_27728	12.9562	13.9927	0	0	#NAME?	0.0451959	0.16666	Down	0	0	0	0	1.38124	1.52011	3.58698	2.65807	0.623409	1.1772	1.9427	1.61798	1.70682	3.31636	1.45302	2.98698	1.4162	1.61662	1.45513	1.37352	4.09846	0.840401	0.579014	0.664997	0.933892	0.370859	3.61186	0.352558	0.989835	0.256945	1.10543	0.95389	1.11695	0.59773	0.593311	0.214165	0.524311	1.77049	1.75175	1.02462	1.4392
NC_000014.9_27755	786.786	849.729	0	0	#NAME?	2.09e-11	1.12e-09	Down	0	0	0	0	44.9363	84.6514	84.5128	101.211	54.86	89.8599	110.005	123.062	80.5405	111.69	65.4896	72.2656	91.6483	88.2486	73.5752	89.6715	108.775	101.408	97.8534	89.5846	65.4658	72.9664	110.598	83.2917	60.7759	49.8473	91.9204	135.548	101.338	87.9659	44.3288	76.1355	56.5382	75.5721	100.365	132.261	82.0343
NC_000014.9_27968	28.0612	30.3061	0	0	#NAME?	0.010485	0.0533277	Down	0	0	0	0	3.6833	3.42026	4.02442	4.39604	4.88337	3.27001	2.5498	2.56974	4.0537	4.97454	4.56663	3.5651	2.02314	2.75777	3.09216	3.43381	4.98462	2.24107	1.93005	1.80499	2.80167	2.22515	3.9855	1.67465	2.17764	2.56945	2.55098	1.14467	2.13237	1.89281	2.62752	3.21247	2.44679	2.98188	5.35829	2.90309	3.26218
NC_000014.9_28086	28.4609	30.7378	0	0	#NAME?	0.0102525	0.0528801	Down	0	0	0	0	4.60413	3.61027	6.9115	5.72508	5.29898	6.54002	5.58527	4.85395	5.01378	5.32986	6.74616	4.91406	4.45091	3.32834	4.00162	3.63003	5.53847	1.6808	1.06153	1.14	1.02728	0.927146	5.72916	1.58651	1.48475	1.11343	2.12582	1.43083	2.53853	0.996216	0.593311	0.642494	1.04862	5.03193	1.85479	0.85385	1.34325
NC_000016.10_30264	13.5527	14.6369	0	0	#NAME?	0.0447572	0.165801	Down	0	0	0	0	2.30207	2.28017	1.04985	1.32904	2.07803	4.31641	1.69986	2.18904	1.17344	1.06597	2.17953	3.95052	2.32661	1.14115	1.27324	0.784871	2.32616	1.40067	1.15803	0.949996	1.30745	0.463573	4.11005	0.793255	0.791868	1.45602	1.10543	1.24006	0.507707	1.09584	0.593311	1.60623	0.699082	2.14323	0.927396	0.51231	0.28784
NC_000016.10_30753	190.4	205.631	0	0	#NAME?	3.27e-06	5.69e-05	Down	0	0	0	0	20.9028	20.2365	23.4466	19.6288	10.7019	19.4893	25.2551	20.4627	27.4158	29.6104	27.296	24.9557	19.5233	20.0651	25.8286	33.9457	46.4123	14.4736	10.4223	16.4349	10.3662	10.7549	33.6277	12.5158	15.4414	10.5347	19.2174	19.364	21.6283	15.8398	10.3406	16.7048	11.6222	29.2597	21.5362	17.5039	26.2894
NC_000016.10_30803	150.719	162.777	0	0	#NAME?	1.39e-05	0.000214926	Down	0	0	0	0	11.0499	14.3461	14.8729	16.1529	9.14333	17.3965	16.7558	16.4654	18.775	23.9252	15.8794	14.0677	11.2284	10.6507	15.8246	18.4445	25.92	16.5279	16.1159	16.0549	9.05875	11.1258	20.3011	13.309	13.2638	8.05095	21.7684	15.453	21.9329	15.6406	10.171	16.1694	8.47636	14.2571	28.6462	16.8208	18.4217
NC_000016.10_30972>NC_000016.10_30181>NC_000016.10_30205	484.847	523.635	0	0	#NAME?	2.52e-09	8.46e-08	Down	0	0	0	0	58.3804	69.8303	80.1384	80.6623	44.7815	69.5858	73.4584	71.001	75.5267	94.2794	75.8683	70.3385	43.5987	34.9	65.1173	99.2861	114.979	26.1458	22.099	24.2249	20.8258	22.7151	98.0184	18.5093	27.5174	17.1297	46.3428	29.7614	41.6319	30.1853	19.4945	32.6601	18.9626	73.4289	60.6929	36.1179	42.2165
NC_000016.10_31263	15.6058	16.8543	0	0	#NAME?	0.0338663	0.131076	Down	0	0	0	0	1.5654	1.99515	4.11191	3.68041	1.87023	2.09281	2.30696	1.33246	1.38679	5.09298	1.76438	3.08333	1.4162	0.950954	1.45513	1.47163	2.54769	0.560267	0.675516	0.854997	0.933892	0.370859	3.9855	0.969533	0.593901	1.88426	1.36052	1.04928	0.609248	0.498108	1.0171	1.17791	0.873852	2.98188	2.47306	0.939235	2.20677
NC_000017.11_31803	93.8606	101.369	0	0	#NAME?	0.000154822	0.00170233	Down	0	0	0	0	10.5895	7.79059	9.97356	11.6546	4.25996	10.464	11.1705	10.3741	11.8411	16.8187	12.9734	12.8151	7.28331	7.79783	10.9135	15.9917	23.4831	7.93712	6.17615	11.685	6.9108	8.15889	18.5575	6.69859	6.23596	4.88196	12.4148	10.6836	11.2711	6.27616	6.10262	7.92409	6.11696	11.0889	14.2201	9.99005	13.1447
NC_000017.11_32086	44.2375	47.7765	0	0	#NAME?	0.00299386	0.0202295	Down	0	0	0	0	7.27453	3.32525	4.02442	5.11168	4.25996	4.83962	5.82811	4.85395	5.12046	5.44831	5.08556	4.91406	4.85554	4.65968	5.00202	5.78842	6.09231	3.82849	2.89507	4.55998	3.92234	2.41058	7.34827	4.23069	3.56341	5.3102	5.4421	5.72334	4.26474	3.28751	3.13607	3.74788	4.98096	5.12511	5.04915	7.85542	10.0744
NC_000017.11_32299	19.1548	20.6872	0	0	#NAME?	0.0238549	0.0978053	Down	0	0	0	0	3.6833	2.28017	3.06206	2.1469	1.66242	3.66241	3.8854	1.80834	3.20029	3.4348	3.63255	2.89063	2.42777	2.56758	2.72838	3.72814	3.21231	1.49405	1.15803	2.08999	0.560335	0.834432	4.23459	1.14581	1.68272	0.770835	2.04079	0.95389	1.01541	0.697351	0.932345	1.17791	0.873852	2.79552	2.26697	1.79309	1.15136
NC_000017.11_32606	65.0916	70.2989	0	0	#NAME?	0.000759143	0.0063323	Down	0	0	0	0	6.3537	4.65535	6.29909	6.74741	8.83163	7.06322	8.13506	9.04168	6.93395	12.081	11.0014	6.9375	2.52893	4.94496	5.27486	8.53547	14.9539	8.49739	5.11462	8.64497	5.04301	6.9536	12.081	7.49185	8.21563	4.02547	9.6087	5.43717	7.31097	8.36821	4.916	6.96035	5.06834	7.26834	6.8009	5.46464	4.98922
NC_000017.11_32723	18.6332	20.1239	0	0	#NAME?	0.0250158	0.101703	Down	0	0	0	0	0	6.84051	8.39879	8.58762	0	0	0	0	0	0.118441	0	0	0	0	0	0	0	5.60267	5.11462	0	3.64218	0	0	0	5.34511	2.74075	0	0	7.81868	5.47919	0	8.13826	0	8.85247	0	0.085385	10.2663
NC_000017.11_32737	1104.89	1193.28	0	0	#NAME?	3.58e-13	3.21e-11	Down	0	0	0	0	103.501	131.3	153.978	146.092	80.108	134.986	162.823	133.055	148.707	188.559	136.272	149.253	112.082	101.372	112.045	182.581	221.76	73.0215	70.5432	80.9397	60.6096	67.3108	195.788	63.4604	73.6437	42.3103	118.706	87.3763	115.249	81.092	62.6366	104.834	62.83	153.474	193.723	109.549	132.886
NC_000018.10_32950	12.506	13.5065	0	0	#NAME?	0.0490144	0.17776	Down	0	0	0	0	1.38124	1.99515	1.31231	1.43127	0.72731	0.915603	1.09277	0.951755	2.2402	2.25039	2.07574	1.15625	0.202314	0.950954	1.72797	2.45272	2.99077	0.653645	0.386009	0.569998	0.653724	0.741717	0.622734	0.793255	0.494917	1.02778	1.36052	0.858501	1.32004	1.3947	0.932345	1.49915	0.699082	1.21139	2.5761	0.597695	2.97434
NC_000020.11_35136	124.623	134.593	0	0	#NAME?	3.73e-05	0.000506601	Down	0	0	0	0	11.7866	18.1464	15.3978	19.0154	9.03943	15.8268	16.3915	14.5619	15.3614	18.3584	18.0589	14.9349	10.8238	8.74878	18.2801	24.0367	26.9169	9.99144	9.55373	8.54997	6.16368	7.97346	18.8066	6.87487	11.4821	5.65279	13.01	9.5389	12.388	10.7591	8.47586	12.4216	8.65113	17.4254	17.3114	11.6977	11.2258
NC_000020.11_35667	22.1347	23.9055	0	0	#NAME?	0.0186375	0.0800784	Down	0	0	0	0	2.57831	2.6602	3.58698	2.55584	3.74045	2.74681	3.03547	2.56974	2.2402	2.25039	2.90604	1.63802	3.94513	3.04305	2.1827	3.63003	3.65539	1.58742	2.41256	1.80499	2.05456	1.57615	1.8682	2.29162	1.1878	1.02778	1.87072	1.62161	3.04624	4.48297	1.35614	2.78414	1.66032	5.2183	2.47306	2.47617	1.53515
NC_000020.11_35758	13.0479	14.0917	0	0	#NAME?	0.0469959	0.171987	Down	0	0	0	0	0.36833	1.71013	2.0997	1.2268	0.415606	1.83121	1.9427	1.71316	1.60014	2.13195	2.07574	0.770833	1.92198	1.90191	1.0004	2.84516	1.55077	1.30729	1.54404	1.32999	1.30745	1.298	1.61911	0.616976	0.890851	0.599539	1.19046	1.33545	1.92929	1.09584	1.0171	1.39207	1.31078	1.30457	2.26697	1.36616	1.72704
NC_000021.9_36301>NC_000021.9_36302	14.8176	16.003	0	0	#NAME?	0.0372211	0.141792	Down	0	0	0	0	2.1179	2.47019	2.62462	1.8402	2.28583	2.74681	1.57845	0.85658	2.56023	3.07948	1.55681	2.11979	1.11273	1.42643	1.45513	1.37352	3.21231	0.840401	0.965023	1.14	1.681	0.927146	2.49094	1.05767	1.08882	1.88426	1.02039	0.572334	1.2185	1.19546	1.10186	1.92748	1.31078	1.95686	2.5761	1.7077	1.53515
NC_000021.9_36317	15.6065	16.8551	0	0	#NAME?	0.0346261	0.133803	Down	0	0	0	0	2.57831	1.61512	1.57477	2.1469	1.66242	1.83121	1.69986	2.28421	2.13352	3.19792	1.03787	1.92708	2.1243	1.80681	1.36419	2.15839	1.44	2.05431	2.02655	1.51999	1.96117	1.11258	1.8682	1.41023	0.989835	0.942132	2.12582	1.52622	1.11695	1.29508	1.35614	2.03456	0.786467	1.39776	2.5761	2.13463	2.49461
NC_000022.11_36798>NC_000022.11_36797	13.2811	14.3435	0	0	#NAME?	0.0440409	0.163648	Down	0	0	0	0	0.0920826	0.190014	0	0	4.98727	3.92401	4.37108	4.56843	4.37372	9.83064	5.39693	0	4.34975	5.23025	4.3654	6.27896	5.31693	0.46689	0.0965023	0.0949996	0.560335	0.278144	0.124547	0	0.395934	0.256945	0	0.095389	0	0.199243	0.254276	0.321247	0.0873852	0.372736	0.618264	0.085385	0.191893
NC_000022.11_37018	46.1236	49.8135	0	0	#NAME?	0.00262668	0.018051	Down	0	0	0	0	3.86747	5.3204	6.03663	7.97422	3.53265	4.44721	5.22101	4.09255	4.37372	8.05402	4.98178	4.04688	3.33818	4.37439	7.09378	5.98464	5.20616	4.57552	3.47408	4.08498	2.42812	3.98673	7.84645	4.67139	4.75121	2.39815	5.01693	5.91412	4.36628	4.38335	3.4751	3.96205	2.53417	5.2183	6.59481	5.37926	5.85274
NT_187507.1_39398	86.6403	93.5715	0	0	#NAME?	0.000221906	0.00225542	Down	0	0	0	0	9.20826	9.88074	11.1109	8.89432	9.76674	15.4344	16.8772	15.2281	16.0014	17.8847	16.2946	8.96094	12.7458	13.0281	11.4592	14.2258	17.7231	7.93712	7.14117	8.64497	6.35046	7.13903	10.0883	8.63766	8.61156	5.65279	7.31282	8.77579	7.6156	7.96973	5.76359	6.6391	3.93233	8.107	5.56437	7.94081	7.48383
hsa-let-7e-3p	89.0334	96.156	0	0	#NAME?	0.000182373	0.00195204	Down	0	0	0	0	12.7995	14.0611	12.0733	10.7345	8.62382	11.2488	10.442	5.71053	11.521	10.4228	11.4166	6.9375	7.99141	9.41445	10.2769	11.8712	14.6215	8.12388	8.97472	9.78496	9.24553	9.82775	6.97463	10.136	9.20546	8.56484	9.52367	5.81873	6.80327	7.07313	9.74724	8.88783	9.87453	8.85247	6.07959	7.4285	7.38789
hsa-let-7f-1-3p	16.5461	17.8698	0	0	#NAME?	0.0304701	0.120044	Down	0	0	0	0	0.736661	2.18516	2.18718	0.511168	1.45462	1.308	1.33561	1.42763	1.92017	1.65818	2.07574	1.34896	2.93355	1.90191	1.90986	1.86407	1.66154	2.24107	2.12305	2.37499	3.17523	3.1523	0.996375	2.9086	1.28679	1.28473	1.02039	1.33545	1.62466	2.59016	1.18662	1.39207	2.70894	1.21139	1.03044	1.28078	2.20677
hsa-let-7g-3p	12.4311	13.4256	0	0	#NAME?	0.0481533	0.175691	Down	0	0	0	0	1.28916	1.52011	2.27467	1.63574	1.45462	0.784802	1.45703	1.04693	1.92017	2.13195	1.86817	0.867188	0.910414	1.14115	1.72797	1.27541	2.21539	0.933779	0.675516	0.569998	1.40084	1.01986	2.24184	1.49837	0.494917	0.770835	1.44556	0.95389	1.52312	1.49432	1.10186	1.17791	0.961237	1.02502	2.06088	0.939235	2.59056
hsa-miR-105-5p	1448.83	1564.74	0	0	#NAME?	8.52e-15	1.03e-12	Down	0	0	0	0	202.858	215.951	210.845	200.48	177.152	171.479	149.831	119.731	195.537	241.265	185.675	192.323	151.129	156.622	175.798	187.192	242.806	93.658	98.3359	93.8596	153.905	113.668	193.172	112.995	113.237	131.642	133.927	81.8437	97.6827	99.522	154.769	143.169	144.972	170.154	204.748	139.69	139.506
hsa-miR-1197	90.367	97.5964	0	0	#NAME?	0.00018011	0.00193638	Down	0	0	0	0	8.74785	10.3558	12.3357	11.7569	6.13019	8.76363	11.4134	8.85133	10.2409	7.93558	7.05752	6.64844	10.4192	12.1722	9.00364	10.6939	8.19693	17.2749	16.3089	14.4399	12.234	16.0396	11.3338	18.6856	7.72071	8.65048	7.73798	8.39423	8.42793	9.66329	7.71304	8.4595	12.7582	11.2753	4.12176	11.3562	7.38789
hsa-miR-124-5p	136.988	147.947	0	0	#NAME?	2.19e-05	0.00031972	Down	0	0	0	0	15.3778	15.6762	19.9471	16.6641	14.9618	11.772	10.3206	10.85	16.0014	24.8727	15.7756	15.6094	8.90182	8.17821	13.46	13.0485	21.0462	10.1782	10.9048	12.35	14.8489	10.1986	16.3156	12.8684	10.1953	12.3334	14.7957	10.779	13.505	12.1538	17.3755	16.0623	12.8456	14.9094	31.0162	16.3085	23.1231
hsa-miR-1251-5p	23.9043	25.8166	0	0	#NAME?	0.0151416	0.0672065	Down	0	0	0	0	2.30207	1.23509	3.32452	2.96477	2.38973	1.4388	2.67121	2.56974	3.84034	4.61922	2.80225	2.40885	2.22546	2.37739	2.27365	2.94326	2.88	2.42783	2.02655	2.84999	3.82896	2.03972	3.23822	3.08488	1.1878	2.14121	1.87072	2.09856	2.53853	1.99243	1.61041	2.03456	2.3594	2.23641	6.49177	3.50079	4.98922
hsa-miR-1264	59.2598	64.0006	0	0	#NAME?	0.00102765	0.00825207	Down	0	0	0	0	5.34079	5.60542	7.08648	6.44071	6.02629	4.70881	6.55662	5.52018	9.92089	5.92207	5.08556	4.23958	4.55207	6.08611	6.45716	5.78842	8.75077	7.75037	8.49221	7.02997	10.6464	8.99332	6.1028	9.95975	6.13698	7.10881	6.37746	4.19712	4.56936	6.57502	8.30635	6.6391	8.38898	4.47283	6.59481	7.59927	7.29194
hsa-miR-128-2-5p	15.1583	16.371	0	0	#NAME?	0.0349771	0.134944	Down	0	0	0	0	2.94664	1.99515	2.53713	2.35137	2.38973	1.5696	2.30696	0.951755	2.98693	2.25039	2.49089	1.83073	0.708099	1.04605	1.81892	3.04137	2.76923	0.933779	0.772019	0.284999	1.12067	1.39072	3.11367	0.440697	1.08882	1.11343	1.36052	0.858501	0.710789	0.996216	1.35614	1.17791	1.66032	1.30457	2.98828	1.62232	1.05541
hsa-miR-129-1-3p	310.217	335.035	0	0	#NAME?	1.07e-07	2.69e-06	Down	0	0	0	0	30.7556	42.9432	42.2564	42.4269	28.5729	35.9701	24.4052	16.0847	34.4564	34.1111	32.4853	24.5703	16.1851	23.1082	29.0117	24.9196	33.2308	37.5379	28.4682	26.3149	41.278	26.98	29.7667	34.8151	39.0985	41.9677	36.394	23.4657	32.6963	27.7944	45.2611	37.5859	38.2747	21.9914	39.6719	36.374	28.2083
hsa-miR-1298-5p	1084.15	1170.89	0	0	#NAME?	4.27e-13	3.67e-11	Down	0	0	0	0	115.195	141.181	148.466	127.076	131.643	118.244	110.613	104.883	122.251	170.082	123.299	108.591	93.6714	103.369	111.045	131.368	175.237	94.5918	85.5011	75.9047	114.869	85.5756	124.547	100.303	82.8492	104.748	127.039	77.3605	102.151	97.0314	107.813	124.323	115.611	113.591	229.994	124.321	152.363
hsa-miR-130b-3p	32.5322	35.1347	0	0	#NAME?	0.00724148	0.0416844	Down	0	0	0	0	3.22289	4.46534	4.81181	3.16924	4.36386	3.27001	5.09959	2.18904	5.22713	7.46181	2.80225	3.95052	3.74281	2.94796	3.27405	3.82624	5.4277	2.24107	3.18458	3.03999	3.36201	2.13244	2.98913	2.4679	2.9695	2.31251	2.72105	1.717	3.65549	2.88903	2.03421	4.17621	1.22339	3.54099	5.25524	3.75694	7.0041
hsa-miR-136-5p	204.7	221.076	0	0	#NAME?	2.06e-06	3.84e-05	Down	0	0	0	0	10.1291	20.9016	17.06	18.6065	16.3125	17.9197	16.7558	19.1303	21.0152	20.0166	14.3226	23.7031	15.7805	14.93	15.8246	18.1501	40.32	23.0643	20.169	18.7149	28.0167	17.7085	19.6784	22.74	12.274	18.1575	26.02	15.7392	20.6129	18.5296	19.664	27.4131	23.8562	16.8663	84.1869	41.4117	45.8625
hsa-miR-181b-3p	36.2714	39.1731	0	0	#NAME?	0.00525974	0.0315752	Down	0	0	0	0	4.2358	4.65535	6.12412	4.80498	3.32485	4.18561	4.12824	3.99737	5.65384	7.46181	4.46284	3.27604	3.74281	3.04305	4.00162	4.61111	7.64308	2.98809	2.31606	3.13499	5.22979	3.98673	4.35914	4.67139	2.57357	2.91204	2.29588	2.09856	2.33545	2.88903	3.55986	4.06913	3.14587	2.42278	4.43089	4.09848	3.16624
hsa-miR-187-3p	24.6573	26.6299	0	0	#NAME?	0.0142175	0.06491	Down	0	0	0	0	4.2358	2.6602	2.62462	2.24914	3.01314	2.22361	2.79263	1.80834	2.2402	2.84259	2.59468	2.50521	2.8324	2.28229	2.1827	2.15839	3.32308	1.86756	2.50906	1.51999	3.08184	2.78144	2.86458	2.9086	2.17764	1.62732	3.14621	1.33545	1.92929	2.2913	3.13607	2.35581	2.70894	1.95686	6.59481	3.07386	4.60544
hsa-miR-188-5p	91.0095	98.2902	0	0	#NAME?	0.000171756	0.00185481	Down	0	0	0	0	10.037	12.826	13.1231	13.5971	8.51992	9.67923	13.4775	9.61273	10.2409	14.9236	10.4825	10.7917	7.38447	7.89292	8.63986	12.7541	13.9569	8.68414	7.14117	5.69998	7.84469	9.36418	11.5829	8.46138	5.74104	7.6227	7.39785	6.39106	8.52947	7.47162	6.95021	10.2799	8.91329	12.3003	13.3957	9.90466	11.8974
hsa-miR-1912	13.5173	14.5987	0	0	#NAME?	0.0425607	0.159619	Down	0	0	0	0	1.01291	2.6602	1.66226	1.43127	1.35072	1.70041	0.971351	0.85658	2.02685	2.0135	1.97195	0.867188	0.606942	1.04605	1.90986	1.17731	0.664616	1.30729	1.35103	1.235	1.86778	1.39072	0.996375	2.4679	0.692884	1.71297	2.12582	0.95389	1.42158	1.49432	1.52566	1.28499	1.92247	0.652287	2.47306	1.62232	1.82299
hsa-miR-210-3p	69.8774	75.4676	0	0	#NAME?	0.00053998	0.00479801	Down	0	0	0	0	8.10327	10.7358	9.79859	7.87198	8.93553	5.23202	7.89223	5.90088	10.0276	13.0286	7.68024	7.90104	3.94513	4.75477	6.18432	7.45627	8.75077	4.94903	4.1496	4.55998	8.96536	4.07944	7.47281	4.93581	4.55324	6.59492	8.67334	4.00634	6.19402	7.67086	7.54352	8.56659	6.64127	8.01381	21.9484	10.0754	22.4515
hsa-miR-2113	52.1984	56.3742	0	0	#NAME?	0.00165599	0.0125183	Down	0	0	0	0	6.53787	6.55549	6.9115	6.44071	6.33799	5.23202	3.64257	3.80702	8.64077	12.6732	3.42497	5.6849	5.86711	6.08611	4.00162	5.78842	7.42154	4.01525	4.1496	3.89498	6.9108	4.17216	4.98188	4.49511	3.36544	3.76853	4.1666	4.96023	5.17861	4.28373	6.86545	6.10369	5.50527	4.93875	11.5409	6.74542	6.62031
hsa-miR-216a-5p	21.1353	22.8262	0	0	#NAME?	0.0195857	0.0831189	Down	0	0	0	0	1.01291	2.37518	1.66226	2.55584	2.70144	2.09281	3.27831	1.90351	1.49347	3.19792	1.66059	1.83073	2.63008	2.37739	1.81892	2.15839	3.21231	2.61458	1.64054	2.18499	3.92234	2.22515	3.23822	2.9086	1.38577	2.05556	2.46595	1.62161	1.11695	2.09205	2.11897	2.78414	2.88371	2.42278	5.04915	3.75694	2.78245
hsa-miR-217	40.2282	43.4464	0	0	#NAME?	0.00399932	0.0258672	Down	0	0	0	0	3.6833	4.65535	4.98678	5.52061	4.25996	4.44721	4.00682	3.71185	4.4804	4.97454	3.00982	4.14323	3.13587	4.37439	4.27446	5.29788	5.64923	4.6689	5.50063	3.70499	6.07029	4.35759	4.23459	4.84767	2.3756	4.88196	4.76183	4.10173	4.6709	3.48676	4.40745	5.13995	3.67018	3.91372	6.38873	3.58617	2.59056
hsa-miR-29c-5p	45.1148	48.7239	0	0	#NAME?	0.00277137	0.0188843	Down	0	0	0	0	4.69621	3.80029	3.4995	5.11168	3.11704	4.05481	3.03547	2.95044	5.76051	5.68519	2.90604	3.17969	2.32661	3.70872	2.91027	3.53192	5.98154	4.10863	4.63211	4.74998	5.88352	4.26487	3.9855	5.8172	3.46442	4.36807	5.01693	4.57867	3.24932	3.18789	4.40745	8.24534	6.90343	2.8887	11.5409	8.11158	7.77167
hsa-miR-3074-3p	37.5776	40.5838	0	0	#NAME?	0.00478482	0.02938	Down	0	0	0	0	3.03873	4.27532	5.33673	5.00944	3.01314	4.97042	3.52115	1.71316	6.40057	3.67168	5.18935	3.27604	4.04628	4.0891	5.18392	4.51301	5.76	3.64174	5.11462	5.22498	4.94962	5.19202	4.35914	4.67139	3.76137	3.68288	2.55098	2.86167	4.97552	2.7894	3.55986	3.96205	4.1071	2.3296	2.37001	3.67156	3.35813
hsa-miR-326	333.543	360.227	0	0	#NAME?	6.13e-08	1.67e-06	Down	0	0	0	0	48.988	44.1783	49.9553	48.152	42.2879	45.7801	40.6753	29.0285	34.1364	60.4051	43.7981	45.7682	17.5002	20.5406	34.3775	43.266	63.5816	28.2001	27.5032	22.7999	33.3399	25.3111	47.5769	27.5876	29.0022	25.0093	33.673	19.5547	30.0562	30.7831	26.7837	30.6255	28.6623	45.0078	58.9412	30.5678	40.6814
hsa-miR-337-3p	15.0939	16.3014	0	0	#NAME?	0.0353371	0.136086	Down	0	0	0	0	1.47332	1.3301	2.27467	1.8402	1.76633	1.4388	1.33561	0.666229	1.49347	1.53974	1.03787	1.44531	1.21388	3.99401	2.36459	1.56974	0.996924	2.14769	2.41256	2.56499	1.30745	1.48343	1.24547	2.20348	1.97967	1.62732	1.53059	0.95389	1.32004	1.99243	1.35614	1.49915	2.70894	1.67731	0.721308	1.87847	1.53515
hsa-miR-337-5p	57.8137	62.4388	0	0	#NAME?	0.00114686	0.00900736	Down	0	0	0	0	6.53787	7.03053	10.236	8.99655	4.98727	8.24043	7.40655	5.42501	9.81421	9.83064	6.22722	7.13021	5.6648	5.99101	5.09297	8.04492	7.97539	5.88281	4.1496	4.36998	6.72402	5.65559	6.85008	6.2579	4.65222	4.36807	5.86726	3.72017	6.3971	5.37957	3.8989	4.92579	5.59265	6.24332	6.59481	4.95233	4.60544
hsa-miR-33a-5p	55.5596	60.0044	0	0	#NAME?	0.00135097	0.0104076	Down	0	0	0	0	3.49914	6.55549	5.77417	6.74741	6.33799	4.97042	6.55662	7.13817	5.76051	10.5413	4.98178	5.29948	5.05785	6.84687	6.63905	6.27896	8.19693	6.25632	6.36915	4.36998	7.84469	6.9536	7.22372	5.72906	3.56341	5.4815	5.61216	3.72017	4.46782	6.57502	5.67883	6.53202	4.19449	4.10009	13.0866	7.68465	8.73114
hsa-miR-34a-5p	35.947	38.8228	0	0	#NAME?	0.00554492	0.0328754	Down	0	0	0	0	3.22289	3.80029	4.81181	4.60051	4.36386	4.44721	3.27831	3.14079	5.44049	4.61922	4.46284	3.27604	3.13587	4.56458	2.1827	5.10166	5.09539	4.76227	4.63211	4.27498	4.94962	4.35759	3.86095	5.72906	3.26645	4.11112	3.82647	4.57867	3.65549	3.686	2.79704	2.78414	3.84495	2.70233	3.19436	4.86695	3.16624
hsa-miR-34c-3p	114.661	123.834	0	0	#NAME?	5.63e-05	0.000721034	Down	0	0	0	0	14.2728	11.0208	13.4731	13.4948	8.00041	7.32482	5.82811	5.90088	10.4543	10.7782	12.662	9.15365	8.19372	11.6967	10.2769	11.0863	7.86462	9.43117	12.3523	10.545	17.0902	15.1125	11.7074	15.0718	14.9465	13.3611	11.2243	8.87118	12.185	13.0504	16.867	11.9932	16.9527	9.59794	15.4566	13.1493	13.5285
hsa-miR-376a-3p	42.2303	45.6087	0	0	#NAME?	0.00337905	0.0224639	Down	0	0	0	0	2.94664	4.56034	4.81181	3.27147	3.01314	4.83962	4.24966	2.76009	5.97387	4.14545	4.67042	3.85417	3.23703	5.23025	4.54729	4.21868	5.87077	5.13578	6.46566	4.84498	8.49841	5.47016	2.86458	6.87487	4.75121	4.19677	5.35706	3.24323	3.24932	4.88146	4.49221	3.74788	6.11696	4.75238	5.66742	5.80618	6.04463
hsa-miR-377-3p	271.881	293.631	0	0	#NAME?	2.86e-07	6.64e-06	Down	0	0	0	0	19.9819	30.0223	34.2076	30.3634	30.0275	25.3753	31.3261	26.3636	32.2162	37.9013	16.8135	29.4844	22.3557	27.6728	22.8274	25.3121	34.1169	32.869	30.8807	23.9399	42.3053	31.3375	29.8913	30.4962	17.4211	27.4075	29.6764	19.8409	26.2992	28.4918	27.5466	37.8001	33.2064	26.1847	73.3673	43.034	43.176
hsa-miR-410-5p	38.115	41.1642	0	0	#NAME?	0.00467671	0.0290076	Down	0	0	0	0	5.52496	4.27532	5.33673	4.49828	5.61068	4.83962	5.46385	3.99737	5.86719	8.88311	4.15148	4.43229	4.65322	2.66267	3.63784	5.19977	6.09231	3.3616	1.54404	2.08999	4.10912	3.61587	5.35552	2.82046	2.77154	3.85418	4.84687	2.5755	2.53853	4.08449	4.49221	3.85496	3.23325	4.84556	5.04915	4.69618	4.70138
hsa-miR-431-3p	98.8345	106.741	0	0	#NAME?	0.000118022	0.00132789	Down	0	0	0	0	11.3262	11.7809	13.648	9.40549	10.7019	10.2024	8.13506	7.32852	11.521	14.0945	9.65219	10.1172	5.86711	6.84687	8.63986	10.0071	10.3015	10.0848	7.91319	9.49996	14.4753	10.1059	11.832	10.4004	8.61156	10.1065	12.3297	5.91412	10.8649	9.76292	11.7815	14.1349	11.797	12.5798	20.4027	13.2347	15.1596
hsa-miR-449a	48.1468	51.9986	0	0	#NAME?	0.00221875	0.0160761	Down	0	0	0	0	3.49914	6.08046	6.2116	7.76975	4.15606	6.27842	4.4925	4.2829	6.18722	3.31636	6.12343	5.01042	4.14744	6.2763	6.5481	7.45627	8.08616	6.06956	6.46566	5.50998	6.44385	6.3046	7.47281	6.61045	3.26645	6.16668	4.59177	3.72017	4.26474	5.27994	3.81414	6.6391	6.4665	3.4478	2.26697	5.80618	3.64597
hsa-miR-452-5p	30.4987	32.9386	0	0	#NAME?	0.00859297	0.0463982	Down	0	0	0	0	2.20998	3.9903	5.42422	3.78264	3.22095	2.87761	3.27831	2.85527	3.30696	5.80363	3.11361	4.43229	2.93355	2.94796	2.91027	2.94326	5.87077	2.61458	1.93005	1.045	3.17523	2.22515	4.73278	3.26116	2.07865	3.08334	3.31628	2.38472	3.35086	3.18789	2.54276	3.74788	3.49541	4.19327	8.55265	3.4154	4.02976
hsa-miR-455-5p	164.122	177.252	0	0	#NAME?	7.79e-06	0.000125696	Down	0	0	0	0	18.4165	19.2865	21.9593	22.5936	20.053	17.2657	16.7558	16.5605	20.4818	22.0301	18.3703	20.9089	8.80066	14.2643	15.2789	19.1312	26.0308	12.8862	12.8348	13.7749	15.596	13.4436	20.7993	17.2753	12.7689	15.7593	19.5575	12.1144	13.8096	14.8436	15.087	20.1315	16.341	18.6368	32.2528	24.7617	25.0421
hsa-miR-487b-5p	28.6637	30.9568	0	0	#NAME?	0.00963078	0.0503209	Down	0	0	0	0	5.52496	4.56034	5.59919	4.39604	4.05216	5.49362	2.5498	1.71316	5.76051	3.67168	4.7742	4.14323	1.31504	3.42344	5.27486	4.02246	4.20923	1.96094	2.79857	1.70999	2.98845	2.68872	2.74003	2.20348	1.88069	1.96991	1.78569	1.717	1.82774	1.59395	3.22083	3.10539	1.57293	2.79552	2.47306	2.47617	2.49461
hsa-miR-490-3p	383.421	414.095	0	0	#NAME?	1.98e-08	5.85e-07	Down	0	0	0	0	30.4793	37.9079	46.3683	34.6572	36.1577	35.3161	28.5334	27.2202	32.6429	39.2041	28.0225	34.5911	20.0291	21.3014	27.8294	32.2778	81.5262	28.8538	27.2137	22.7999	45.107	26.8872	36.6168	29.3504	25.7357	38.6274	48.3836	23.1795	34.2194	31.9785	50.5162	56.9678	46.5763	32.9871	202.069	63.5265	75.7978
hsa-miR-490-5p	148.109	159.958	0	0	#NAME?	1.45e-05	0.000220824	Down	0	0	0	0	16.8511	16.5312	19.2472	18.0953	12.2604	18.4429	16.1487	14.1812	16.7482	25.1096	15.1529	13.0078	10.8238	11.982	15.097	17.2672	18.72	14.4736	11.7733	12.065	14.6621	14.9271	14.9456	14.8956	14.5506	13.7894	15.8161	10.779	16.5512	13.2497	13.9852	17.0261	15.5546	13.0457	27.9249	18.3578	19.669
hsa-miR-539-3p	12.3555	13.3439	0	0	#NAME?	0.0492057	0.178186	Down	0	0	0	0	0.920826	0.950071	1.04985	2.1469	1.24682	0.523202	2.06412	1.33246	1.8135	0.710649	1.24544	1.44531	1.51736	1.42643	1.1823	1.0792	0.886154	2.05431	3.47408	1.14	2.52151	1.85429	1.24547	2.20348	0.989835	2.05556	1.10543	1.81239	0.406165	1.49432	1.10186	1.71332	1.66032	0.745471	0.618264	1.87847	1.4392
hsa-miR-539-5p	13.972	15.0897	0	0	#NAME?	0.0405353	0.152772	Down	0	0	0	0	1.10499	1.23509	1.31231	0.715635	1.14292	2.09281	1.57845	0.380702	1.38679	0.82909	0.518935	1.15625	1.31504	1.14115	1.1823	1.0792	2.99077	1.58742	1.64054	0.854997	1.86778	2.03972	2.24184	2.29162	1.88069	1.28473	2.04079	1.14467	0.913872	0.996216	2.28848	2.14165	1.83509	1.02502	1.54566	2.64694	1.05541
hsa-miR-541-5p	46.1963	49.892	0	0	#NAME?	0.00256634	0.0178402	Down	0	0	0	0	5.43287	6.27047	6.38658	5.82731	5.92238	4.31641	6.07094	4.85395	5.54716	7.69869	5.81207	5.97396	4.45091	4.0891	4.63824	4.31679	6.97847	3.73512	2.99157	3.32499	4.94962	3.05958	6.35189	2.99674	2.77154	3.51158	5.86726	3.14784	3.96011	2.88903	4.06842	5.4612	3.93233	3.07507	10.4074	4.52541	6.42842
hsa-miR-628-5p	23.1946	25.0502	0	0	#NAME?	0.0159631	0.0702085	Down	0	0	0	0	1.84165	3.32525	2.44965	3.47594	1.87023	2.87761	1.9427	1.99869	4.0537	1.77662	1.45302	1.34896	3.64165	4.27929	3.45594	2.55083	4.65231	3.26823	4.34261	2.94499	4.20251	4.4503	1.8682	4.14255	0.890851	1.79862	2.21085	1.81239	2.33545	3.38713	1.94945	2.89122	2.3594	2.05005	0.927396	2.39078	1.53515
hsa-miR-744-3p	38.0225	41.0643	0	0	#NAME?	0.00475549	0.02938	Down	0	0	0	0	6.16954	4.46534	4.02442	4.70274	4.36386	5.23202	4.85675	3.9022	3.94702	5.56675	5.50071	2.40885	4.14744	3.61363	4.82013	5.00355	5.31693	2.70796	3.76359	3.03999	3.36201	3.98673	5.10642	4.93581	3.95934	2.4838	5.61216	1.52622	3.4524	3.18789	3.22083	4.06913	2.79633	4.84556	7.52221	4.52541	5.08517
hsa-miR-760	1159.87	1252.66	0	0	#NAME?	1.79e-13	1.73e-11	Down	0	0	0	0	168.603	167.688	182.849	151.715	143.28	145.058	128.825	106.121	156.921	246.95	145.717	150.505	117.949	101.086	123.05	152.854	214.782	64.991	58.6734	64.6947	97.8718	61.7479	159.918	61.345	81.8593	70.7456	112.243	56.7564	92.5041	81.6897	102.897	123.787	83.0159	135.21	241.638	108.183	150.732
hsa-miR-873-3p	574.892	620.883	0	0	#NAME?	4.96e-10	2.03e-08	Down	0	0	0	0	73.2057	74.1056	90.7244	71.4613	73.7701	63.0458	57.1883	50.8237	66.3526	124.719	67.5654	72.2656	43.0929	44.5047	60.7519	72.5024	102.572	35.8571	25.8626	30.7799	53.8855	31.6157	77.5927	31.1132	36.7229	42.3959	62.1589	33.9585	48.1306	43.7339	59.7548	58.7882	43.78	72.3107	165.386	57.5495	89.4222
hsa-miR-873-5p	279.687	302.062	0	0	#NAME?	2.32e-07	5.49e-06	Down	0	0	0	0	24.6781	35.4377	38.9319	30.2611	32.1056	25.1137	29.1405	28.4575	35.5232	47.2581	24.2862	28.6172	19.6245	22.8229	24.7373	28.9421	36.3323	28.1067	22.0025	24.4149	35.9548	26.8872	29.8913	27.3232	21.6774	24.3241	33.4179	21.7487	26.6038	30.0857	26.2752	36.7292	30.847	27.5824	79.4469	40.814	46.2463
hsa-miR-876-3p	23.367	25.2364	0	0	#NAME?	0.0160571	0.070494	Down	0	0	0	0	1.84165	2.56519	2.44965	2.35137	2.28583	3.27001	2.30696	2.47456	3.20029	2.72415	1.97195	1.73438	2.8324	3.51853	2.00081	2.45272	3.65539	2.61458	3.47408	3.22999	3.36201	3.05958	2.36639	4.14255	1.7817	3.08334	2.80608	1.81239	3.14778	2.09205	3.13607	2.89122	3.40802	1.21139	2.5761	2.56155	2.39866
hsa-miR-92b-5p	13.613	14.702	0	0	#NAME?	0.0424505	0.159453	Down	0	0	0	0	2.57831	2.28017	2.36216	2.1469	3.22095	2.35441	1.82128	1.52281	1.60014	3.90857	2.80225	2.21615	1.4162	1.23624	1.54608	2.2565	2.32616	0.653645	0.868521	0.569998	0.653724	0.278144	1.8682	0.793255	0.494917	0.51389	0.850327	0.476945	1.11695	0.996216	1.35614	0.642494	0.873852	1.02502	1.95784	1.19539	1.82299
hsa-miR-99b-3p	810.3	875.124	0	0	#NAME?	1.32e-11	7.79e-10	Down	0	0	0	0	81.401	95.9572	106.21	90.3745	92.5762	79.5266	74.5512	60.3413	93.875	115.244	89.4644	81.612	69.1914	76.9322	77.7587	95.2637	133.145	63.5904	57.7084	50.7298	98.8991	59.1519	88.5528	62.3146	60.7759	76.1414	92.7707	50.7469	68.6419	66.8461	101.287	100.015	89.395	80.6972	201.348	106.39	122.332
hsa-miR-151a-3p	7381.32	7671.99	3747.98	0.488528	-1.03349	0.0337874	0.131076	Down	79.3975	107.308	426.176	59.9022	710.694	909.978	930.341	817.971	741.753	680.947	625.307	522.799	877.945	1100.32	643.272	588.917	934.185	885.529	722.929	760.834	1152.67	529.546	639.521	611.418	866.184	628.327	700.203	681.758	574.203	664.46	815.634	488.869	538.778	629.11	732.315	830.959	813.381	620.884	1331.23	870.671	983.165
hsa-miR-140-3p	2538.36	2655.49	1074.17	0.404509	-1.30576	0.00418764	0.0267987	Down	28.7182	49.3661	18.6359	16.1845	290.336	280.366	299.819	276.44	285.625	225.238	247.816	168.08	284.612	303.802	266.214	246.667	252.589	273.494	229.638	255.672	283.016	223.733	249.845	210.424	296.604	232.065	260.926	261.51	256.961	260.371	264.962	186.581	210.292	237.299	284.111	275.095	291.08	219.075	369.825	291.163	451.621
hsa-let-7i-5p	68704.7	72043.5	26969	0.374343	-1.41757	0.000346049	0.00328272	Down	1413.34	762.468	1798.94	690.787	5403.68	8153.42	7685.42	8048.44	7607.98	6630.8	6600.81	6070.3	8652.19	8737.54	5469.06	5679.79	6370.57	7581.01	6808.03	7063.74	14322.7	6583.14	6710.48	6282.8	8727.5	6847.07	6761.4	7255.02	4773.58	7890.27	7916.89	5383.37	5473.58	6322.28	6320.11	8350.39	8500.83	5665.3	10413.4	9738.5	9804.21
hsa-miR-100-5p	85180.4	89324.9	33373.9	0.373623	-1.42034	0.00188788	0.0141387	Down	4062.22	615.066	643.226	1419.4	10175.2	11581.1	11596.2	10766.3	10129.7	10652.6	9278.22	7612.81	9572.69	13865.3	10550.1	9226.78	6690.02	7419.82	9539.04	9975.12	14234.2	6150.15	6243.51	6122.16	9134.49	6103.4	9998.87	6784.53	6909.64	8359.11	8930.14	5806.04	7611.33	6997.92	8790.74	8761.15	8422.18	8923.48	11780.8	8246.66	8418.35
hsa-miR-30d-5p	27436.7	28794.4	10465.9	0.363472	-1.46008	0.00274481	0.0187562	Down	1035.55	248.331	373.678	321.819	3776.86	3751.55	3735.71	3484.43	3054.29	3085.84	2643.17	2070.64	3608.64	3597.9	3340.39	3374.32	2393.58	2418.47	3082.43	3129.38	4008.41	2073.08	2230.46	2186.89	3314.85	2343.55	3178.94	2539.65	2404.9	2843.78	2588.48	1767.84	2162.32	2259.92	2903.24	2637.12	2827.09	3151.2	2713.04	2547.72	2968.11
hsa-miR-22-3p	99211.9	104345	35042.4	0.33583	-1.5742	0.000350748	0.0033143	Down	2440.83	701.578	2344.33	1394.33	9847.68	11849.7	13400.4	11313.1	11197	10132.1	10210.7	8920.61	11591.1	18523.1	10028.1	11828.1	7877.3	8444.38	10060	11437.1	14528.5	7002.69	6974.9	6210.41	10373	6677.22	10885.9	7092.75	6067.59	9329.85	10825.7	6869.06	9972.27	8705.33	9334.05	11622.1	10028.2	10955	23973.4	11570.4	17553.2
hsa-miR-378a-3p	18543.5	19503.3	6544.9	0.335578	-1.57528	0.0198	0.0836411	Down	971.395	28.8907	177.137	419.082	1855.1	2071.92	2438.19	2066.65	2213.21	1813.42	1950.72	1599.52	1938.95	3083.27	1966.56	2078.65	1434.31	1559.28	1699.6	1950.89	2565.08	1387.5	1223.07	1243.07	1900.1	1303.38	2003.34	1401.95	1439.22	1723.67	2116.72	1241.11	1702.85	1694.96	2026.92	2180.2	1912.86	1916.05	4948.48	2164.77	3372.14
hsa-miR-139-5p	2248.91	2367.78	763.086	0.322279	-1.63362	0.0290724	0.115859	Down	45.0482	16.9378	65.0335	22.5413	283.154	275.521	280.922	262.434	249.156	234.394	265.664	163.226	303.707	287.576	289.462	204.367	237.618	261.037	237.551	269.799	266.4	200.389	221.666	215.839	263.077	250.979	241.372	245.468	217.17	228.681	189.028	166.74	148.352	186.292	262.837	222.624	286.361	205.843	199.287	249.239	211.082
hsa-miR-99b-5p	30112.8	31718.3	10044.3	0.316671	-1.65895	0.0019028	0.0142064	Down	813.077	175.167	800.959	346.661	4460.48	4511.32	4709.97	4051.11	4088.11	3812.05	3628	2787.22	4123.89	5675.36	4045.62	3723.7	2363.84	2469.82	3467.13	3870.88	4891.57	1948.61	1879.29	2017.22	2976.69	2194	3830.32	2127.16	2339.67	2470.87	2601.32	1761.83	2163.74	2167.87	2978.67	2613.34	2757	3593.82	3728.44	2593.48	2759.14
hsa-miR-221-3p	9151	9643.19	2998.62	0.310957	-1.68521	0.0171835	0.0742721	Down	169.581	29.4267	447.021	96.1322	890.715	1024.27	1142.41	1044.42	888.877	823.781	802.7	635.773	997.209	1164.75	775.497	847.435	694.747	833.036	771.403	865.026	1041.9	890.172	834.745	851.957	1320.15	985.371	867.843	1025.41	734.853	1115.57	1012.06	727.532	838.02	816.2	1160.85	1166.66	1286.22	802.22	1412.22	1223.23	1251.91
hsa-miR-148b-3p	4338.61	4572.29	1417.56	0.310033	-1.68951	0.0038096	0.0247727	Down	48.2969	44.3813	92.555	38.6089	390.154	530.71	497.803	536.113	560.237	415.553	468.434	396.121	591.946	661.614	314.89	337.625	673.807	747.83	423.717	465.526	422.031	528.239	583.55	548.718	785.123	682.472	356.453	609.748	390.193	486.226	409.688	342.446	399.565	461.746	354.545	407.234	476.075	346.644	317.788	416.423	501.321
hsa-miR-30a-5p	13731.3	14481.6	4352.88	0.30058	-1.73418	0.00759831	0.0427249	Down	629.549	52.6357	113.4	195.891	1524.15	1602.01	1690.61	1580.74	1366.82	1394.46	1264.46	1027.99	1699.35	1653.8	1425.72	1560.17	1309.78	1356.35	1338	1448.87	1879.87	1342.12	1418.29	1343.39	1936.52	1456.27	1519.35	1589.24	1203.34	1522.06	1473.19	1023.33	1231.7	1335.23	1387.16	1510.61	1522.86	1510.14	1465.59	1448.13	1544.84
hsa-miR-885-5p	1260.84	1330.04	395.774	0.297564	-1.74873	0.00478532	0.02938	Down	8.6198	15.973	1.63304	15.9115	196.688	194.955	201.134	195.573	127.383	125.568	140.482	81.3751	189.884	125.666	160.87	129.404	118.556	148.729	144.149	168.355	116.419	122.979	113.487	110.96	153.345	145.655	160.79	144.725	135.211	131.213	109.607	92.9089	110.782	101.714	120.866	96.0528	127.408	143.969	83.0534	113.989	88.9425
hsa-miR-127-3p	22869.4	24136.4	7030.7	0.29129	-1.77947	0.0015918	0.0121469	Down	761.835	125.747	296.925	273.304	2535.59	2629.04	2895.22	2646.52	2472.23	2306.67	2288.75	1847.07	2677.15	4080.66	2362.3	2252.28	1847.03	1750.8	1858.48	2386.89	3735.92	1703.31	1500.9	1557.14	2366.95	1602.67	2575.38	1709.64	1817.44	1723.67	2632.1	1526.8	2064.54	1976.89	2186.35	2584.11	2096.11	2154.41	6238.8	2807.12	3538.7
NC_000020.11_35750*>NC_000008.11_18768*	5145.64	5431.62	1570.9	0.289213	-1.7898	0.0192099	0.0818405	Down	232.735	19.725	43.8039	64.3091	533.435	661.06	647.669	581.198	470.258	540.336	470.619	381.464	601.76	810.613	488.007	467.896	594.298	584.742	479.103	516.739	602.253	431.219	477.494	462.268	711.532	509.096	509.148	526.545	432.261	505.411	512.492	381.651	456.124	443.914	548.558	655.023	588.452	469.554	777.467	563.968	639.964
hsa-miR-502-3p	1485.1	1571.46	405.588	0.258097	-1.95402	0.00571944	0.0338272	Down	14.5107	15.2762	22.9106	5.34284	149.45	158.852	195.359	169.503	163.125	124.784	138.903	107.929	173.349	221.722	148.208	155.227	114.409	132.088	132.599	156.876	179.003	132.69	120.628	122.835	210.406	134.436	155.559	142.257	128.58	164.616	165.814	109.411	139.822	140.168	189.436	184.396	177.654	135.862	297.385	182.809	245.431
hsa-miR-136-3p	4452.5	4715.88	1160.2	0.24602	-2.02315	0.022894	0.0946675	Down	202.63	1.76882	51.681	57.4843	415.661	506.578	514.338	494.913	483.454	440.667	490.289	388.507	553.436	559.044	421.687	442.94	461.681	525.592	441.724	470.039	511.311	593.323	568.399	551.568	765.231	627.4	446.376	605.87	379.206	509.608	451.014	367.248	431.551	463.24	431.422	510.89	550.09	433.491	421.038	480.974	492.59
hsa-miR-744-5p	3018.83	3203.74	707.493	0.220834	-2.17897	0.0167961	0.0732066	Down	15.6369	0.375204	138.328	36.3469	259.12	320.839	406.466	306.496	342.875	285.406	309.011	222.045	440.679	416.203	348.205	274.128	238.832	258.469	300.485	360.452	493.145	209.633	214.235	191.614	310.052	216.952	288.202	225.637	258.05	233.734	348.124	228.552	225.828	249.652	390.144	353.907	328.918	279.179	868.867	407.457	476.375
hsa-miR-29a-3p	8343.82	8857.7	1920.35	0.2168	-2.20556	0.000113134	0.00127884	Down	142.811	62.123	18.2516	63.1781	941.821	1041.47	1179.07	1077.23	859.369	914.164	1058.41	721.431	1286.73	1052.23	989.609	974.237	816.742	908.161	878.537	1050.25	1067.71	943.397	972.261	835.617	1127.77	950.232	1039.34	1005.67	693.676	824.708	771.417	635.768	742.775	754.135	697.648	810.613	839.335	928.205	805.495	882.198	869.276
hsa-miR-92b-3p	3218.63	3420.39	696.524	0.203638	-2.29592	0.00105306	0.00837946	Down	73.2033	22.5122	10.2786	10.1007	483.894	474.371	514.601	462.198	392.644	370.034	413.917	225.947	550.236	342.059	441.199	341.576	323.601	403.87	389.794	423.438	389.797	253.521	271.365	282.529	381.308	320.051	373.392	326.821	319.42	294.973	245.319	199.935	213.948	254.533	360.648	269.955	352.424	341.333	214.435	269.731	258.096
NC_000015.10_29384	1105.36	1175.53	228.173	0.194102	-2.36512	0.0368031	0.140642	Down	14.6407	0.375204	41.8827	7.52678	108.197	146.596	162.902	136.175	125.305	114.058	109.156	95.8418	130.145	161.08	87.3887	130.945	97.92	111.262	104.861	116.259	141.674	106.824	107.407	96.0446	144.753	102.079	143.852	108.411	82.3543	125.132	117.26	86.2316	106.111	110.181	103.999	130.855	111.503	132.787	169.816	122.613	157.736
hsa-miR-7-5p	827.749	881.75	152.743	0.173227	-2.52927	0.0233043	0.0962	Down	16.9797	0.482405	4.2267	13.1816	62.0637	87.2166	65.9655	78.3109	106.707	89.8599	93.0068	77.6632	83.5275	94.0425	69.0184	75.5417	83.758	91.2916	74.6666	69.1667	125.391	102.996	106.346	106.685	166.326	110.794	73.8563	112.73	68.8925	125.646	83.3321	72.3048	67.525	88.0655	84.5044	103.334	124.087	60.29	102.22	119.71	127.321
hsa-miR-378c	659.997	703.798	112.487	0.159828	-2.64541	0.0314483	0.123296	Down	14.4241	0.0536005	6.19595	7.95577	81.2169	81.8012	111.634	74.426	124.993	63.9614	63.0164	64.7194	102.943	117.375	4.7742	113.698	66.4602	27.7679	11.1863	66.4197	68.2339	6.81659	82.22	43.8898	99.2727	3.70859	178.725	57.6432	47.3141	14.6459	14.2005	50.8423	65.088	121.339	54.9236	77.8489	137.981	77.6222	20.6088	53.451	93.6439
hsa-miR-107	811.992	866.399	131.896	0.152235	-2.71563	0.0234182	0.0965053	Down	7.97007	0.268003	21.8539	5.69383	198.714	26.032	22.3093	171.139	114.084	22.7593	37.1542	3.5215	27.0958	175.886	95.6916	103.677	83.4546	13.7888	17.0978	126.953	12.4062	141.281	125.164	13.8699	61.8236	136.012	200.147	27.6758	60.5779	60.0395	111.818	14.4037	64.3772	124.925	124.171	128.392	181.324	119.648	131.896	134.567	182.778
NC_000009.12_20610*	667.422	712.289	106.588	0.149641	-2.74042	0.0161504	0.0706469	Down	13.8177	1.17921	1.20077	6.7468	83.8873	93.487	88.4497	70.2345	56.2107	86.9823	82.5648	68.8119	100.169	60.642	55.8374	88.5495	120.579	93.0033	75.9398	77.3098	53.7231	78.1573	123.33	86.6397	99.4594	106.158	96.1502	75.7117	54.2429	69.0326	45.8327	49.4115	53.3092	48.2168	38.2262	63.1786	60.9949	84.2382	24.8336	54.9026	32.9097
hsa-miR-889-3p	2411.99	2575.33	370.242	0.143765	-2.79821	3.03e-06	5.31e-05	Down	2.90214	21.065	2.25744	0	218.696	256.994	255.376	257.015	222.661	241.327	267.729	166.843	352.245	209.76	209.961	174.979	364.57	380.287	235.914	219.273	226.412	408.061	455.202	426.168	455.272	463.202	207.371	470.841	250.23	286.922	196.681	204.896	187.445	265.89	217.66	234.189	286.012	189.816	83.1565	208.169	175.582
hsa-miR-125b-1-3p	410.879	438.736	62.6673	0.142836	-2.80757	0.0249486	0.101601	Down	4.80803	0.0536005	0.0480306	7.79977	51.7504	50.4488	56.2544	49.7877	43.9503	47.3497	45.7749	35.4053	50.8845	75.8025	50.3367	38.9271	40.4628	41.0812	43.1993	51.8996	63.8031	35.577	32.6178	37.2399	42.7722	37.2713	45.5842	36.3134	40.5832	37.257	38.3498	31.0014	35.3364	34.3694	46.363	47.9729	47.7123	45.2874	41.7328	41.5825	45.1908
hsa-miR-320b	1859.74	1987.8	258.967	0.130278	-2.94033	0.0189568	0.0811619	Down	12.1284	1.23281	28.242	18.6804	23.2969	574.128	753.879	23.8204	569.068	617.378	19.1842	104.122	542.555	185.361	59.47	49.9115	45.8242	352.614	17.7345	125.874	310.154	211.221	15.8264	37.4299	31.7523	42.9269	61.5262	187.561	42.068	292.917	47.2782	39.0141	318.434	22.8133	75.9437	387.21	348.317	38.019	83.3626	24.0786	636.797
hsa-miR-339-3p	1235.26	1320.82	165.726	0.125472	-2.99457	0.00429002	0.0273814	Down	1.34278	0.0536005	22.9586	14.7416	141.163	139.28	176.2	144.149	155.956	123.606	127.126	100.125	143.586	203.482	131.394	146.747	106.62	106.697	106.498	144.514	175.237	83.5732	80.1934	84.5497	126.822	83.9995	143.104	90.9599	93.1435	104.919	133.842	79.459	102.76	104.503	135.783	135.245	134.661	136.421	349.628	154.803	198.993
hsa-miR-29c-3p	425.97	455.595	55.6556	0.12216	-3.03315	0.0293243	0.11667	Down	7.92675	0.107201	5.28337	2.14494	42.6343	49.8788	52.7549	52.7525	35.6382	43.4257	54.7599	40.5448	60.9121	54.9568	46.7042	48.3698	46.1276	49.83	45.7458	57.5899	49.1816	61.536	52.9798	44.6498	62.1972	51.1785	52.9324	56.9381	30.19	43.852	41.4109	35.6755	41.7335	45.029	33.6492	44.5462	40.1098	48.7352	39.775	50.9749	49.4125
NC_000018.10_33350>NC_000018.10_33349	127.536	136.503	15.4563	0.11323	-3.14267	0.0460435	0.169012	Down	0	0	0	2.57392	12.6153	15.1061	17.3225	16.7663	11.8448	13.734	18.0914	13.2294	16.0014	19.7797	17.3324	16.9583	13.4539	11.2213	14.6423	22.2707	27.1385	8.96428	7.14117	7.69497	6.63063	8.62246	23.2903	6.87487	10.2943	5.73844	13.8603	11.1605	14.1142	10.9584	7.374	11.1366	7.34036	17.239	21.124	11.1001	14.4879
hsa-miR-124-3p	24086.2	25788.3	2810.23	0.108973	-3.19795	5.02e-07	1.1e-05	Down	352.632	37.4668	54.2746	154.162	2290.92	2845.08	3222.69	2898.22	2193.67	2505.87	2568.01	1987.17	2908.31	3564.38	2559.8	2271.74	2208.16	2510.8	2338.49	2746.16	3439.94	2333.98	2233.26	2334.05	3059.62	2609.82	2724.96	2737.26	1922.66	2106.01	2450.64	1812.01	2439.43	2220.37	2227.12	2873.23	2604.43	2351.77	3686.71	3054.48	3218.05
hsa-miR-134-5p	380.816	407.835	43.0812	0.105634	-3.24285	0.0255545	0.103719	Down	1.08289	0.0536005	11.9116	0.233993	36.0964	46.7435	51.2676	39.6666	54.2366	34.6621	41.7681	32.7404	43.9506	75.921	40.5807	42.8776	26.0985	26.1512	47.7466	35.6135	53.8339	25.9591	26.3451	24.4149	38.4763	23.2714	37.7377	24.9434	28.1113	44.3659	44.3021	22.4164	35.0318	37.4577	35.8529	44.9746	36.2649	36.8076	131.896	41.7533	60.9261
hsa-miR-99a-5p	257986	276425	27499.8	0.0994836	-3.3294	1.91e-11	1.05e-09	Down	3589.35	347.6	804.177	1347.96	32565.8	35844.3	37528.9	32034.7	30512.1	31619.7	30201.7	22036.2	34711.3	41687.7	34933	26718.3	25180.3	26956.2	29414.2	33260.3	37018.4	20930.2	21857.8	21366.7	29204.1	22834	29000.5	23155.8	22232.2	25123.4	25076.1	18163.1	22275.1	21356	27486.7	25898.2	27621.9	26202.6	29210.6	25855.4	24588.1
hsa-miR-19b-3p	249.125	267.155	23.7401	0.0888624	-3.49228	0.0171667	0.0742721	Down	2.16578	0.107201	0.912582	2.06694	21.3632	27.077	27.471	22.9003	47.7947	16.6117	24.1624	18.7496	29.8693	21.9117	23.2483	31.7005	21.0407	19.3995	22.2817	19.5237	31.1262	23.0643	23.3536	20.6149	32.406	22.2515	23.1657	24.1502	20.1926	31.176	25.5949	21.6533	19.9021	31.3808	23.8172	27.0918	33.5559	19.2891	61.6203	31.3363	123.579
hsa-miR-495-3p	1028.81	1103.82	91.1091	0.0825395	-3.59877	0.00236481	0.0167758	Down	17.6728	0.160802	3.17002	4.01688	90.8855	95.7672	113.471	103.154	94.8621	87.3747	98.2279	58.1523	120.437	85.3963	80.1236	74.6745	100.145	128.664	88.6723	90.5544	85.2924	134.838	147.649	121.79	149.142	140.926	89.9229	156.8	103.141	138.922	115.134	105.119	97.175	113.569	130.02	123.038	156.419	71.2857	132.102	161.719	139.41
hsa-miR-543	1162.89	1247.7	102.757	0.0823572	-3.60196	0.00114088	0.00898953	Down	8.57649	0.0536005	9.414	7.64377	194.847	179.944	228.43	162.449	171.126	147.935	165.737	81.9461	206.525	141.064	179.759	145.013	137.574	151.392	149.879	166.196	185.428	83.9467	91.5807	85.1197	117.39	99.0192	147.713	87.3461	101.953	94.0419	83.8423	61.6213	62.0417	75.0151	125.782	90.8058	106.435	122.444	105.62	94.1797	81.3627
hsa-miR-21-5p	38234.9	41051.8	3023.04	0.0736397	-3.76337	1.75e-09	6.25e-08	Down	340.677	45.6141	161.815	116.607	3154.2	4816.1	4800.26	4943.5	4021.51	3822.64	4078.46	3913.05	4962.47	5263.89	3148.48	3979.43	4174.65	4499.73	4180.69	4237.32	5051.74	4279.04	4756.7	4381.67	6116.52	4984.99	4255.89	5015.31	2873.99	4640.51	3658.45	3347.58	3881.92	4110.49	3136.92	4169.25	4424.49	3907.11	3552.65	4516.87	4621.46
hsa-miR-874-3p	486.105	522.011	37.2852	0.0714262	-3.8074	0.00478462	0.02938	Down	3.8984	0.0536005	3.21805	2.37893	53.2238	45.2234	55.5545	44.3694	56.5224	46.4341	49.0532	45.4939	73.0732	99.4908	60.3003	53.3802	31.4598	38.2284	47.5647	64.5556	81.0831	35.6704	32.5213	33.6299	57.6211	39.6819	51.4379	37.5474	31.4767	41.0256	56.8019	28.8075	42.5458	41.6418	58.3987	59.7519	48.6735	49.9466	140.964	55.7564	95.0831
NC_000007.14_15612	69.4338	74.5764	5.15209	0.0690847	-3.85549	0.0441206	0.163693	Down	0	0	0	0.857975	5.70912	7.31555	9.44864	11.8591	4.67557	9.67923	12.1419	10.279	10.881	13.9761	11.209	7.70833	8.69951	7.79783	10.4588	14.6182	14.9539	4.20201	4.1496	4.55998	3.4554	4.17216	11.5829	3.61372	4.75121	3.42593	6.03733	6.20028	5.99094	5.9773	4.06842	6.10369	4.89357	9.78431	8.24352	6.40388	5.75679
hsa-miR-382-5p	1850.54	1987.64	136.75	0.0688002	-3.86144	0.000200226	0.0020877	Down	12.085	0.0536005	12.1037	10.1007	228.181	225.737	267.012	238.511	231.493	157.484	154.809	131.152	206.738	301.197	163.672	220.555	159.929	172.503	161.884	192.784	246.572	138.199	116.285	130.054	242.065	134.529	193.048	150.454	136.597	182.517	200.592	106.263	167.543	144.152	221.474	207.633	196.355	214.509	445.047	210.303	280.26
hsa-miR-378d	334.495	359.316	24.2337	0.0674439	-3.89017	0.0113209	0.0557744	Down	3.98503	0.0536005	2.92987	0.311991	48.7117	94.5321	2.97457	2.35137	47.8986	5.62442	31.6903	54.3452	1.38679	56.2597	1.45302	62.2448	1.71967	1.04605	0.818513	2.2565	93.9324	75.0758	27.1172	26.0299	1.12067	66.4764	9.96375	27.852	0.791868	64.7502	76.8696	24.6104	62.4479	2.2913	43.6507	2.46289	2.62156	50.1329	129.423	88.0319	2.20677
hsa-miR-24-3p	23090.9	24813.1	1563.85	0.0630254	-3.98792	3.92e-10	1.63e-08	Down	102.615	40.3612	87.896	48.8656	2393.23	2772.59	3046.75	2555.94	2598.58	2587.49	2818.13	2000.02	3411.72	3749.03	2485.91	2225.68	3055.85	3288.69	2417.52	2712.02	2520.56	2191.58	2423.75	2657.04	3184.01	2842.63	2306.86	2725.89	1921.76	2307.37	2245.03	1822.88	2147.7	2235.41	2151.09	2514.83	2694.52	2256.35	2063.87	2485.81	2602.46
hsa-miR-222-3p	2306.02	2478.51	149.863	0.0604652	-4.04775	8.14e-05	0.000999727	Down	21.6145	0.107201	10.4707	8.11176	270.723	307.063	318.367	284.618	240.636	281.744	256.679	180.929	344.884	362.431	255.316	222	254.309	284.05	242.553	267.641	262.302	202.07	236.334	216.029	286.891	244.118	236.764	248.641	195.888	225.084	213.007	169.506	205.621	204.324	233.934	248.645	255.165	237.06	237.104	246.421	250.996
hsa-miR-383-5p	282.173	303.299	18.1001	0.0596776	-4.06667	0.00374682	0.0244961	Down	0	0	0.0960613	2.96391	20.5344	27.6471	32.1954	30.3634	25.5598	35.5777	24.2838	23.0325	34.1364	30.5579	25.0127	28.7135	16.8932	23.964	22.1908	26.6856	65.3539	18.2087	21.8095	18.6199	29.3242	16.3178	35.9941	16.7465	16.3323	24.7524	37.4994	20.4132	19.3944	23.4111	30.7674	39.2992	29.7983	25.0665	122.004	46.791	55.8409
hsa-miR-379-5p	3009.44	3235.05	189.361	0.0585342	-4.09458	2.76e-05	0.000389929	Down	29.0214	0.107201	7.30066	12.5576	260.594	405.681	407.604	401.267	290.82	327.001	352.722	262.304	422.331	427.1	299.737	233.563	409.484	434.586	306.033	336.317	404.751	330.091	340.267	346.939	442.758	375.031	318.466	382.613	253.695	311.846	316.832	279.68	276.192	298.865	262.582	312.466	335.472	284.77	219.793	334.88	285.537
hsa-miR-181c-3p	239.864	257.871	14.7749	0.0572956	-4.12543	0.0105636	0.0533472	Down	0.0433156	0.0536005	4.37079	0	20.9948	26.222	30.3581	27.6031	20.053	24.0673	21.6126	17.2268	31.0428	29.3735	25.324	21.776	17.6013	17.6878	24.6463	24.331	47.077	18.6756	20.555	17.6699	28.1101	16.2251	27.2758	22.0348	16.1343	20.47	27.6356	17.647	21.3237	19.8247	28.0551	30.1972	27.5263	19.8482	74.2947	39.5333	42.1205
hsa-miR-181a-5p	86232.2	92711.3	5243.78	0.0565604	-4.14406	4.4e-13	3.67e-11	Down	415.743	99.161	394.283	176.353	10931.7	12558	13162.9	14426.4	10087.7	10406.2	9748.72	8162.06	10722	15101.5	11028.6	10866.4	7701.59	8012.84	10262.2	11319.4	14377.3	6053.5	6077.23	5957.24	8545.39	6253.14	11698.1	6620.5	6294.85	7643.26	8314.76	5671.73	7873.11	6889.93	7499.11	8660.71	7956.95	10685.5	13078.1	8676.4	9424.16
hsa-miR-328-3p	2695.51	2898.54	157.605	0.0543741	-4.20094	1.91e-05	0.000281418	Down	10.699	0.214402	17.1469	11.1927	372.658	331.86	383.895	323.876	428.386	385.469	376.398	285.907	495.084	564.137	461.333	256.784	236.809	271.593	336.227	402.442	375.508	211.408	176.599	219.734	304.449	258.118	318.716	246.438	202.223	222.857	217.599	221.302	209.987	199.741	278.178	228.942	266.962	276.943	287.493	287.15	307.797
NC_000016.10_30376	246.249	264.805	14.3111	0.0540439	-4.20972	0.00302118	0.0203572	Down	0.173262	0.160802	0.0960613	1.79395	21.6394	31.6374	27.1211	32.817	11.5331	28.1221	33.7544	27.2202	32.6429	30.7948	35.08	27.0755	30.0436	32.7128	39.0158	41.9906	44.9723	16.9948	24.9941	29.8299	18.8646	20.9535	43.3423	21.4179	17.4211	13.4468	30.1016	30.0475	24.0653	21.4186	16.2737	20.2386	18.4383	27.6756	19.7844	18.8701	23.0272
hsa-miR-542-3p	157.827	169.72	9.15412	0.0539365	-4.21259	0.024553	0.100327	Down	2.90214	0	0	0.0389989	9.76076	21.3766	20.3846	19.4244	15.2735	15.1728	16.8772	19.511	18.3483	31.6239	11.4166	18.5964	17.0955	16.1662	13.8238	17.4634	23.04	18.0219	20.941	16.6249	23.3473	17.0595	17.8102	17.0109	10.4922	16.2732	16.5814	11.1605	15.6374	18.1311	13.0528	19.489	14.6807	18.3572	30.1919	19.8093	22.4515
hsa-miR-377-5p	107.747	115.908	5.73775	0.0495028	-4.33635	0.0289069	0.11558	Down	0	0	1.82516	0	9.39243	10.9258	15.7477	13.3926	10.3901	7.84802	8.86358	7.51887	11.8411	17.8847	9.96356	10.3099	5.36132	7.32235	8.82175	10.3014	12.5169	8.31063	6.46566	8.54997	11.8604	8.06617	9.34102	11.0174	7.02783	11.9051	13.9454	7.05878	10.1541	9.66329	16.4432	12.957	13.1952	9.2252	35.5502	15.0278	20.4366
hsa-miR-101-3p	18775.2	20203.7	919.588	0.0455159	-4.45749	1.47e-10	6.59e-09	Down	98.8029	19.7786	20.1729	36.6199	1450.21	2708.84	2370.82	2656.54	2159.07	1975.61	2241.51	2538.62	1943.85	2824	1490.28	2013.42	2325.5	2256.8	2060.02	2267.98	3061.77	2214.64	2464.96	1967.63	2738.73	2257.69	2499.53	2107.41	1300.94	2003.32	1644.28	1404.7	2115.82	2091.95	1395.64	2010.9	1676.66	2087.88	2439.36	1990.92	2407.49
hsa-miR-432-5p	6633.92	7138.87	321.995	0.0451044	-4.47059	8.25e-09	2.66e-07	Down	4.80803	10.0233	39.193	2.57392	926.075	972.588	1013.89	920.409	905.605	915.341	849.811	611.122	1164.26	1131.47	880.737	733.063	711.134	732.33	848.798	873.659	1137.82	510.31	538.483	535.703	723.579	507.983	839.82	558.187	508.379	600.652	601.777	390.713	442.111	481.272	614.67	594.521	618.862	786.286	586.938	551.16	584.603
hsa-miR-195-5p	148.095	159.378	7.06119	0.0443047	-4.49639	0.014942	0.0666878	Down	1.90589	0.0536005	0.0960613	0	12.4312	17.8613	19.5972	18.5043	15.5852	16.6117	18.4557	12.2776	23.2554	16.7002	11.4166	9.25	19.8268	21.3965	14.6423	16.4823	21.7108	18.1153	20.748	21.3749	23.4407	19.0992	17.6857	22.5637	11.2841	15.1598	14.7107	11.5421	12.7942	11.1576	13.2223	16.4907	17.477	12.3935	12.1592	15.7108	12.4731
hsa-miR-320d	342.94	369.076	16.2426	0.0440087	-4.50607	0.0199797	0.0842003	Down	3.07541	0.0536005	1.87319	0	42.4501	11.3059	117.583	11.6546	7.58481	35.1853	97.985	6.94781	91.3148	24.6358	11.9355	110.807	4.75438	4.94496	84.3978	11.7731	14.1785	13.7266	25.4766	34.9599	44.64	23.3641	108.231	23.4451	12.175	4.28242	6.20739	4.2925	40.8196	34.3694	4.83124	5.78245	4.19449	117.878	199.699	24.2493	7.48383
hsa-miR-378g	20.8705	22.4681	0.901337	0.0401164	-4.63967	0.0404542	0.152772	Down	0	0.0536005	0	0	2.02582	1.90014	2.7996	2.45361	1.97413	1.5696	2.18554	2.28421	1.49347	3.67168	1.97195	1.83073	1.11273	1.23624	1.1823	2.55083	3.10154	1.58742	1.64054	1.14	1.681	1.76158	2.49094	1.41023	1.88069	2.05556	1.78569	1.717	2.43699	2.09205	2.20372	2.46289	1.57293	1.49094	8.55265	2.56155	4.98922
hsa-miR-1296-5p	350.211	377.114	13.9222	0.0369177	-4.75954	0.00192337	0.0143158	Down	0	0	4.13063	0.155995	43.9234	36.6728	48.0306	46.6185	34.5992	42.2485	41.0396	31.0272	56.2184	34.9402	47.1193	29.4844	25.6939	36.8019	40.289	46.2093	45.0831	39.1253	31.1703	36.9549	44.3598	40.5163	34.8731	41.8662	36.6239	33.9168	32.9077	28.2351	27.6192	32.9747	36.1919	36.7292	44.5664	39.2304	28.5432	37.9109	41.9287
hsa-miR-320a	61607.2	66341.5	2428.07	0.0365996	-4.77203	1.06e-13	1.12e-11	Down	81.0868	15.0618	354.994	134.819	6980.51	7142.64	8953.9	7218.61	7278.72	5373.54	5912.13	5576.91	6443.03	14049.2	6968.37	10363.3	4335.49	3969.57	6194.78	7209.23	9699.62	3314.17	3209.09	3014.72	6287.05	3269.49	7923.67	3305.76	3873.82	5275.51	6970.56	3581.67	5498.97	4814.91	6877.4	6298.37	5385.29	8178.1	19933.6	6857.19	11376.8
hsa-miR-3074-5p	24.8029	26.715	0.901337	0.033739	-4.88944	0.0282758	0.11362	Down	0	0.0536005	0	0	3.31497	3.51526	2.71211	2.76031	2.07803	3.00841	3.39973	2.18904	3.09361	4.97454	3.42497	0.963542	2.8324	2.66267	2.27365	2.15839	2.65846	1.96094	1.54404	2.27999	3.54879	2.31787	2.74003	3.17302	1.7817	1.62732	2.29588	1.33545	3.14778	2.49054	2.37324	2.03456	2.79633	3.26144	4.2248	2.64694	2.6865
NC_000008.11_18753	1170.08	1260.34	41.7378	0.0331162	-4.91632	5.28e-05	0.000683283	Down	6.32408	0.107201	2.49759	2.10594	126.522	123.794	81.3633	114.399	237.103	204.31	183.707	194.729	178.043	281.535	182.146	76.8906	303.471	230.321	165.612	190.625	193.071	117.283	128.445	109.63	137.095	104.768	102.128	115.374	99.5774	89.3312	100.084	76.502	124.591	147.241	70.0954	101.407	87.56	154.592	80.1682	77.7857	79.7316
hsa-miR-381-3p	15077.1	16242.1	514.645	0.0316859	-4.98001	2.54e-10	1.1e-08	Down	65.9696	0.536005	23.487	38.1409	1067.51	1221.41	1270.58	1415.22	1550.11	1284.98	1588.04	1019.52	1588.73	1478.74	1207.98	1046.79	1055.07	1308.99	1271.51	1418.75	1602.94	1587.8	1686.19	1355.17	2002.45	1515.51	1283.08	1687.08	1252.34	1917.75	1768.43	1416.34	1388.17	1831.44	2109.05	2394.25	2406.94	892.981	3526.99	2743.08	2895.09
hsa-miR-125a-3p	1052	1133.34	35.2805	0.0311298	-5.00556	3.21e-05	0.000446013	Down	4.11498	0	0.0480306	3.74389	140.886	145.266	160.889	131.779	141.41	118.898	121.297	96.7935	145.613	233.567	123.818	130.464	101.562	100.516	106.952	129.209	158.622	63.2168	61.5685	71.7247	100.767	65.8274	122.181	65.135	78.7908	86.4192	103.06	60.7628	89.4579	82.7855	118.408	107.618	101.367	126.73	168.374	99.3882	142.097
hsa-miR-330-3p	2247.46	2421.24	75.2476	0.0310781	-5.00796	2.59e-06	4.71e-05	Down	2.64225	0	12.488	4.64086	279.839	276.186	338.226	255.788	294.769	246.297	255.83	178.549	300.08	334.123	287.801	276.44	195.84	209.59	231.912	275.195	369.416	163.318	184.03	155.134	258.875	162.714	253.702	182.449	192.919	211.808	241.493	140.126	163.888	188.384	281.483	239.222	227.551	245.167	456.588	241.127	288.032
NC_000020.11_35351	189.711	204.404	6.03974	0.029548	-5.08079	0.0048596	0.0296853	Down	0	0	1.92123	0	20.3503	22.3267	15.5728	22.9003	34.7031	19.8817	23.7981	29.7899	17.7082	39.0857	21.5877	17.2474	35.0003	25.9611	23.555	29.8251	34.8923	16.7146	15.9229	10.545	20.9192	11.3112	23.2903	13.309	12.9668	11.6482	18.3671	11.0651	22.2375	25.1046	11.7815	19.1677	9.4376	33.8258	40.7024	18.6139	24.0826
hsa-miR-138-2-3p	100.781	108.588	3.1952	0.0294249	-5.08682	0.0170183	0.0739108	Down	1.03957	0	0	0	11.9707	6.55549	10.411	7.56528	9.14333	7.32482	8.3779	5.32983	9.70753	6.8696	8.51054	7.70833	6.87868	8.74878	6.18432	8.73169	6.8677	11.859	11.5803	11.97	16.7167	15.8542	5.97825	15.777	17.1241	15.9306	11.9046	9.44351	11.068	11.1576	17.206	12.6357	14.5059	6.42969	12.1592	13.747	14.0082
hsa-miR-708-5p	157.45	169.651	4.92593	0.0290356	-5.10603	0.00764774	0.0427249	Down	1.60268	0	0	0	15.7461	21.7566	26.5962	25.1495	20.053	14.9112	17.1201	14.9426	18.8817	21.0826	18.2665	22.3542	12.7458	17.6878	15.7336	19.2293	25.1446	13.5398	13.4138	12.635	19.7051	15.3906	19.5539	14.2786	9.99733	14.9028	15.3909	12.3052	12.4896	13.0504	13.7309	16.919	15.6419	16.4935	19.7844	17.3332	15.8312
hsa-miR-128-3p	131987	142241	3808.92	0.0267779	-5.22281	3.12e-18	6.86e-16	Down	529.143	47.5437	141.306	156.346	21499.2	21059.7	22357.7	19897.4	19480.3	17654.3	20568.8	10580.6	22005.9	18060.9	21126.2	15183.9	14833	15735.3	16518.1	19165.6	17461.3	10466.4	13120.8	11147.8	14027.8	12467.1	17163.2	11686.3	11575.1	10654.2	9012.88	7687.02	7271.48	9527.81	12549.5	10617.5	12317	13769.1	8979.56	11711.4	8433.22
hsa-miR-340-5p	4640.8	5001.71	129.512	0.0258936	-5.27126	6.5e-08	1.75e-06	Down	16.8064	0.107201	17.3391	3.58789	298.992	566.053	518.713	543.576	458.413	457.017	502.917	452.655	568.477	508.943	348.932	373.758	495.973	564.962	478.375	472.885	681.785	607.797	774.721	610.278	914.467	687.108	444.632	714.634	386.432	573.073	457.476	412.367	461.302	556.885	407.774	549.547	559.615	373.481	440.101	555.686	486.833
hsa-miR-20b-5p	33.2928	35.8841	0.901337	0.025118	-5.31513	0.013779	0.0634885	Down	0	0.0536005	0	0	4.2358	4.94037	2.18718	4.39604	9.76674	1.83121	3.52115	2.95044	5.01378	1.77662	1.86817	2.50521	2.8324	3.61363	3.54689	3.04137	2.32616	2.5212	2.41256	2.56499	4.20251	2.59601	2.74003	3.96627	2.67255	4.19677	1.70065	3.05245	3.04624	5.18032	2.79704	2.78414	5.94219	2.3296	2.78219	4.35464	24.5623
hsa-miR-9-5p	49796.9	53684.2	1205.35	0.0224527	-5.47697	5.2e-15	6.99e-13	Down	207.958	2.35842	36.5993	68.521	4421.9	6482.34	5438.39	6311.9	5360.69	6115.97	6470.29	4793.61	7512.67	5644.33	4451.94	4030.01	7439.09	8341.39	5613.18	5431.5	5842.64	6887.46	8104.85	7539.93	8238.98	8510.09	4883.73	8300.53	5326.8	6785.75	4317.62	4255.02	4079.83	5200.45	3910.34	4206.84	5613.27	4239.77	1780.39	4113.59	2957.36
hsa-miR-127-5p	280.778	302.739	6.2589	0.0206742	-5.59602	0.00103023	0.00825207	Down	1.29947	0	0.720459	0	21.2711	30.2123	38.3195	33.7371	30.7548	26.1601	28.8977	33.0259	31.2561	56.3781	25.0127	32.375	18.2083	22.4425	28.0113	31.591	48.96	24.7451	22.3885	24.0349	33.2465	23.1787	32.3822	22.4755	19.0048	26.2084	32.1424	21.2717	28.8377	26.9975	25.6819	33.1955	24.6426	28.7006	84.5991	37.1425	49.7003
NC_000004.12_10391	34.5313	37.2348	0.737107	0.0197962	-5.65863	0.0432545	0.16197	Down	0.0433156	0	0.192123	0	4.60413	5.13039	5.16176	4.29381	3.22095	2.35441	0.971351	1.71316	2.13352	4.38233	2.07574	2.98698	3.23703	3.32834	2.81932	3.23759	3.65539	1.96094	2.50906	2.08999	2.70829	2.5033	5.97825	3.3493	1.97967	4.11112	4.25164	2.09856	2.64007	2.7894	3.39035	3.42663	3.14587	4.00691	5.97655	2.81771	5.5649
NC_000006.12_15364	83.318	89.8511	1.65384	0.0184064	-5.76365	0.00331901	0.0221787	Down	0.0433156	0.0536005	0.0480306	0.0779977	8.93201	11.8759	9.18618	10.6323	10.598	11.9028	9.95635	8.9465	14.828	12.5548	10.8976	8.67188	9.81224	13.2183	9.45837	11.8712	13.8462	6.90996	8.49221	7.69497	10.1794	7.23174	8.46919	6.96301	7.32478	8.82178	7.73798	4.38789	7.51406	6.37578	8.89966	8.88783	7.25297	6.42969	7.62525	7.85542	8.92303
hsa-miR-34c-5p	1415.11	1526.14	27.2398	0.0178489	-5.80802	1.35e-06	2.67e-05	Down	3.81177	0	0.0960613	2.53493	97.1472	126.455	134.643	119.613	147.644	128.708	143.881	153.137	180.603	173.517	109.184	129.789	134.134	139.125	132.417	128.326	221.539	188.53	186.925	189.429	302.114	187.747	133.888	194.788	119.572	169.926	171.171	127.44	127.231	151.126	153.583	189.429	186.393	118.064	216.908	197.752	195.155
hsa-let-7i-3p	409.9	442.164	6.59763	0.0149212	-6.06649	0.000108321	0.00123598	Down	1.60268	0.0536005	0.0960613	0.0779977	39.4114	56.5293	62.9034	62.2602	40.8333	42.2485	51.4816	43.4	56.1117	72.4862	43.2792	48.2734	46.8357	54.2995	47.2009	59.9445	64.2462	37.4445	29.5297	34.8649	45.8541	40.2382	53.9288	37.8999	22.5682	35.9723	37.9246	28.6167	36.1487	33.174	29.835	41.3338	43.6926	51.6239	52.8616	42.0948	54.9774
hsa-miR-216b-5p	56.2045	60.6288	0.901337	0.0148665	-6.07179	0.00296158	0.0200674	Down	0	0.0536005	0	0	5.34079	7.69558	6.73653	5.52061	6.02629	5.10122	5.46385	4.2829	8.21407	7.81713	6.95373	5.6849	4.65322	5.04006	6.5481	6.47518	12.2954	4.57552	6.65866	4.55998	8.21825	5.00659	7.59736	4.49511	3.76137	5.1389	7.73798	3.52939	4.6709	4.18411	6.69593	6.85327	7.51513	5.87058	9.17091	8.11158	8.25141
NC_000007.14_15460>NC_000007.14_15459	153.711	165.819	2.36102	0.0142385	-6.13406	0.00126329	0.00979451	Down	0.0433156	0	0.336214	0.194994	17.6799	18.1464	19.1597	15.6417	18.8062	17.2657	12.9918	11.6114	14.2946	27.0046	15.3605	20.3307	17.5002	14.5496	13.0053	14.6182	21.1569	11.6722	14.0893	9.68996	14.9423	9.17875	18.5575	10.753	11.977	18.6713	18.0269	9.25273	10.9665	12.2535	19.325	22.3802	17.3023	15.2822	48.5337	16.9916	23.6988
hsa-miR-204-3p	944.028	1018.43	14.0157	0.0137621	-6.18315	7.89e-07	1.64e-05	Down	0	0.0536005	0	2.18394	124.127	119.234	145.667	115.524	106.603	107.78	96.1637	71.001	119.051	165.818	115.619	112.06	89.0182	90.721	105.861	124.206	155.963	63.0301	54.4273	58.6148	87.599	62.7678	104.619	58.2601	70.8722	70.4886	103.655	51.1285	92.6057	72.3253	107.22	102.799	84.1519	120.207	186.613	105.024	132.022
hsa-miR-323a-3p	8170.12	8814.25	118.571	0.0134521	-6.21602	1.89e-11	1.05e-09	Down	16.9797	0.0536005	11.8155	4.71886	1662.18	1490.19	1483.17	1333.23	1213.15	1152.22	1149.23	743.987	1370.79	1375.93	1386.39	1106.15	781.539	835.604	1136.91	1209.29	1089.08	599.86	614.623	638.398	787.924	708.989	1194.78	634.075	714.562	613.927	498.207	426.389	465.059	496.116	665.016	518.814	653.903	1163.77	335.511	468.678	397.699
hsa-miR-330-5p	1198.54	1293.08	16.7427	0.0129479	-6.27114	2.25e-06	4.16e-05	Down	5.37113	0	0	0.0389989	131.402	150.491	168.763	149.261	129.981	121.121	114.498	94.319	150.307	225.157	138.141	125.646	102.27	96.617	117.229	143.141	185.206	76.85	77.0089	72.8647	115.336	82.1452	142.482	83.9968	81.8593	102.521	133.927	68.5847	105.501	99.7212	115.696	144.133	119.456	116.759	332.729	149.595	187.672
hsa-miR-137	371.858	401.237	4.62759	0.0115333	-6.43805	0.00011176	0.00126924	Down	1.42941	0	0	0.0389989	37.5697	48.6437	48.468	42.7336	38.3397	35.9701	45.1678	37.5943	58.8853	52.3511	35.7027	41.625	34.4946	45.3605	36.4693	39.8322	47.8523	46.0353	45.0666	40.9448	58.2748	47.0063	45.2105	54.2057	25.6367	39.1413	33.9281	30.2383	34.6256	38.6532	30.5979	38.4426	42.9935	44.4487	45.9576	45.681	40.3935
hsa-miR-181d-5p	3599.8	3884.51	40.8936	0.0105274	-6.56971	1.64e-09	5.99e-08	Down	7.36365	0.107201	5.23534	0	369.159	483.111	495.704	493.993	396.904	379.844	393.519	375.753	424.891	614.356	370.416	439.857	395.119	387.989	400.435	439.233	579.767	322.527	319.133	296.209	433.045	288.343	523.844	317.214	222.911	326.749	371.168	261.652	342.397	308.229	274.788	365.044	353.124	459.117	575.501	416.593	433.679
NC_000006.12_14699>NT_167249.2_40485	81.7366	88.2034	0.901337	0.0102188	-6.61262	0.0007534	0.00630614	Down	0	0.0536005	0	0	7.64286	14.2511	3.06206	5.82731	4.05216	8.50203	27.8049	15.9895	6.61392	7.93558	7.26509	8.38281	8.19372	21.4916	15.4608	6.18086	7.42154	5.97619	5.98315	24.8899	8.49841	2.22515	9.71466	4.31883	5.34511	6.16668	14.2855	11.1605	4.56936	2.7894	3.13607	3.31955	13.0204	15.189	5.56437	2.90309	1.91893
hsa-miR-132-3p	4320.81	4663.08	42.5219	0.00911884	-6.77693	8.21e-11	3.9e-09	Down	6.1075	0.0536005	1.68107	2.92491	477.356	494.797	545.746	523.743	405.839	431.772	419.381	289.619	472.576	433.377	438.293	422.609	317.835	386.278	410.712	443.256	427.68	476.507	452.21	465.878	578.733	523.93	470.289	576.961	498.184	541.041	474.483	386.039	408.704	408.05	528.809	468.271	553.673	449.799	480.803	524.52	507.078
hsa-miR-708-3p	2285.61	2466.71	21.8246	0.00884762	-6.82049	1.32e-08	4.15e-07	Down	4.76471	0	2.20941	0.0389989	240.612	285.591	291.333	269.999	250.714	254.93	246.116	228.992	271.704	435.628	247.636	222.289	280.711	265.031	239.097	274.803	349.92	194.319	194.645	189.524	245.613	187.469	280.729	200.693	172.132	203.501	245.915	173.417	236.388	219.466	192.995	251.751	230.959	242.185	432.476	266.487	322.285
hsa-miR-767-5p	704.965	760.84	6.52353	0.00857412	-6.8658	4.7e-06	8.03e-05	Down	2.12246	0	0	0	74.679	78.9509	86.2626	78.2087	81.3549	68.5394	66.5375	54.9163	87.4745	99.7277	75.1418	78.3359	61.6047	62.8581	63.5712	76.8192	93.4893	67.8857	54.2343	51.8698	96.471	68.0525	75.9736	65.2232	63.2504	74.0002	81.2063	48.9345	55.9493	59.5737	91.2851	86.6296	91.4923	64.6696	135.606	91.4474	96.2344
NC_000004.12_10870	33.2315	35.8659	0.301987	0.0084199	-6.89198	0.0248466	0.101356	Down	0	0	0.0960613	0	3.95955	3.51526	3.06206	3.27147	3.01314	8.89443	2.67121	2.37939	2.88026	5.44831	3.2174	7.32292	9.00298	1.997	3.54689	3.82624	4.87385	1.58742	2.50906	1.045	1.96117	1.20529	2.98913	1.23395	1.68272	4.45372	3.23124	1.04928	2.23391	1.69357	1.86469	7.06743	1.31078	3.35462	6.18264	1.87847	3.16624
NC_000013.11_27043>NC_000002.12_5408	26.9426	29.0793	0.234186	0.00805337	-6.95619	0.0236824	0.0972627	Down	0	0	0	0.0389989	1.5654	2.18516	9.36115	1.02234	0.935113	4.83962	1.82128	2.09386	12.8011	0.947532	1.66059	2.21615	3.13587	2.37739	2.36459	14.2258	1.21846	0.560267	2.89507	2.27999	1.86778	5.00659	3.36277	0.440697	0.989835	1.88426	2.55098	2.67089	7.81868	0.996216	0.593311	1.39207	0.786467	1.86368	1.13348	6.31849	0.671626
hsa-miR-125b-2-3p	1045.54	1128.47	8.88003	0.00786908	-6.98959	8.63e-08	2.25e-06	Down	0.173262	0	0.0480306	1.36496	110.131	113.914	132.806	120.738	106.811	104.64	97.985	82.8979	120.971	152.079	105.448	106.857	86.0847	94.0494	97.6759	105.761	171.692	90.6699	89.8437	83.2197	125.982	89.9332	107.733	98.8043	90.8668	113.398	128.229	77.8374	96.1596	93.2458	126.375	135.566	129.243	95.6999	211.034	129.102	151.116
hsa-miR-9-3p	81398.6	87860.5	625.12	0.00711492	-7.13494	1.78e-23	7.17e-21	Down	96.2906	0.696807	17.0989	43.9127	10058.9	11442.6	12055	10943.4	9788.98	9969.87	10705.3	7594.53	12232.7	13037.1	9625.21	9291.72	9485.6	10838.9	9361.15	10262.5	10258.9	8456.58	9647.05	9368.58	11012	9840.64	9403.29	9795.81	6679.9	8275.94	7022.77	5893.13	7474.05	7809.54	6205.18	7320.9	8048.35	10011.4	4811.02	6844.63	6627.89
hsa-miR-410-3p	4800.08	5181.34	34.2773	0.00661554	-7.23993	4.34e-12	2.76e-10	Down	2.38236	0.0536005	4.56291	1.94994	573.398	620.492	674.965	621.273	484.493	478.206	522.101	367.853	644.218	663.746	507.83	498.729	500.829	583.22	496.565	533.025	514.856	513.112	550.16	528.863	703.22	569.361	502.547	600.846	406.921	548.064	459.942	387.47	478.057	474.099	455.662	506.928	561.275	536.646	342.106	469.276	469.275
hsa-miR-320c	506.649	546.894	3.58964	0.00656369	-7.25128	2.77e-06	4.96e-05	Down	0.0866312	0.160802	0.0480306	0.0779977	19.1532	224.977	23.6216	45.3917	194.919	20.5357	11.7776	15.0377	19.7351	188.203	17.54	55.5	12.3412	85.681	83.1246	109.391	25.3662	8.21726	35.1269	6.74497	14.3819	5.0993	18.0593	8.46138	6.63189	6.85187	66.4106	37.2971	11.068	48.8146	78.5713	126.678	9.69976	17.9845	37.9202	62.0749	109.187
hsa-miR-219a-2-3p	13819.4	14918.1	86.167	0.00577602	-7.43571	1.33e-16	2.47e-14	Down	10.5257	0.160802	4.56291	6.12282	1312.27	1458.64	1768.56	1439.86	1681.02	1381.51	1401.66	1122.98	1516.94	2085.16	1354.11	1538.58	1224.2	1240.52	1221.77	1486.94	2348.75	1143.23	1134.58	969.566	1573.61	1028.85	1549.74	1097.6	1028.14	1293.8	1676.85	985.464	1205.8	1238.89	1554.39	1679.37	1440.11	1312.68	4462.63	1848.59	2396.36
NC_000001.11_1920	18472.7	19941.3	114.171	0.00572534	-7.44842	1.91e-17	3.85e-15	Down	20.6615	0.160802	4.0826	5.84983	1474.15	1502.35	1545.9	1915.14	1711.57	2562.51	2308.05	1746.47	1870.46	1748.31	1833.09	1196.91	1957.69	1689.66	1323.08	1476.93	1207.94	3174.48	2911.86	2983.56	2439.88	2756.13	1567.42	3139.7	2798.46	2039.97	2203.03	2299.07	2120.79	1968.72	2104.13	1989.05	2242.48	1709.74	1043.22	1797.78	1368.97
hsa-miR-497-5p	223.852	241.664	1.1982	0.00495812	-7.65599	9.74e-05	0.0011436	Down	0.38984	0	0	0	17.7719	28.8822	33.3327	26.683	24.4169	22.6285	22.9482	22.8421	26.4557	36.1246	18.7855	22.5469	13.9597	19.2093	20.7357	29.0402	34.1169	24.465	24.5116	23.9399	35.6747	28.278	29.144	25.1197	15.7384	23.7246	27.1254	15.453	21.8314	28.2925	18.7317	28.4839	23.5066	23.6687	38.5384	27.4086	29.9353
hsa-miR-218-5p	5038.97	5439.94	26.9443	0.00495305	-7.65747	5.05e-13	4.07e-11	Down	2.12246	0	3.21805	1.71595	436.472	476.461	492.904	509.123	473.791	496.518	573.097	479.59	684.328	556.319	529.418	459.128	719.834	787.39	532.579	569.914	645.563	656.727	788.038	651.317	805.575	769.346	522.599	838.558	459.877	528.45	506.115	448.042	404.947	579.1	433.964	520.099	623.843	458.465	439.895	614.431	582.204
NC_000020.11_35704	24.9673	26.954	0.133133	0.00493927	-7.66149	0.0288355	0.115485	Down	0.0433156	0	0	0	2.20998	2.75521	2.36216	2.24914	1.03901	3.00841	2.42838	3.99737	2.13352	2.48727	2.90604	2.50521	3.03471	2.37739	2.36459	4.70922	3.21231	2.70796	2.50906	2.46999	1.681	2.22515	4.35914	3.61372	1.7817	1.79862	3.31628	2.38472	4.06165	2.49054	2.62752	3.74788	2.18463	1.86368	3.91567	3.33002	4.50949
NC_000010.11_22279	50.3621	54.3697	0.266267	0.00489733	-7.67379	0.00723651	0.0416844	Down	0.0866312	0	0	0	5.52496	4.37033	9.44864	7.15635	3.22095	4.31641	5.34243	2.37939	5.65384	6.8696	5.81207	6.55208	4.65322	6.08611	4.45635	4.31679	4.76308	5.88281	4.72861	5.03498	5.60335	2.5033	7.34827	5.28836	3.86036	5.05325	6.88765	4.2925	3.85857	4.58259	7.62828	4.71162	6.90343	4.28646	13.7048	6.06234	10.2663
hsa-miR-299-5p	29.2969	31.6286	0.150993	0.00477396	-7.7106	0.0196621	0.0832972	Down	0	0	0.0480306	0	2.76248	2.56519	4.89929	4.19158	2.28583	3.53161	2.30696	2.85527	3.62699	4.38233	5.18935	2.69792	5.56364	5.13515	3.09216	2.55083	3.21231	2.89471	2.99157	3.98998	3.64218	2.78144	4.23459	4.05441	2.67255	1.71297	3.23124	2.28934	2.74162	2.09205	2.20372	2.67706	1.92247	2.14323	2.06088	3.07386	2.49461
hsa-miR-660-5p	413.121	446.016	1.93284	0.00433356	-7.85023	4.78e-06	8.08e-05	Down	0.476471	0	0	0.0779977	56.815	48.3586	58.7915	55.0017	43.0152	41.3329	39.3397	34.0728	50.3512	51.7589	40.9959	48.7552	24.48	35.851	38.4701	43.1679	48.96	46.689	40.4345	44.0798	62.384	51.1785	50.3169	49.5343	40.5832	45.7362	46.4279	31.2876	37.4687	39.9483	48.821	46.3666	49.6348	52.2762	35.3441	46.6202	56.0328
hsa-miR-138-5p	2047.47	2210.51	9.55501	0.00432254	-7.8539	7.02e-10	2.78e-08	Down	2.81551	0.0536005	0	0	174.773	235.903	260.275	284.823	204.27	227.331	240.774	199.298	227.22	355.443	200.517	220.651	255.017	217.293	178.891	230.556	296.197	188.53	178.529	161.214	226.375	162.436	281.974	165.526	126.897	155.366	234.35	143.751	241.567	206.117	140.615	243.077	172.848	190.188	529.44	257.692	316.24
hsa-let-7c-3p	29.1678	31.4906	0.133133	0.00422772	-7.8859	0.0192168	0.0818405	Down	0.0433156	0	0	0	4.41997	3.80029	5.59919	4.60051	3.84436	3.66241	4.4925	2.28421	5.22713	3.4348	4.04769	2.69792	3.5405	5.13515	3.63784	4.51301	4.98462	2.14769	3.18458	2.84999	3.64218	3.98673	3.9855	2.99674	2.87052	3.08334	1.53059	1.81239	2.53853	1.29508	3.30559	1.60623	2.44679	3.16825	2.16392	1.28078	1.72704
hsa-miR-181b-5p	67458.6	72831.6	295.265	0.00405407	-7.94641	9.61e-26	4.65e-23	Down	30.5808	0.482405	29.6349	16.6525	9258.35	10117.7	10724.9	10041	7914.8	8639.11	8495.68	7085.72	9526.08	12417.3	8953.4	9320.53	7000.88	7246.46	8603.66	9479.18	10820.5	5268.1	5350.19	5227.54	6886.05	5325.44	10269	5409.82	4643.41	5332.04	5825.59	4259.02	5884.32	5257.53	4870.83	5806.33	5463.23	9601.67	6603.26	5842.81	6258.69
hsa-miR-656-3p	2200.92	2376.42	7.13078	0.00300064	-8.38052	6.05e-11	2.93e-09	Down	0.649734	0	1.63304	0	284.259	294.902	306.293	300.771	223.077	258.069	290.312	186.068	373.793	189.625	221.585	201.958	294.974	364.12	263.561	253.023	205.034	325.329	395.949	338.864	389.246	384.117	250.215	378.206	187.376	223.885	145.236	151.096	180.744	200.538	171.128	181.826	224.493	263.617	64.1964	158.816	125.498
hsa-miR-885-3p	232.544	251.092	0.702558	0.00279801	-8.48138	1.07e-05	0.000169241	Down	0	0	0	0.116997	30.2952	29.8322	47.5057	29.8522	27.0144	29.8225	26.8336	22.6518	33.3896	44.6524	28.2301	27.0755	15.9828	16.1662	24.7373	26.3913	41.3169	15.5007	15.4404	17.8599	22.5068	19.7482	31.6349	22.123	17.3221	23.7246	20.748	15.93	14.5204	16.2383	25.3428	24.2006	23.3318	24.6937	36.7867	22.7124	27.7286
hsa-miR-433-3p	26426.9	28534.9	77.8304	0.00272755	-8.51818	1.68e-22	5.82e-20	Down	9.87595	0.107201	7.97308	3.4319	3662.22	3931.68	4095.72	3416.75	3596.24	3009.72	2982.05	2426.88	3276.24	4615.54	3263.48	3347.92	2009.79	2060.72	2900.54	3238.28	4416.26	1759.71	1630.31	1676.36	2675.23	1830.28	3421.93	1776.54	2023.82	2292.04	2723.77	1477.67	2048.7	2029.49	3226	2826.22	2627.15	3096.69	5504.2	2713.02	3035.75
hsa-miR-129-2-3p	879.661	949.827	2.58228	0.00271869	-8.52288	1.85e-08	5.51e-07	Down	0	0	0.672429	0.0779977	81.401	108.973	124.582	106.527	79.1729	74.033	83.4148	70.8106	85.4476	111.335	83.9637	85.3698	47.3415	50.9712	70.3921	92.3204	79.3108	88.3355	80.483	75.9997	95.0702	89.7478	90.5456	86.9936	99.1814	86.0766	109.352	83.7515	96.1596	86.87	126.884	104.298	110.193	81.4427	154.051	123.296	97.002
hsa-miR-219b-5p	345.104	372.64	0.901337	0.00241879	-8.6915	1.68e-07	4.1e-06	Down	0	0.0536005	0	0	39.1351	36.1977	43.4812	33.0214	45.9245	37.5397	33.9973	22.9373	42.7772	50.2192	35.7027	50.3932	30.4483	29.86	31.7401	39.9303	58.0431	25.1187	26.8277	20.3299	44.4532	24.6621	39.9796	26.9707	26.1316	27.1505	43.1966	18.7916	25.2838	30.7831	41.447	39.6205	34.3424	32.2416	126.332	41.5825	57.5679
NC_000007.14_17204	232.332	250.887	0.3994	0.00159195	-9.29499	1.15e-05	0.000180192	Down	0.129947	0	0	0	33.7943	46.7435	41.5565	13.4948	38.9631	48.527	15.5416	18.0834	38.5101	28.3075	42.7603	40.0833	36.0119	9.69973	41.0166	17.5615	20.3816	21.01	15.3439	5.98498	16.4365	8.52975	30.2649	9.51906	25.4388	18.3288	30.3567	8.6804	28.7362	8.06935	28.9875	38.0142	25.6039	16.7731	42.5572	29.714	11.0339
hsa-miR-655-3p	105.475	113.902	0.133133	0.00116884	-9.74071	0.000239044	0.00239937	Down	0.0433156	0	0	0	9.20826	7.22054	8.48628	10.2234	7.1692	10.3332	10.1992	9.23203	12.1611	6.15895	6.74616	6.45573	9.20529	11.8869	6.73	6.96573	7.42154	19.7027	24.7046	17.9549	22.8803	20.4899	7.22372	26.3537	9.99733	13.875	10.289	11.9236	8.63101	13.3493	13.3071	14.349	18.1761	6.89561	5.97655	13.8324	10.6501
hsa-miR-219a-5p	698.342	754.168	0.518313	0.000687264	-10.5068	1.87e-09	6.54e-08	Down	0.0433156	0	0.0480306	0.0389989	50.0009	87.4066	89.3246	97.7353	76.1598	73.6406	83.779	95.6514	94.5151	138.695	61.8571	89.7057	81.128	77.8832	64.0259	87.7093	105.231	94.0315	83.764	75.2397	97.6851	82.8869	107.982	81.5289	50.0856	56.6992	61.0535	49.8884	83.7716	75.4135	37.6328	67.0335	51.6446	85.636	129.423	70.1011	91.2452
hsa-miR-154-5p	209.857	226.635	0.133133	0.000587435	-10.7333	5.57e-06	9.22e-05	Down	0.0433156	0	0	0	25.4148	25.1769	27.471	24.3316	22.4427	16.2193	14.6917	12.3728	21.2286	23.5698	21.4839	23.7995	14.6678	18.3534	17.0069	19.6218	18.2769	20.8233	22.0025	19.3799	31.4721	26.7018	23.4148	24.7672	20.1926	26.7223	21.9384	19.364	25.7915	23.1122	25.1733	22.5944	28.8371	21.6187	23.494	29.2017	28.688
hsa-miR-1224-5p	1561.41	1686.25	0.901337	0.000534521	-10.8695	1.77e-14	1.95e-12	Down	0	0.0536005	0	0	216.762	218.896	235.429	215.611	226.401	243.158	181.885	157.611	245.462	385.172	211.933	196.563	123.917	96.4268	172.524	224.964	383.483	72.8348	75.0788	67.1647	106.931	59.5228	228.917	70.8641	84.9278	75.1136	152.464	70.4925	122.56	99.7212	108.491	144.133	85.0258	197.736	387.651	128.078	215.592
hsa-miR-129-5p	103252	111508	52.6971	0.000472588	-11.0471	1.27e-40	3.07e-37	Down	13.2113	0.107201	0.144092	1.63795	11621.3	13151.6	14306.7	11712.6	11994.6	10206.9	9331.4	8744.54	10994.7	19547.2	11058.6	11314.9	9147.84	9253.45	10500.1	11527.7	15886.4	6828.91	6139.58	6366.69	11149.1	7006.72	11195.6	7114.7	8010.34	9574.72	11469.2	6879.26	9754.16	8427.09	12362	11863	10913.7	11439.4	25423.6	11506.3	15329.5
NC_000005.10_11545*>NC_000001.11_1013*>NC_000015.10_29934*	1539.86	1663	0.665667	0.000400281	-11.2867	7.38e-13	5.58e-11	Down	0.216578	0	0	0	208.659	238.468	228.867	161.427	170.502	237.926	187.228	146.951	222.847	186.664	169.38	231.924	212.025	155.861	175.707	209.855	157.071	134.371	231.606	169.289	214.608	188.396	192.799	139.172	127.194	182.088	138.178	109.983	151.093	114.166	100.863	171.439	122.339	202.861	105.826	122.101	99.6885
hsa-miR-140-5p	565.982	611.25	0.133133	0.000217805	-12.1647	2.34e-09	7.97e-08	Down	0.0433156	0	0	0	55.2496	60.8046	69.2025	55.4106	75.8481	59.1218	66.9018	42.829	79.1537	50.9298	57.6018	51.4531	59.5815	76.3616	61.9342	51.9977	68.3447	60.3221	60.314	63.7448	74.4312	67.4963	53.3061	69.6301	43.6517	80.4238	54.506	50.4608	41.6319	55.9873	63.7385	69.7106	85.8123	48.8284	53.3768	75.395	89.1344
[truncated: 15 more columns]

## Sheet: Up
miRNA_id	baseMean	baseMean_Group_N	baseMean_Group_C	foldChange(Group_C/Group_N)	log2FoldChange	pval	padj	up_down	Sample_C3_TPM	Sample_C39_TPM	Sample_C41_TPM	Sample_C6_TPM	Sample_N1_TPM	Sample_N10_TPM	Sample_N11_TPM	Sample_N12_TPM	Sample_N13_TPM	Sample_N14_TPM	Sample_N15_TPM	Sample_N16_TPM	Sample_N17_TPM	Sample_N18_TPM	Sample_N19_TPM	Sample_N2_TPM	Sample_N20_TPM	Sample_N21_TPM	Sample_N22_TPM	Sample_N23_TPM	Sample_N24_TPM	Sample_N25_TPM	Sample_N26_TPM	Sample_N27_TPM	Sample_N28_TPM	Sample_N29_TPM	Sample_N3_TPM	Sample_N30_TPM	Sample_N31_TPM	Sample_N32_TPM	Sample_N33_TPM	Sample_N34_TPM	Sample_N35_TPM	Sample_N36_TPM	Sample_N37_TPM	Sample_N38_TPM	Sample_N39_TPM	Sample_N4_TPM	Sample_N40_TPM	Sample_N41_TPM	Sample_N42_TPM
hsa-miR-26a-5p	34407.4	7491.99	370850	49.4995	5.62934	1.53e-19	3.7e-17	Up	28053.5	9066.75	24107.2	9388.08	838.412	1050.3	1207.94	859.375	942.698	680.555	953.138	610.075	1310.73	923.843	1124.53	705.313	899.185	980.719	1272.15	1141.5	960.038	516.193	698.773	672.217	624.4	638.433	814.786	600.934	691.994	647.93	484.262	550.681	414.289	562.065	449.306	464.309	548.08	939.946	283.165	501.295	382.923
hsa-miR-486-5p	24665.2	4967.45	270888	54.5325	5.76904	0.000236582	0.00238455	Up	6796.17	10168.6	7580	9188.48	881.415	1294	205.945	857.433	3088.16	212.158	559.255	305.133	621.709	899.918	482.817	802.63	399.368	253.62	886.45	245.076	652.21	70.9672	128.445	211.374	335.921	171.615	217.957	176.367	645.075	638.509	107.907	415.61	213.237	671.25	145.192	150.129	498.183	137.912	279.661	291.334	4712.61
hsa-let-7f-5p	9674.59	2065.38	104790	50.7362	5.66494	4.99e-11	2.52e-09	Up	9201.05	2859.37	3659.36	2818.17	158.843	263.55	268.149	232.172	229.726	164.285	245.023	186.925	372.087	204.075	208.716	120.346	247.329	280.817	281.296	237.031	224.419	232.137	307.07	322.429	275.311	281.945	200.271	308.223	198.957	253.005	126.529	196.787	125.099	197.749	111.542	134.174	203.52	170.34	49.8733	163.085	137.204
hsa-miR-191-5p	9373.97	2845.88	90975.1	31.9673	4.99852	8.96e-11	4.17e-09	Up	3063.41	2052.04	11095.4	2027.04	348.349	384.209	445.048	328.067	380.072	241.458	301.362	207.673	415.717	374.393	362.943	290.604	226.491	238.88	348.232	360.942	402.868	157.248	186.443	188.194	238.142	176.251	307.88	182.449	225.88	249.151	236.221	190.301	189.375	221.957	249.868	225.515	226.328	305.084	379.408	253.252	330.632
hsa-let-7a-5p	9809.61	4077.69	81458.5	19.9766	4.32024	6.24e-12	3.87e-10	Up	6948.51	2104.3	3558.06	2253.28	383.892	532.23	581.791	544.7	431.711	371.604	454.592	312.271	690.088	440.484	447.011	286.461	424.86	607.755	536.672	498.491	452.382	406.287	445.069	467.208	494.962	509.838	461.322	526.809	368.417	505.925	260.71	374.688	221.563	308.727	277.246	278.735	423.993	337.885	110.36	343.845	284.386
hsa-miR-1-3p	3326.7	85.7941	43838	510.968	8.99709	1.86e-13	1.73e-11	Up	7310.11	345.724	987.798	2073.45	5.34079	8.64565	10.9359	7.76975	7.0653	5.88602	7.77081	6.66229	9.70753	9.83064	5.91586	7.32292	8.39604	10.3654	5.91148	6.47518	8.97231	10.9252	15.5369	12.635	20.3588	16.9668	13.7002	17.1872	5.93901	17.8149	6.54752	9.34812	5.58477	7.87011	5.93311	6.10369	12.5835	4.47283	3.29741	9.05081	7.10005
hsa-miR-151a-5p	2515.92	85.8591	32891.6	383.088	8.58153	5.68e-27	4.58e-24	Up	1466.97	711.333	3703.93	795.538	9.39243	11.6859	9.18618	7.05412	7.79261	10.9872	7.28513	5.71053	7.78736	8.64623	7.78403	6.84115	6.17058	9.03407	7.82135	10.2033	12.6277	6.62983	5.69364	5.98498	10.2728	7.23174	8.59374	8.63766	5.24612	8.13659	9.77877	6.00951	7.41252	7.27238	8.89966	8.03117	9.00067	6.52287	16.6931	9.05081	13.2406
hsa-miR-192-5p	1165.05	378.889	10992.1	29.0114	4.85855	1.14e-13	1.14e-11	Up	1191.61	234.663	242.266	436.631	30.0189	43.5133	36.4822	43.8582	59.9512	38.7169	47.5962	41.3062	44.5906	60.0498	36.3255	57.7161	40.7663	45.3605	42.108	40.7152	58.0431	36.2306	31.8458	27.4549	28.7639	30.874	31.0122	31.1132	28.2103	31.9468	25.2547	35.9616	19.2929	34.8676	19.4945	27.5202	35.9153	28.7938	40.3932	31.7632	129.432
NC_000010.11_21778	623.399	5.06411	8352.59	1649.37	10.6877	3.72e-20	9.99e-18	Up	867.568	224.372	142.507	243.977	1.10499	1.14009	0.787386	0.511168	0.415606	0.523202	0.971351	0.571053	1.38679	0.473766	1.03787	0.578125	0.202314	0	0.727567	1.66785	0.775385	0.0933779	0.289507	0.284999	0.0933892	0.0927146	0.996375	0	0.791868	0.0856484	0.0850327	0.381556	0.101541	0.0996216	0.254276	0	0.17477	0.186368	0.309132	0.256155	0.575679
hsa-miR-199a-5p	729.259	166.027	7769.66	46.7975	5.54836	2.94e-30	3.55e-27	Up	754.254	98.1962	658.98	287.851	12.4312	23.2768	29.9207	7.36082	29.6119	6.54002	22.2197	13.9908	33.8164	30.2026	32.0702	5.78125	10.5203	9.03407	52.2939	38.4587	21.2677	4.48214	17.6599	11.685	12.234	6.67545	8.46919	7.66813	23.2611	11.9051	6.46249	10.302	8.02176	13.5485	7.7978	9.102	8.12682	16.3072	14.4262	8.96543	8.34735
hsa-miR-30b-5p	462.875	93.2216	5083.54	54.5317	5.76902	3.74e-26	2.26e-23	Up	352.372	111.221	285.11	205.485	9.57659	9.50071	11.4608	10.3256	10.2862	6.14762	8.86358	7.80439	11.0943	6.39584	9.85977	7.13021	8.19372	8.08311	9.18554	11.5768	9.7477	10.2716	11.4838	9.02496	8.96536	8.9006	7.09917	11.1937	10.6902	10.1922	7.82301	8.77579	7.20943	8.56746	7.20449	8.67367	9.52499	8.107	5.97655	10.5024	10.746
hsa-miR-182-5p	418.365	67.6805	4801.92	70.9498	6.14873	5.54e-06	9.22e-05	Up	286.706	166.376	121.662	123.314	5.24871	4.84536	4.98678	8.79209	15.3774	2.87761	7.89223	7.13817	13.4412	12.1995	9.85977	4.43229	6.97984	9.03407	8.9127	6.27896	3.87693	4.57552	5.01812	8.73997	10.7398	5.28473	3.86095	4.14255	6.43393	7.10881	4.33667	4.10173	5.48323	7.57124	3.55986	3.74788	7.42774	5.2183	2.26697	3.84233	17.8461
hsa-miR-96-5p	283.071	8.84774	3710.86	419.413	8.71223	0.000108106	0.00123598	Up	112.361	167.716	73.3908	52.3755	0.920826	1.04508	0.262462	0.102234	2.49364	0	0.485675	0.475878	0.746733	1.18441	0.726509	0.481771	1.51736	1.71172	1.27324	0.490544	0.775385	0.747023	0.579014	1.045	1.77439	1.01986	0.747281	0.176279	0.692884	1.96991	0.425164	1.04928	0.406165	0.996216	0	0.642494	1.48555	0.838655	1.23653	0.51231	4.50949
hsa-miR-150-5p	261.839	37.0961	3071.12	82.7884	6.37136	0.000723202	0.00615605	Up	96.3339	129.553	68.3956	63.5291	5.24871	3.80029	3.32452	5.11168	2.70144	2.09281	2.06412	2.09386	6.2939	2.13195	1.66059	7.61198	4.85554	4.56458	3.63784	4.21868	3.65539	2.05431	1.64054	5.31998	2.42812	2.5033	4.60824	5.20022	2.47459	6.50928	4.59177	2.95706	1.2185	2.7894	2.458	2.78414	7.34036	3.4478	1.75175	6.31849	4.60544
hsa-miR-126-5p	270.802	70.06	2780.08	39.6814	5.31039	1.62e-14	1.87e-12	Up	190.285	71.7711	128.002	97.5751	7.36661	12.636	11.6358	4.60051	14.8579	3.40081	11.292	7.42369	16.6415	8.76467	10.5863	3.46875	8.29488	4.27929	15.2789	10.2033	9.08308	2.80134	8.68521	8.54997	5.32318	5.0993	5.97825	4.84767	7.12681	7.02317	3.99654	6.48645	3.85857	10.8588	2.20372	2.89122	3.67018	6.98879	2.16392	3.58617	7.96357
hsa-miR-146b-5p	217.25	52.0933	2281.7	43.8003	5.45287	2.38e-10	1.05e-08	Up	210.557	62.4446	83.7174	53.5064	2.48623	3.13524	6.73653	7.36082	8.10432	2.74681	4.12824	4.18772	9.3875	7.81713	8.40675	7.41927	3.23703	3.32834	9.82216	5.19977	8.86154	2.05431	5.30763	4.55998	3.26862	4.91388	5.72916	5.64092	5.44409	8.22224	3.65641	4.48328	3.96011	2.49054	2.28848	4.06913	4.1071	5.59103	5.97655	4.26925	11.5136
hsa-miR-28-3p	214.855	56.0495	2199.93	39.2497	5.29461	5.71e-07	1.23e-05	Up	17.3696	49.0981	323.486	50.6205	6.99828	8.26562	9.53613	4.70274	11.2214	4.83962	4.4925	3.99737	8.42742	9.94908	8.92568	5.01042	6.3729	2.75777	12.4596	10.1052	8.41847	2.14769	3.66709	4.08498	3.26862	2.5033	5.23097	2.73232	5.44409	5.82409	3.99654	2.67089	3.04624	3.58638	2.458	4.49746	4.01972	5.31148	8.24352	3.75694	6.52437
hsa-miR-133a-3p	118.287	12.614	1439.2	114.096	6.8341	2.47e-12	1.71e-10	Up	140.126	35.966	14.073	59.8632	2.20998	0.950071	1.04985	1.73797	1.35072	1.70041	1.57845	0.951755	0.640057	2.13195	1.86817	0.770833	0.606942	0.855859	0.454729	1.47163	1.66154	1.02716	1.15803	1.61499	1.02728	1.01986	0.498188	1.23395	0.29695	0.856484	1.36052	0.858501	1.62466	0.896594	2.458	1.28499	1.22339	0.931839	3.09132	1.36616	1.82299
hsa-miR-200a-3p	149.14	57.227	1298.05	22.6825	4.50351	0.000242087	0.00241987	Up	88.2339	46.4181	18.828	31.1601	3.59122	5.70043	4.81181	5.31615	5.29898	7.06322	5.58527	4.37807	7.36066	5.68519	4.87799	7.22656	5.76595	8.17821	3.91067	4.02246	5.87077	7.09672	6.65866	6.93497	7.65791	7.69531	4.60824	7.05115	5.34511	5.99539	5.78223	3.62478	4.77244	5.57881	6.27214	7.2816	7.60251	4.37964	5.97655	8.70927	4.41354
hsa-miR-16-2-3p	115.124	24.313	1250.26	51.4236	5.68436	0.0140212	0.0644815	Up	45.3514	62.2302	10.8069	5.06985	3.49914	6.93552	0.699899	4.08934	9.76674	1.96201	3.15689	1.90351	6.61392	4.61922	1.86817	1.63802	6.3729	4.37439	5.5477	1.76596	1.77231	0.560267	1.15803	3.41999	3.4554	1.48343	1.49456	1.58651	3.26645	3.51158	0.595229	1.62161	1.01541	3.58638	0.762828	0.642494	2.62156	1.02502	0.824352	0.939235	10.746
hsa-miR-484	933.013	402.448	7565.09	18.7977	4.23248	1.53e-07	3.78e-06	Up	156.326	205.719	753.456	209.268	59.8537	54.7241	53.8922	51.4235	68.3672	39.8941	45.2892	29.6948	61.9789	67.1563	57.7056	44.1302	39.4513	39.6548	52.112	48.7601	48.6277	25.6789	26.0556	37.4299	45.5739	35.7878	36.2431	31.9946	34.0503	35.801	25.4248	27.3766	26.2992	32.2774	35.7681	28.8051	36.7892	32.1484	34.8289	35.0079	91.9168
hsa-miR-584-5p	175.286	76.0239	1416.06	18.6265	4.21929	0.000130147	0.00145182	Up	11.9984	36.1804	222.91	11.6607	11.3262	14.5361	12.7732	3.37371	27.1183	1.96201	10.3206	4.6636	24.4288	15.1605	21.0688	5.58854	7.38447	3.99401	34.1957	8.04492	7.31077	0.653645	5.98315	6.26998	4.66946	2.13244	3.86095	1.67465	7.42376	7.19446	4.08157	8.39423	2.13237	7.17275	0.932345	3.21247	4.1071	4.00691	6.18264	2.73232	24.6583
hsa-miR-10b-5p	3113.91	1434.03	24112.4	16.8145	4.07163	4.05e-11	2.08e-09	Up	2335.06	301.074	543.851	1692.43	205.713	200.56	210.057	177.273	196.478	198.555	150.681	116.971	210.792	185.598	174.881	154.841	145.363	148.064	152.243	168.355	184.431	120.177	120.531	133.379	190.701	137.31	138.372	144.813	140.062	149.028	136.733	92.7181	104.08	121.937	127.138	103.977	121.815	152.262	82.126	94.6066	88.9425
hsa-miR-144-3p	365.1	192.671	2520.47	13.0818	3.70949	9.46e-05	0.00111647	Up	175.775	81.4728	44.8126	78.1537	10.3133	25.2719	14.7854	31.5902	45.0932	6.27842	18.5771	40.2593	41.9237	24.9911	10.4825	18.9818	21.8499	19.6848	18.8258	24.331	19.8277	8.8709	10.1327	22.1349	23.6275	10.6622	16.5647	12.5158	12.175	21.7547	8.33321	11.0651	15.3327	30.5838	6.18738	12.2074	14.7681	17.8913	19.7844	12.637	117.151
hsa-miR-203a-3p	152.566	81.0423	1046.61	12.9143	3.6909	0.0144664	0.0654858	Up	32.0102	44.2204	18.828	24.2183	6.3537	7.60057	10.236	7.66752	9.76674	8.76363	7.64939	4.75878	10.1342	7.93558	7.68024	43.3594	7.08099	7.70273	6.09338	9.41845	6.64616	8.12388	7.52718	6.17498	13.5414	8.62246	7.59736	8.46138	7.12681	5.99539	7.31282	4.19712	4.16319	6.97351	6.01786	7.2816	6.29173	9.78431	4.32785	6.48926	5.94869
hsa-miR-26b-5p	415.19	221.463	2836.78	12.8093	3.67912	3.78e-10	1.6e-08	Up	385.942	46.5253	152.737	64.6211	20.3503	26.127	22.3968	23.207	27.7417	21.7129	25.7408	25.4119	42.0304	18.9506	17.54	17.2474	23.8731	30.3354	29.0117	24.1348	27.5816	22.3173	33.2933	33.6299	24.1878	30.5958	18.5575	33.0523	22.8652	24.9237	14.9658	16.1207	14.7235	22.0164	13.8157	17.9898	22.0211	16.4935	9.377	18.187	21.588
hsa-miR-206	2946.17	1656.71	19064.4	11.5074	3.52448	1.91e-06	3.64e-05	Up	3487.16	153.726	318.875	792.496	152.673	172.628	150.041	158.973	182.867	216.344	165.615	124.965	180.069	183.347	157.653	155.034	138.484	145.306	173.707	173.653	391.126	127.087	123.716	117.42	163.991	107.549	153.442	117.578	109.674	143.461	164.708	87.0901	108.243	114.266	186.045	205.598	184.994	134.185	289.657	208.852	192.085
hsa-miR-363-3p	1005.39	576.679	6364.28	11.0361	3.46416	0.000462951	0.0041943	Up	325.82	224.747	259.606	127.799	66.4836	91.6819	59.8414	74.3238	112.941	40.5481	57.3097	44.2566	85.2343	83.3828	40.9959	68.026	50.9832	53.2534	53.4762	51.409	67.5693	36.324	42.1715	47.4998	70.9758	44.9666	49.196	48.6529	48.6999	54.7293	42.8565	42.7343	46.9121	63.1601	42.7184	51.5066	67.5488	45.0078	78.3134	63.4411	253.395
hsa-miR-10a-5p	2163.38	1265.09	13391.9	10.5857	3.40405	9.15e-10	3.51e-08	Up	1088.13	328.518	276.416	608.538	184.534	191.154	198.684	163.778	157.619	161.408	145.217	104.598	190.63	156.224	166.682	141.93	116.331	114.115	149.242	158.446	161.28	103.836	109.434	117.325	155.4	121.549	131.397	119.164	123.63	124.361	114.454	85.5639	84.9901	101.514	115.272	88.6642	121.116	138.285	70.0699	86.5804	74.1667
hsa-miR-122-5p	5737.74	3363.59	35414.7	10.5288	3.39627	1.45e-05	0.000220824	Up	3130.07	1025.81	526.272	1147.39	149.266	396.56	370.334	250.268	286.353	515.615	299.662	267.634	173.776	776.028	255.939	572.922	264.222	317.714	455.912	510.951	544.542	384.904	147.649	116.47	200.32	113.854	117.572	213.209	114.425	163.588	208.755	521.11	87.1224	164.774	94.4211	126.893	334.947	173.322	378.481	221.83	319.982
hsa-miR-98-5p	492.911	297.513	2935.38	9.86638	3.30252	0.00439446	0.0278278	Up	133.282	114.92	122.862	34.475	26.796	37.9079	38.3195	33.1237	28.469	22.3669	31.0832	20.7483	45.6574	21.4379	29.5793	17.151	28.2228	36.897	31.5582	28.4516	38.88	39.9657	48.6372	41.5148	44.7334	40.609	27.2758	49.1818	22.7662	41.1969	25.0847	26.8997	15.6374	26.7982	22.9696	25.9139	34.9541	21.5255	9.89222	30.4825	18.6136
hsa-miR-146a-5p	5321.68	3280.67	30834.2	9.39874	3.23247	3.44e-05	0.000473253	Up	356.097	594.001	5396.82	463.813	303.781	425.917	447.935	320.298	449.478	269.841	318.36	231.277	535.835	480.043	326.41	340.901	296.896	283.384	459.459	342.89	376.062	243.903	307.07	286.519	411.192	266.369	288.824	327.526	263.296	382.077	321.764	264.8	267.155	284.918	277.754	311.717	342.375	283.372	491.829	352.725	393.093
hsa-miR-125a-5p	6943.32	4281.56	40215.3	9.39267	3.23154	1.52e-12	1.12e-10	Up	3743.9	926.753	1116.23	1601.18	607.469	581.254	711.622	588.456	610.733	512.084	562.048	320.266	797.831	507.166	575.81	420.49	320.466	369.826	433.357	542.542	657.083	315.244	342.294	324.044	454.432	384.024	510.642	370.362	336.94	353.899	336.305	244.959	215.065	306.934	423.285	342.449	387.379	401.436	451.745	390.551	292.157
hsa-miR-199a-3p>hsa-miR-199b-3p	1138.68	759.283	5881.15	7.74567	2.95339	1.22e-07	3.04e-06	Up	441.646	112.24	360.134	250.49	72.8373	92.1569	94.3989	87.2052	92.0567	78.2186	85.8431	66.5277	120.757	106.597	81.888	55.0182	64.0324	73.0333	96.0389	89.279	100.135	76.9434	92.5457	82.6497	98.7123	85.8537	72.3617	80.8238	59.885	75.2849	65.2201	58.4734	64.9864	66.9457	51.1942	78.9197	74.0153	70.7266	61.2081	77.8711	68.7937
hsa-miR-30c-5p	864.091	584.121	4363.72	7.47057	2.90122	7.04e-07	1.49e-05	Up	394.302	77.828	191.306	206.772	72.1928	80.281	80.9258	74.426	78.3417	65.4002	78.1937	47.2071	86.6211	69.0514	73.6888	53.7656	54.4225	67.8981	78.4863	72.993	66.4616	50.9843	58.3839	50.5398	59.5823	53.3109	63.0207	57.0262	50.7785	50.9608	42.0062	41.3034	40.8196	45.6267	45.6002	44.4392	50.3339	66.1606	35.4471	50.8041	53.2504
hsa-miR-16-5p	555.31	379.351	2754.79	7.26185	2.86034	0.00118847	0.00930387	Up	173.002	88.2265	48.4629	97.7701	43.0026	76.3857	26.9461	53.6726	109.304	21.8437	32.6617	22.747	55.1516	29.4919	30.8247	30.6406	38.9455	35.3755	48.3832	27.7648	38.6585	18.5822	20.4585	36.1949	28.2969	29.2978	25.0339	33.5811	44.1466	68.8613	15.0508	39.3003	18.5821	47.918	16.6975	21.6306	61.6939	19.1959	20.2997	37.1425	298.874
hsa-miR-499a-5p	267.995	183.22	1327.69	7.2464	2.85727	1.02e-05	0.000163	Up	173.046	10.2377	37.0316	84.4715	15.1015	19.8565	20.7345	21.0601	19.1179	20.9281	20.5198	20.3676	23.8955	21.4379	13.6999	19.0781	17.0955	21.3965	18.3711	17.9539	24.1477	23.0643	25.1871	21.3749	32.6862	26.7018	19.3048	25.7367	11.3831	18.4144	13.095	12.019	16.8559	18.0315	13.2223	17.7757	17.6518	18.4504	13.0866	22.7978	15.7352
hsa-let-7d-5p	1759.37	1269.19	7886.68	6.21395	2.63551	1.08e-06	2.19e-05	Up	605.422	160.319	579.441	251.192	126.522	166.167	200.784	166.538	132.37	114.45	140.846	88.2277	200.125	172.451	136.999	112.734	100.449	134.275	126.597	132.643	150.203	116.162	134.042	127.68	153.905	141.668	153.691	155.302	106.803	149.456	100.509	98.0599	83.9747	115.561	94.2516	108.26	127.145	121.791	65.536	127.48	141.233
hsa-miR-423-3p	4817.76	3536.45	20834.1	5.89123	2.55857	6.94e-08	1.84e-06	Up	321.098	416.101	2613.49	771.709	407.742	431.997	488.792	394.622	475.973	333.41	362.921	252.691	405.476	457.895	416.394	320.378	286.679	300.121	370.332	400.48	385.256	245.117	234.308	232.464	365.338	256.82	352.468	234.715	301.009	344.049	316.067	251.636	273.451	280.435	447.865	374.788	394.981	318.409	570.554	389.356	467.26
hsa-miR-451a	24649.8	18322.2	103745	5.66225	2.50137	0.00730746	0.041789	Up	5646.62	3443.41	3293.32	3019.6	2433.38	4871.02	590.54	2905.27	7374.41	951.442	1924.12	737.135	3108.76	2406.97	1063.71	2471.2	1841.77	1937.76	2895.17	1174.76	2227.46	604.062	541.957	1316.88	2269.45	1137.98	962	1556.1	1993.03	3466.1	413.429	1902.72	1130.36	2338.52	711.549	718.63	2610.2	446.817	1695.59	1466.32	15012
hsa-let-7e-5p	1066.07	827.758	4045.03	4.88673	2.28887	0.000185332	0.00196631	Up	385.032	85.9753	212.151	124.718	82.6902	121.799	146.629	129.223	72.2115	86.0667	101.992	51.8707	149.667	114.059	93.3045	70.2422	78.1944	94.4298	93.1286	91.928	116.419	74.8891	75.4648	71.8197	88.066	81.867	123.052	89.9022	52.7582	92.4146	57.6522	62.0982	43.8658	47.3203	68.0612	63.9282	80.7439	88.0588	43.0724	69.8449	57.0882
hsa-let-7c-5p	5151.11	4100.31	18286.1	4.45968	2.15694	7.33e-07	1.54e-05	Up	2530.67	200.68	365.465	996.577	410.965	565.388	588.353	540.1	409.06	456.886	416.952	233.846	665.659	366.576	453.964	319.703	380.958	455.697	388.976	418.827	689.096	285.55	394.116	355.679	390.46	320.514	483.117	394.688	298.336	442.973	414.875	323.464	217.806	290.596	397.094	436.468	443.48	351.49	328.813	527.423	343.009
NC_000022.11_36489	382.071	305.954	1333.54	4.35861	2.12387	0.000250942	0.00249139	Up	234.944	5.57446	44.8126	62.7492	29.0981	35.2477	33.3327	34.7594	20.5725	39.2401	35.4543	31.1224	44.804	32.8083	46.6004	30.4479	36.2142	33.1883	38.9248	53.6655	54.277	25.7723	26.6346	27.1699	19.9853	23.6422	40.9759	25.0316	31.0808	17.7292	28.2309	33.7677	29.1424	22.5145	16.867	26.1281	17.3023	28.9802	18.651	22.4563	23.2191
hsa-miR-23a-3p	931.565	791.236	2685.67	3.39428	1.7631	0.0068078	0.0394918	Up	156.672	53.2253	236.743	94.0652	99.0809	57.5743	39.8068	110.208	54.9639	97.3155	88.3929	23.318	66.4593	140.353	101.919	37.4818	94.0761	114.78	53.5671	82.2152	85.957	29.6008	110.399	117.61	124.768	115.801	37.2395	62.579	58.2023	52.5881	108.502	101.398	46.4044	52.9987	71.282	101.193	112.29	32.9871	34.4167	55.8418	157.736
hsa-miR-223-3p	130.406	61.0064	997.904	16.3574	4.03187	3.21e-05	0.000446013	Up	6.93049	28.7299	117.867	20.4744	11.5103	6.74551	10.1485	3.47594	15.5852	3.66241	8.62074	4.09255	14.0813	7.81713	10.7939	4.23958	6.27174	4.37439	13.8238	10.1052	6.31385	1.96094	3.66709	7.40997	3.73557	1.57615	5.23097	2.20348	8.80953	7.19446	2.55098	1.81239	1.62466	4.08449	3.22083	3.6408	4.19449	4.10009	5.56437	2.47617	9.97844
NC_000011.10_24522	70.0927	0.615247	938.561	1525.5	10.5751	7.85e-05	0.000968799	Up	2.16578	45.9357	26.5129	12.6746	0.0920826	0.475036	0.0874874	0.204467	0.207803	0	0.121419	0.190351	0.106676	0.118441	0	0	0	0.285286	0	0.196218	0.110769	0	0	0	0	0.0927146	0	0	0	0.0856484	0	0	0	0.0996216	0.0847586	0.107082	0	0.0931839	0	0	0
hsa-miR-200b-3p	79.7133	14.4545	895.448	61.9494	5.95302	1.53e-11	8.8e-10	Up	76.5386	22.7802	15.2257	38.1799	1.01291	1.42511	1.48729	1.02234	1.24682	2.22361	0.971351	0.666229	1.8135	0.710649	1.24544	1.92708	1.31504	1.23624	1.90986	1.0792	3.54462	1.21391	1.64054	1.42499	2.24134	1.48343	1.24547	1.58651	0.989835	1.62732	0.850327	0.858501	0.913872	1.29508	1.52566	2.03456	2.44679	1.21139	1.33957	2.3054	1.82299
hsa-miR-4433b-5p	66.2236	3.41411	851.343	249.36	7.96209	9.05e-05	0.00108387	Up	3.20535	35.43	26.609	26.9872	0.736661	0.66505	1.22482	0.511168	0.311704	0	0.728513	0.285527	0.85341	0	1.34923	0	0	0.190191	0.636621	0.882979	0.443077	0	0.386009	0.474998	0.373557	0	0	0	0.395934	0.599539	0.0850327	0.381556	0.304624	0.298865	0	0.321247	0.0873852	0.186368	0.309132	0.256155	0
hsa-miR-450a-5p	133.138	80.9859	785.042	9.69356	3.27703	2.32e-06	4.26e-05	Up	116.606	1.07201	21.5177	56.7823	4.7883	6.84051	7.17397	9.50772	9.24723	8.63283	6.79946	6.85264	16.5348	8.76467	6.12343	3.75781	7.68794	9.88993	9.18554	8.33925	10.6339	8.96428	11.1943	10.26	15.8762	10.1986	6.22734	12.0751	6.33494	8.39354	7.56791	7.34495	5.78786	8.56746	5.84835	9.31616	10.3988	5.2183	8.24352	11.0147	9.78655
hsa-miR-30e-3p	303.71	265.469	781.714	2.94465	1.5581	0.0489116	0.17776	Up	72.7702	16.9914	47.07	20.7084	27.9931	25.4619	32.1954	32.1013	30.0275	26.4217	29.0191	19.7965	33.603	32.3345	28.4376	16.862	33.2807	37.7529	29.2846	27.961	27.36	23.3445	32.0388	30.1149	34.1804	26.7945	28.3967	30.4962	25.2408	26.4653	23.6391	21.1764	15.0281	23.4111	22.8848	25.6998	30.3227	22.4573	19.3723	22.5416	19.765
hsa-miR-365a-3p>hsa-miR-365b-3p	112.245	61.0097	752.686	12.3372	3.62494	6.06e-06	9.96e-05	Up	104.477	1.55442	14.8415	59.7462	8.19535	9.59572	9.44864	7.36082	5.09117	6.40922	4.61392	3.04562	7.46733	5.44831	7.05752	4.91406	4.65322	7.13216	6.91189	8.73169	5.98154	5.88281	5.11462	5.88998	8.87197	4.72845	4.11005	7.05115	5.34511	6.59492	5.01693	4.86484	4.56936	5.27994	6.18738	5.24703	7.60251	4.65919	5.56437	4.61079	4.02976
hsa-miR-941	58.2459	8.98391	674.021	75.0254	6.22931	0.000311246	0.00299962	Up	7.79681	26.6931	37.0316	14.1176	1.5654	0.570043	0.524924	1.02234	2.28583	0.261601	0.728513	1.23728	1.49347	1.18441	1.45302	2.11979	0.606942	0.570573	0.818513	0.882979	1.10769	0.0933779	0.0965023	0.854997	0.560335	0.185429	0.622734	0.176279	1.88069	1.37037	0.765295	0.858501	0.203083	0.498108	0.254276	0.107082	0.786467	0.838655	0.927396	0.68308	6.62031
hsa-miR-342-3p	56.251	7.78059	662.131	85.1003	6.41109	2.03e-15	3.07e-13	Up	22.6107	15.705	48.4149	29.3661	0.736661	0.760057	0.612412	0.920102	0.311704	0	0.849932	0.285527	0.960086	0.236883	0.518935	0.963542	0.910414	1.61662	0.727567	0.784871	0.664616	0.747023	0.482512	0.949996	0.747113	0.370859	0.373641	2.02721	0.692884	4.88196	0.595229	0.572334	0.203083	0.498108	0.423793	0.321247	1.66032	0.838655	0.309132	1.19539	0.383786
hsa-miR-1301-3p	51.428	3.50634	650.449	185.506	7.53533	2.99e-12	1.96e-10	Up	4.80803	13.6145	86.6953	22.3463	0.184165	0.570043	0.437437	0.306701	0.935113	0	0.364257	0.190351	0.426705	0.118441	0.622722	0.770833	0.708099	0.0950954	0.727567	0.490544	0.332308	0	0	0	0	0	0.498188	0.0881394	0.0989835	0.171297	0.170065	0.095389	0.406165	0.199243	0.169517	0.214165	0.17477	0.559103	0.824352	0.17077	1.34325
NC_000022.11_36962	145.035	104.674	649.552	6.20547	2.63354	0.000620214	0.00540637	Up	40.9765	11.7385	84.1016	10.2957	13.6282	11.4009	12.5982	8.99655	12.4682	9.81003	8.13506	6.28159	18.5617	10.7782	11.5204	8.96094	10.0145	9.98502	9.54932	10.792	11.8523	9.43117	8.68521	7.21997	14.0084	10.0132	9.09192	10.5767	7.72071	10.6204	9.6087	6.77262	7.31097	9.06556	13.2223	10.8153	13.8069	8.01381	13.4988	11.6977	11.9933
NC_000023.11_38343	106.925	64.5767	636.28	9.85309	3.30058	0.00370009	0.024322	Up	21.0081	0.375204	19.0201	84.1985	6.9062	8.17061	6.56155	9.30325	13.2994	7.58642	8.01364	9.04168	7.78736	11.9626	8.8219	5.8776	7.68794	6.94197	7.36662	9.51656	10.3015	5.60267	4.72861	4.17998	5.88352	3.98673	6.97463	4.84767	4.05832	4.19677	3.48634	3.81556	8.52947	9.26481	3.4751	5.35412	3.40802	7.82745	10.3044	5.46464	6.33247
hsa-miR-197-3p	70.5345	26.2223	624.437	23.8132	4.57369	6.06e-08	1.66e-06	Up	9.22622	15.2226	60.8068	24.8033	3.86747	2.75521	3.4995	2.35137	2.80534	1.1772	2.30696	2.09386	4.58708	4.26389	3.00982	2.02344	2.63008	2.0921	3.365	2.74705	3.21231	0.46689	2.79857	2.08999	3.54879	1.20529	2.74003	2.73232	1.97967	3.76853	2.80608	1.717	1.82774	2.19167	2.28848	1.60623	2.70894	3.35462	2.06088	3.07386	2.39866
NC_000010.11_21892	45.5938	0.0396914	615.021	15495.1	13.9195	1.19e-11	7.22e-10	Up	129.903	1.34001	14.4572	24.6083	0	0	0	0	0	0	0	0	0	0	0	0	0	0	0	0	0	0	0	0	0	0	0.124547	0	0	0	0	0	0	0	0	0	0	0	0	0	0
hsa-miR-149-5p	144.464	109.067	586.929	5.38137	2.42797	0.00728271	0.0417462	Up	57.0899	15.2762	3.50624	23.9063	9.85284	10.3558	13.2106	12.9837	11.8448	11.772	9.10641	8.1851	14.7213	10.7782	14.4264	9.63542	8.80066	8.55859	7.7304	13.4409	13.9569	8.49739	8.78171	7.59997	10.8331	10.384	11.2092	9.07836	8.31461	9.59262	11.7345	9.25273	6.09248	7.17275	11.5272	10.387	12.4087	9.87749	17.3114	14.7716	11.1298
hsa-miR-155-5p	91.2687	51.706	585.803	11.3295	3.50201	0.0257724	0.104374	Up	15.7236	26.4251	26.4168	1.67695	5.98537	7.22054	7.17397	5.82731	6.44189	4.83962	4.73534	4.94913	5.44049	6.04051	7.16131	4.91406	7.89025	6.84687	8.18513	6.86762	5.4277	4.94903	5.69364	4.27498	5.41657	5.93374	5.23097	4.49511	4.45426	5.22455	3.91151	3.72017	3.65549	3.58638	3.64462	2.67706	4.7188	4.65919	2.06088	3.75694	2.30272
hsa-miR-144-5p	58.3983	20.709	529.514	25.5693	4.67634	3.39e-05	0.000468617	Up	45.8712	17.2058	7.49278	12.5966	1.74957	1.99515	2.01221	3.27147	2.38973	0.261601	1.33561	3.99737	9.06748	1.89506	1.76438	2.11979	1.01157	1.71172	1.81892	3.04137	1.10769	0.840401	1.93005	4.65498	2.33473	2.96687	2.1173	2.64418	2.57357	0.856484	0.425164	1.62161	1.62466	3.18789	0.678069	0.856659	0.786467	2.60915	1.13348	0.597695	5.46896
hsa-miR-374b-5p	76.9118	41.5119	519.411	12.5124	3.64528	0.000103561	0.0012044	Up	42.3193	15.973	3.84245	18.0955	3.95955	5.22539	5.16176	3.98711	4.57167	2.74681	4.85675	3.04562	5.33381	3.19792	4.35906	3.75781	4.14744	6.1812	7.18473	5.98464	4.43077	4.10863	7.62368	4.36998	4.94962	4.63573	2.61548	5.55278	5.34511	3.85418	1.95575	3.62478	2.43699	4.78184	3.05131	1.17791	2.09724	3.54099	1.23653	4.44002	4.41354
NC_000006.12_14762	39.5201	1.18561	518.702	437.497	8.77313	8.92e-08	2.3e-06	Up	8.44654	18.385	44.7645	7.13679	0.0920826	0.285021	0.174975	0.306701	0.311704	0.1308	0	0	0	0.118441	0.207574	0.0963542	0.101157	0	0.181892	0.196218	0.110769	0.0933779	0.0965023	0.189999	0	0	0.124547	0.0881394	0.0989835	0.0856484	0.0850327	0	0.203083	0	0.169517	0.107082	0.262156	0	0.206088	0.17077	0.28784
hsa-miR-335-3p	74.576	39.1732	517.111	13.2006	3.72253	1.64e-05	0.000245711	Up	28.9781	12.2209	44.7165	13.6496	4.88038	5.3204	5.42422	4.49828	5.09117	3.79321	7.40655	2.09386	6.7206	4.38233	6.84994	3.95052	5.05785	4.0891	7.63946	5.00355	5.20616	3.26823	4.0531	4.74998	2.52151	5.0993	2.74003	4.58325	3.16747	3.34029	2.46595	2.95706	1.2185	2.39092	2.458	2.35581	4.45664	2.51596	1.03044	2.90309	1.05541
NC_000007.14_16929	38.6787	0.722625	513.129	710.091	9.47186	0.00512313	0.0309821	Up	0.129947	30.4451	0.0960613	0.0779977	0.0920826	0.190014	0.0874874	0	0.103901	0.1308	0.242838	0.0951755	0	0.355324	0	0	0.101157	0	0	0	0	0.186756	0	0	0	0	0.124547	0.176279	0.0989835	0	0.0850327	0	0.203083	0.199243	0.0847586	0.107082	0.17477	0.0931839	0	0	0
hsa-miR-339-5p	185.701	161.512	488.067	3.02187	1.59544	0.0211313	0.0886861	Up	5.67434	0.482405	89.9133	29.9511	17.0353	16.1512	19.1597	17.4819	18.9101	12.8184	13.2347	9.89826	22.722	21.9117	17.0211	12.7188	12.1388	10.8409	15.9155	16.8747	18.3877	11.7656	11.1943	12.16	19.3316	14.0926	11.9565	13.6616	13.2638	16.1875	14.6256	10.8743	10.2557	10.9584	22.3763	19.8102	21.8463	13.6048	35.3441	20.7486	25.138
hsa-miR-3591-3p	34.4661	0.0883372	464.189	5254.73	12.3594	0.000856003	0.00701922	Up	0	27.6043	0	0	0	0	0	0	0	0	0	0	0	0.236883	0	0	0.101157	0	0	0	0	0	0	0	0	0	0	0	0	0	0	0	0	0	0	0	0	0.0931839	0	0	0
NC_000019.10_34010	112.038	84.7552	453.074	5.34568	2.41837	0.00221874	0.0160761	Up	23.7803	0.750408	13.8328	53.9354	11.3262	11.8759	8.83623	12.1658	15.793	8.76363	11.1705	13.8005	9.06748	13.0286	11.0014	7.61198	11.6331	11.5065	8.9127	13.1466	10.5231	9.80468	8.58871	7.50497	10.553	7.41717	9.46556	9.78347	6.92884	5.1389	5.187	3.24323	9.54488	12.4527	4.916	7.17452	4.98096	11.7412	2.47306	4.86695	5.46896
hsa-miR-338-5p	47.5327	16.7285	432.585	25.8591	4.6926	5.1e-08	1.43e-06	Up	36.6017	8.79049	24.2555	15.9895	6.99828	2.18516	1.92472	0.511168	3.01314	0.784802	3.27831	1.04693	4.26705	3.4348	3.2174	1.73438	1.31504	1.80681	3.365	1.47163	1.77231	0.46689	0.772019	2.56499	1.681	0.649002	2.61548	0.440697	1.58374	2.6551	1.19046	1.24006	0.507707	0.996216	0.423793	1.17791	0.611696	1.21139	0.721308	0.51231	2.39866
hsa-miR-654-3p	40.4	10.436	414.95	39.7615	5.3133	0.00110101	0.00873231	Up	16.0701	0.536005	104.178	4.83586	0.644578	1.3301	1.31231	0.511168	2.80534	0.261601	2.79263	0.666229	2.2402	2.36883	4.25527	0.289063	0.404628	0.475477	5.09297	0.392435	1.88308	0	0.965023	0.474998	0.560335	0.0927146	0.124547	0	1.88069	1.02778	0.0850327	0.763112	0.406165	1.79319	0.339035	0.107082	0	0.372736	0.309132	0.17077	0
hsa-miR-374a-5p	36.5415	6.50204	412.034	63.3699	5.98573	6.01e-08	1.66e-06	Up	63.9771	0.911209	13.8809	26.0512	0.460413	0.380029	1.13734	0.511168	0.623409	0.523202	0.364257	0.761404	0.640057	1.53974	0.726509	0.578125	1.71967	1.42643	1.45513	0.196218	0.221539	0.46689	0.289507	1.42499	1.77439	1.01986	0.747281	0.440697	0.197967	0.428242	0.170065	0.572334	0.507707	1.09584	0.678069	0.107082	0.611696	0.652287	0	0.256155	0.671626
hsa-miR-15b-5p	71.6221	44.7138	407.976	9.12415	3.18969	0.00160909	0.0122402	Up	21.961	13.4537	17.195	10.0227	4.05164	8.74066	2.44965	5.31615	9.14333	1.96201	3.64257	3.04562	7.36066	4.50077	5.08556	2.40885	5.15901	3.89891	6.36621	3.13948	4.20923	3.3616	3.9566	5.31998	4.76285	4.63573	4.11005	5.02395	6.82986	5.73844	2.38092	7.15417	4.6709	7.77048	1.94945	4.06913	7.0782	2.60915	2.26697	4.09848	18.7096
hsa-miR-199b-5p	79.1138	53.0083	405.432	7.64847	2.93517	0.000105071	0.00121611	Up	66.1862	0.911209	16.4745	22.4633	5.15663	6.08046	5.68668	6.95188	7.0653	5.75522	5.46385	3.9022	5.22713	4.38233	3.63255	2.98698	3.13587	5.99101	5.18392	5.29788	6.20308	5.60267	4.63211	4.08498	6.81741	5.84102	4.98188	7.49185	2.87052	6.85187	5.86726	3.91095	5.17861	4.78184	5.00076	6.53202	6.99082	3.72736	4.63698	6.74542	7.29194
hsa-miR-148a-5p	56.8342	31.7103	370.884	11.696	3.54795	0.0161055	0.0705781	Up	7.75349	16.0802	24.1594	0.116997	2.30207	2.6602	3.93693	3.16924	3.22095	3.00841	2.18554	2.09386	3.30696	5.09298	2.59468	3.75781	2.42777	3.32834	2.45554	4.12057	5.98154	2.05431	2.70207	2.27999	2.52151	1.85429	3.73641	2.37976	2.67255	2.56945	4.50674	2.00317	2.13237	2.39092	2.71228	2.89122	3.40802	2.70233	10.7166	3.92771	6.14058
hsa-miR-485-3p	29.2855	2.38588	365.53	153.205	7.25932	0.000636398	0.00551358	Up	8.96633	16.2946	14.3131	3.15891	0.184165	0.285021	0.524924	0.204467	1.03901	0.523202	0	0	0.213352	0.236883	0.518935	0.192708	0.101157	0.0950954	0.454729	0.196218	0.443077	0	0	0.0949996	0.186778	0	0.622734	0	0.197967	0.51389	0.255098	0.286167	0	0.298865	0.339035	0	0.262156	0.279552	0.103044	0.17077	0
hsa-miR-205-5p	27.6246	1.12207	358.907	319.861	8.3213	1.17e-06	2.35e-05	Up	77.9681	0.321603	12.0077	12.6746	0	0.285021	0.0874874	0	0	0	0	0	0	0	0	0.867188	0.101157	0	0.363784	0.0981088	0.110769	0.280134	0.0965023	0	0.280167	0	0	0	0.197967	0.171297	0	0	0	0.0996216	0	0.321247	0.0873852	0.0931839	0.206088	0.256155	0.191893
NC_000020.11_35568	25.6682	0.12397	344.971	2782.69	11.4423	0.000165071	0.00179061	Up	4.76471	18.2242	0.144092	3.89989	0	0	0	0	0	0	0	0.0951755	0	0	0	0	0	0	0	0	0	0	0	0	0	0	0	0	0	0	0	0	0.101541	0	0	0	0	0	0	0	0
NC_000011.10_23667>NC_000011.10_23668>NC_000009.12_19998	26.8836	1.6509	342.292	207.336	7.69583	0.00251503	0.0176763	Up	2.7722	17.1522	10.3266	2.14494	0.36833	0.380029	0.0874874	0.204467	0.207803	0.1308	0.242838	0.666229	0	0.118441	0.207574	0.192708	0.101157	0	0.272838	0.0981088	0.553847	0	0.0965023	0	0.0933892	0	0.124547	0.264418	0	0.0856484	0	0	0.203083	0.0996216	0	0.321247	0.262156	0.279552	0.51522	0.085385	0
hsa-miR-183-5p	76.2713	55.1222	340.635	6.17963	2.62752	0.000811753	0.00672476	Up	57.3932	0.643207	6.34004	22.2293	4.41997	4.37033	5.77417	5.72508	10.7019	3.66241	7.28513	3.71185	8.42742	7.46181	7.78403	5.78125	6.17058	6.1812	4.91108	6.37707	5.4277	3.08147	5.59714	6.55497	6.72402	6.21188	3.36277	5.11209	4.55324	5.39585	3.31628	3.91095	4.46782	4.98108	4.15317	4.39038	5.24311	4.47283	3.91567	3.75694	15.3515
hsa-miR-664a-5p	32.3826	8.0426	336.633	41.8562	5.38737	0.00522414	0.0315142	Up	1.29947	14.8474	19.8366	3.4319	1.65749	1.14009	1.31231	1.02234	2.18193	0.654002	1.21419	0.285527	2.02685	1.65818	0.622722	1.15625	0.404628	0.285286	1.36419	1.17731	0.996924	0	0.289507	0.569998	0.653724	0.463573	0.871828	0.176279	0.890851	1.45602	0.425164	0.95389	0.406165	0.59773	0.508552	0.428329	0.961237	0.838655	1.23653	0.256155	2.30272
hsa-miR-500a-3p	41.5458	18.6292	328.003	17.6069	4.13807	4.99e-07	1.1e-05	Up	42.5359	0.589606	21.902	19.7334	1.74957	2.56519	3.14955	1.73797	2.90924	1.4388	0.849932	0.475878	3.41364	2.48727	2.28331	1.63802	2.22546	2.0921	0.909459	0.882979	0.886154	1.58742	1.83354	1.045	2.14795	1.48343	1.49456	1.14581	2.47459	1.96991	1.02039	1.52622	1.52312	3.18789	1.27138	2.46289	2.3594	2.42278	1.75175	1.62232	8.63519
NC_000001.11_2162	23.4572	0.424412	311.366	733.642	9.51893	0.000702182	0.00600204	Up	6.36739	16.1874	5.85974	0.194994	0	0	0	0	0.103901	0	0.121419	0.190351	0.320029	0	0.103787	0	0	0.0950954	0.181892	0.0981088	0	0	0	0.0949996	0.0933892	0.0927146	0	0	0	0	0	0.095389	0.101541	0	0	0	0	0	0	0	0.0959466
NC_000012.12_25535	22.8425	0.146155	306.547	2097.41	11.0344	2.34e-05	0.000336246	Up	0.259894	0.107201	83.5733	6.8638	0.0920826	0	0	0	0	0	0	0	0	0	0	0	0	0	0	0	0	0	0	0	0.0933892	0.0927146	0.124547	0	0	0	0	0.095389	0	0.0996216	0.0847586	0	0	0	0	0	0
hsa-miR-3615	29.2982	7.81463	297.842	38.1134	5.25223	0.0472336	0.172595	Up	3.3353	16.3482	4.03457	0	2.02582	2.56519	0.874874	1.43127	2.38973	0	0.728513	0.761404	2.13352	1.4213	1.14166	1.0599	0.809257	0.380382	0.636621	0	0.553847	0.280134	0.579014	1.045	0.560335	0.463573	1.12092	0.264418	0.593901	1.11343	0.255098	0.858501	0.203083	0.996216	0.169517	0.321247	0.873852	0.279552	0.309132	0.68308	5.5649
NC_000007.14_15682	21.7966	0.153149	292.34	1908.87	10.8985	0.00153777	0.0117717	Up	0.433156	16.9914	1.68107	0	0	0	0	0	0	0	0	0	0.106676	0.236883	0.103787	0	0	0	0	0	0	0	0.0965023	0	0	0	0	0.0881394	0	0.0856484	0	0	0	0	0	0	0	0	0	0	0
NC_000005.10_12513	23.9833	2.66305	290.486	109.08	6.76925	0.00526036	0.0315752	Up	5.76097	14.3649	4.41882	2.88591	0.184165	0.0950071	0.787386	0.204467	0.207803	0.392401	0.485675	0.285527	0.426705	0.355324	0	0.0963542	0.404628	0.0950954	0.909459	0.196218	0.553847	0.186756	0	0.474998	0.373557	0.0927146	0.622734	0.176279	0.0989835	0.342593	0.765295	0.190778	0.203083	0.0996216	0	0.535412	0.524311	0.0931839	0.412176	0.085385	0.383786
NC_000020.11_35270	22.0697	0.700858	289.18	412.609	8.68863	0.00895785	0.0476243	Up	0.0433156	17.1522	0.0480306	0.0779977	0.184165	0.0950071	0.0874874	0.102234	0.103901	0	0	0	0.213352	0.236883	0	0	0	0.190191	0.0909459	0	0.221539	0	0	0	0	0	0	0	0.197967	0	0.170065	0	0	0.0996216	0	0.428329	0	0	0	0.085385	0
hsa-miR-194-5p	94.9937	79.6894	286.298	3.59267	1.84506	0.0124706	0.0596301	Up	48.2102	0.375204	10.5667	16.4185	6.72203	10.2608	6.29909	9.20102	9.97454	8.24043	5.82811	5.32983	10.3476	11.8441	6.22722	8.47917	8.29488	9.88993	8.36702	6.47518	9.96924	6.44308	8.2992	8.45497	10.086	9.54961	6.35189	8.19696	7.62173	9.84956	4.59177	6.58184	4.77244	8.16897	5.50931	9.53033	9.87453	4.75238	5.87351	9.81928	19.0934
NC_000015.10_29674	20.8095	0.0142043	280.751	19765.1	14.2707	0.000436602	0.00401574	Up	0.0433156	16.6698	0.0960613	0	0	0	0	0	0	0	0	0	0	0	0	0	0	0	0	0	0	0	0	0	0	0	0	0	0	0	0	0	0	0	0	0	0	0	0	0	0
hsa-miR-362-5p	20.9547	0.348646	278.53	798.891	9.64185	1.93e-16	3.34e-14	Up	40.4134	0.375204	18.2516	15.0926	0.0920826	0.0950071	0	0.102234	0	0.1308	0	0.0951755	0	0.118441	0	0	0	0	0	0.0981088	0.110769	0	0	0	0	0	0.124547	0.0881394	0	0.0856484	0	0	0	0	0	0	0	0	0	0	0.383786
NC_000009.12_20842	20.7635	0.235719	277.361	1176.66	10.2005	0.0020572	0.0151718	Up	0	15.9194	3.07396	0	0	0	0	0	0	0.1308	0	0.190351	0.106676	0	0	0	0	0	0	0	0.332308	0.0933779	0	0	0	0	0	0	0	0	0	0	0	0	0	0	0	0	0	0	0
hsa-miR-193b-3p	20.9804	0.691636	274.589	397.014	8.63305	0.00783072	0.043546	Up	1.9492	15.973	0	0	0.0920826	0.190014	0.174975	0.102234	0.103901	0	0.121419	0	0.106676	0	0.103787	0.0963542	0	0.190191	0	0	0.110769	0	0.0965023	0	0	0	0	0	0	0.171297	0.0850327	0.190778	0	0	0	0.214165	0	0	0	0.085385	0.0959466
hsa-miR-21-3p	35.7497	17.7113	261.23	14.7493	3.88257	4.81e-06	8.08e-05	Up	26.4225	0.536005	28.7703	13.4156	1.84165	1.42511	2.53713	1.2268	5.50678	0.654002	1.45703	1.99869	3.73367	2.0135	2.69846	3.5651	2.22546	1.04605	4.91108	1.66785	1.55077	0.933779	1.83354	1.89999	1.12067	0.834432	1.49456	1.32209	1.08882	3.08334	0.93536	2.76628	1.42158	1.59395	0.593311	0.963741	0.262156	1.67731	2.88523	1.11001	6.04463
hsa-miR-4446-3p	21.2253	2.11795	260.067	122.792	6.94007	0.0155815	0.0687803	Up	0	14.3113	6.09989	0.0389989	0.36833	0.285021	0.787386	0	0.623409	0	0.242838	0	0.426705	0.592207	0.518935	0	0.404628	0.0950954	0.909459	0.196218	0.110769	0.0933779	0.289507	0.0949996	0.186778	0	0.124547	0	0.395934	0.0856484	0	0	0	0.0996216	0	0	0	0.279552	0.412176	0.085385	0.0959466
NC_000012.12_26423	18.8202	0	254.073	Inf	Inf	0.000205543	0.00213394	Up	0.476471	15.0082	0	0.0389989	0	0	0	0	0	0	0	0	0	0	0	0	0	0	0	0	0	0	0	0	0	0	0	0	0	0	0	0	0	0	0	0	0	0	0	0	0
hsa-miR-574-3p	34.2291	17.2066	247.01	14.3556	3.84354	7.16e-06	0.000116209	Up	31.014	1.34001	28.8664	6.39581	2.1179	0.760057	2.44965	1.5335	1.45462	0.784802	0.728513	0.951755	2.34688	2.0135	1.34923	0.867188	0.809257	1.71172	2.63743	1.96218	1.88308	1.86756	1.44754	1.51999	1.58762	0.927146	0.996375	0.616976	2.07865	1.71297	1.10543	1.33545	1.7262	1.59395	2.37324	2.56998	2.09724	1.11821	2.5761	1.62232	1.72704
NC_000007.14_15739	17.9435	0	242.237	Inf	Inf	2.66e-15	3.79e-13	Up	38.7675	0.160802	7.97308	15.8725	0	0	0	0	0	0	0	0	0	0	0	0	0	0	0	0	0	0	0	0	0	0	0	0	0	0	0	0	0	0	0	0	0	0	0	0	0
NC_000001.11_1180	18.0256	0.268483	239.99	893.874	9.80393	0.00433047	0.0275668	Up	0	14.2577	0	0.0389989	0	0	0	0	0	0	0	0.0951755	0	0.118441	0	0	0	0	0	0	0	0	0.0965023	0	0.0933892	0.0927146	0	0	0	0	0	0.286167	0	0	0	0	0	0.0931839	0.103044	0.085385	0.0959466
NC_000004.12_9815	17.7248	0	239.285	Inf	Inf	2.89e-11	1.52e-09	Up	4.28824	8.14728	28.194	0.0779977	0	0	0	0	0	0	0	0	0	0	0	0	0	0	0	0	0	0	0	0	0	0	0	0	0	0	0	0	0	0	0	0	0	0	0	0	0
hsa-miR-4433b-3p	18.6175	1.14277	237.052	207.436	7.69652	0.0211542	0.0886861	Up	0	14.0969	0	0	0.552496	0.570043	0.874874	0	0	0	0.121419	0.0951755	0.213352	0	0.311361	0.0963542	0	0.0950954	0.363784	0	0	0	0.0965023	0.0949996	0.0933892	0	0	0	0.197967	0.342593	0	0	0	0.0996216	0	0.107082	0.0873852	0	0.103044	0	0
NC_000021.9_35979	17.3583	0.0389526	233.851	6003.47	12.5516	0.000470436	0.00423043	Up	0.0433156	13.4537	2.30547	0.0389989	0	0	0	0	0	0	0	0	0	0	0	0	0	0	0	0	0	0	0	0	0	0.0927146	0	0	0	0	0	0	0	0	0	0	0	0	0	0	0
hsa-miR-548k	20.1884	3.10533	233.727	75.2663	6.23393	0.00252977	0.0176864	Up	1.42941	10.3985	11.8155	2.88591	0.276248	1.14009	0.262462	0.102234	1.03901	0.261601	0.121419	0.190351	0.426705	0.473766	0.103787	0.192708	0.101157	0.0950954	0.545675	0	0.664616	0.0933779	0.0965023	0.284999	0.0933892	0.0927146	0	0.0881394	0.197967	0.171297	0.510196	0.667723	0	0.298865	0	0.214165	0.349541	0.279552	0.309132	0.17077	3.07029
hsa-miR-548j-5p	18.2641	1.21087	231.429	191.126	7.57838	0.0215146	0.0898856	Up	0	13.7217	0.144092	0.0389989	0.184165	0.190014	0.262462	0	0.623409	0	0	0.0951755	0.533381	0	0.622722	0	0.303471	0.285286	0.636621	0.0981088	0.110769	0	0.193005	0	0.186778	0	0	0	0.197967	0	0	0	0.101541	0.199243	0	0.214165	0.17477	0.0931839	0	0	0
NC_000009.12_20122	18.0367	1.09918	229.756	209.024	7.70752	0.000778901	0.00647478	Up	0.303209	10.5593	13.4005	1.52096	0.0920826	0	0.262462	0.102234	0.103901	0.1308	0	0.285527	0.213352	0.236883	0.207574	0.0963542	0.303471	0	0.272838	0	0.221539	0	0	0	0	0	0	0.0881394	0	0.428242	0.170065	0.095389	0	0.0996216	0.169517	0.107082	0	0.186368	0.51522	0	0.28784
hsa-miR-1180-3p	30.1731	14.6723	223.934	15.2624	3.93191	0.00448522	0.0281082	Up	16.9797	8.84409	4.41882	1.52096	2.6704	2.85021	0.874874	3.37371	8.72773	1.308	2.30696	0.85658	2.13352	2.72415	1.66059	2.02344	1.11273	0.855859	3.00121	0.882979	1.32923	0.560267	0.386009	0.569998	0.373557	0.556288	0.498188	0.528836	1.1878	1.37037	0.510196	0.667723	0.203083	2.7894	0.169517	0.856659	1.39816	0.465919	0.824352	1.45155	12.6649
NC_000015.10_29257	16.5677	0.0535196	222.995	4166.61	12.0247	0.000740472	0.00624112	Up	0	12.8641	1.82516	0.155995	0	0	0	0	0	0	0	0	0	0	0	0	0	0	0	0	0.110769	0	0	0	0	0	0	0	0	0	0	0	0	0	0	0	0	0	0	0	0
NC_000016.10_30760	20.1987	4.05797	221.958	54.6967	5.77338	0.0115763	0.0564577	Up	2.03583	10.6129	0	6.20082	0.36833	0.570043	0.34995	0.204467	1.03901	0.392401	0.728513	0.475878	0.213352	0.236883	0.415148	0.578125	0.809257	0.190191	0.636621	1.17731	0.886154	0.280134	0.386009	0.474998	0.0933892	0.0927146	0.871828	0.352558	0.29695	0.0856484	0.255098	0.095389	0.406165	0.398486	0.339035	0.321247	0	0.559103	1.23653	0.597695	0.191893
NC_000014.9_28037	16.4292	0	221.795	Inf	Inf	8.37e-10	3.27e-08	Up	0.129947	0.0536005	44.1401	13.6106	0	0	0	0	0	0	0	0	0	0	0	0	0	0	0	0	0	0	0	0	0	0	0	0	0	0	0	0	0	0	0	0	0	0	0	0	0
hsa-miR-200c-3p	24.3865	8.66448	220.912	25.4963	4.67221	8.21e-06	0.000131454	Up	23.477	0.589606	5.42746	20.2794	1.01291	1.3301	1.31231	0.204467	1.35072	0.784802	0.485675	0.666229	1.06676	0.473766	0.830296	1.15625	1.01157	0.380382	1.27324	1.66785	1.44	0.280134	0.482512	0.759997	0.933892	0.0927146	1.49456	0.616976	1.28679	1.02778	0.595229	0.763112	0.507707	0.398486	1.0171	0.428329	0.786467	0.186368	1.44262	1.11001	0.383786
hsa-miR-411-3p	82.114	71.3386	216.806	3.03912	1.60365	0.0405455	0.152772	Up	29.1514	0.428804	10.0864	14.7026	7.64286	7.88559	8.66125	8.58762	6.8575	7.84802	8.62074	3.5215	11.6277	5.21142	8.8219	3.17969	7.48562	10.1752	7.45756	7.7506	12.2954	6.81659	6.27265	8.64497	8.40502	8.43703	6.47644	8.7258	6.33494	7.45141	5.4421	4.86484	3.75703	4.68221	7.88255	6.85327	9.35022	5.31148	3.19436	6.74542	3.26218
hsa-miR-769-5p	24.8984	10.6195	203.384	19.1519	4.25942	5.49e-05	0.000706018	Up	5.2845	0.160802	39.6733	9.94471	1.38124	1.14009	1.04985	0.511168	2.18193	0.392401	1.69986	0.85658	1.17344	2.0135	2.3871	1.44531	0.708099	0.665668	1.90986	0.686762	1.10769	0.280134	0.193005	0.854997	0.840502	0.463573	1.24547	0.264418	1.1878	1.28473	0.425164	0.763112	0.203083	0.896594	0.593311	0.107082	0.436926	1.02502	1.54566	1.28078	4.3176
NC_000022.11_37155	18.7339	4.00061	202.9	50.7172	5.6644	0.0451095	0.166595	Up	0.0433156	11.5241	1.44092	0.740978	0.552496	0.190014	0.34995	0.102234	1.03901	0.784802	0.607094	1.14211	0.426705	0.710649	0.518935	0.385417	0.101157	0.0950954	0.636621	0.686762	0.996924	0.560267	0.193005	0.0949996	0.0933892	0.0927146	1.12092	0.0881394	0.29695	0.256945	0.0850327	0.095389	0.406165	0.896594	0.0847586	0.107082	0.0873852	0.745471	0.618264	0.17077	0.191893
hsa-miR-142-5p	60.0147	48.9512	198.309	4.05116	2.01834	0.0146009	0.0656497	Up	28.8915	0.696807	7.49278	12.3626	4.2358	5.3204	4.54934	6.03178	8.41602	4.18561	5.82811	7.04299	9.70753	6.63272	3.42497	2.69792	9.71108	5.89592	6.82094	7.65249	7.75385	4.10863	4.53561	6.55497	5.41657	3.43044	5.97825	5.28836	3.86036	9.07873	2.63602	3.72017	2.74162	3.686	1.94945	2.89122	2.79633	3.16825	4.74002	4.61079	15.4474
NC_000022.11_36984	15.2825	0.737969	197.089	267.069	8.06107	0.00827964	0.0453132	Up	0.0866312	11.0953	2.73775	0.272992	0	0.190014	0.0874874	0	0.103901	0.261601	0.121419	0.190351	0	0.118441	0.207574	0.192708	0	0.0950954	0	0.0981088	0	0.0933779	0.0965023	0	0	0.0927146	0.124547	0	0	0	0	0.095389	0.101541	0.0996216	0	0	0.0873852	0	0	0.256155	0
hsa-miR-10b-3p	23.3995	10.0063	190.815	19.0695	4.2532	2.95e-06	5.24e-05	Up	23.3904	0.375204	11.2392	12.8696	1.38124	0.66505	1.66226	0.920102	1.03901	0.392401	0.971351	0.85658	1.49347	2.13195	0.830296	1.2526	1.4162	0.855859	1.0004	1.86407	1.88308	0.747023	0.965023	0.854997	1.49423	0.370859	1.49456	0.881394	0.791868	0.51389	0.93536	0.476945	0.812331	0.697351	0.678069	1.17791	0.611696	1.49094	0.824352	0.939235	0.863519
hsa-miR-133b	16.7769	3.23949	185.995	57.4148	5.84335	9.2e-08	2.34e-06	Up	32.1835	1.07201	17.8674	2.14494	0.184165	0.475036	0.34995	0.613401	0.311704	0.1308	0.121419	0.666229	0.106676	0	0.311361	0.289063	0.202314	0.0950954	0.272838	1.17731	0.553847	0.46689	0.193005	0	0.560335	0.0927146	0.747281	0	0.197967	0.171297	0.0850327	0.572334	0.203083	0.498108	0.169517	0.642494	0.524311	0	0.412176	0.426925	0.383786
hsa-miR-196a-5p	12.0841	0.444493	157.579	354.513	8.4697	2.31e-07	5.49e-06	Up	29.8444	0.214402	1.92123	9.35972	0.184165	0.0950071	0.0874874	0.102234	0	0.1308	0	0.190351	0.106676	0	0	0	0	0	0	0	0	0.186756	0	0	0.373557	0.185429	0	0.264418	0	0	0	0.095389	0	0	0	0	0	0	0	0	0
hsa-miR-329-3p	13.375	1.8588	157.327	84.6389	6.40325	1.36e-08	4.23e-07	Up	12.5615	0.160802	26.1767	5.61583	0	0.570043	0	0.204467	0.103901	0.1308	0.607094	0.285527	0.213352	0.118441	0.415148	0.0963542	0.101157	0.190191	1.09135	0.294326	0	0	0.482512	0	0.186778	0.0927146	0.124547	0	0.29695	0.171297	0.170065	0.095389	0	0.0996216	0.0847586	0.107082	0.17477	0.0931839	0.309132	0.085385	0.191893
NC_000017.11_31542	11.5376	0	155.757	Inf	Inf	1.13e-08	3.6e-07	Up	0.0866312	0.107201	33.7655	7.91677	0	0	0	0	0	0	0	0	0	0	0	0	0	0	0	0	0	0	0	0	0	0	0	0	0	0	0	0	0	0	0	0	0	0	0	0	0
hsa-miR-493-5p	17.3478	6.64501	151.133	22.7438	4.5074	1.98e-06	3.72e-05	Up	15.7669	0.375204	12.1037	9.71071	0	0.760057	0	0.204467	1.97413	0.261601	1.57845	1.71316	1.60014	0.82909	1.55681	0.0963542	0.202314	0.285286	3.54689	0.588653	0.996924	0	0.772019	0.0949996	0.747113	0.370859	0	0.0881394	1.48475	0.685187	0.0850327	0.190778	0.203083	0.697351	0	0	0	1.11821	0.103044	0	0
NC_000012.12_25934	21.962	11.9913	146.595	12.2251	3.61177	0.00194764	0.0144519	Up	4.93798	0.268003	5.28337	18.3685	1.65749	1.23509	0.262462	1.32904	1.55852	1.5696	1.57845	1.90351	2.45355	1.65818	2.3871	0.481771	4.04628	2.28229	1.81892	2.06029	1.88308	0.933779	1.64054	1.235	1.86778	0.741717	0.996375	1.49837	1.38577	0.685187	0.425164	0.286167	0.710789	1.79319	1.27138	0.428329	0.611696	0.838655	0.412176	0.51231	0.383786
hsa-miR-615-3p	21.8002	12.1553	142.362	11.712	3.54991	0.000284104	0.00278238	Up	14.7273	0.268003	2.11335	14.3126	1.5654	2.6602	2.44965	1.73797	1.55852	1.83121	2.06412	1.04693	2.2402	2.13195	1.86817	1.63802	1.51736	1.14115	1.54608	1.27541	1.32923	1.40067	0.482512	1.045	1.30745	0.741717	1.37002	0.264418	1.1878	0.428242	0.595229	0.190778	0.507707	0.996216	1.52566	0.642494	0.873852	1.11821	1.54566	1.45155	1.34325
NC_000011.10_24291	29.7927	20.9811	139.937	6.66965	2.73761	0.0115757	0.0564577	Up	1.86257	0.160802	3.17002	20.2404	2.48623	2.56519	1.83724	2.24914	3.42875	1.4388	3.8854	3.33114	2.02685	3.19792	1.86817	1.54167	3.5405	2.56758	1.27324	3.23759	2.21539	2.24107	3.37758	1.51999	2.89506	1.66886	3.36277	2.02721	1.58374	1.45602	1.78569	2.00317	3.4524	2.39092	0.932345	1.49915	1.22339	2.60915	1.6487	1.36616	1.63109
hsa-miR-4732-3p	12.8936	3.14674	134.73	42.8156	5.42007	7.77e-05	0.000964497	Up	10.7423	0.0536005	4.80306	14.2736	0.460413	1.23509	0	0.817868	2.28583	0.392401	0.364257	0.190351	0.426705	0.592207	0.103787	0.289063	0.101157	0.285286	0.181892	0	0.443077	0.186756	0.289507	0.0949996	0.466946	0	0.124547	0.0881394	0.0989835	0.256945	0	0.190778	0.203083	0.199243	0.0847586	0	0.349541	0.0931839	0.309132	0.085385	2.78245
hsa-miR-95-3p	12.9812	3.32211	133.719	40.2514	5.33097	1.68e-05	0.000251152	Up	25.2097	0	3.36214	7.60478	0.460413	0.475036	0.174975	0.204467	0.207803	0.654002	0.242838	0.285527	0.640057	0.355324	0.830296	0.481771	0.303471	0.475477	0.272838	0.196218	1.66154	0.186756	0.193005	0.759997	0.373557	0.463573	0.124547	0.352558	0.197967	0.51389	0.340131	0.190778	0.101541	0.199243	0.0847586	0	0.349541	1.11821	0	0.17077	0
hsa-miR-181a-2-3p	22.2045	13.347	132.923	9.95898	3.316	0.00062132	0.00540637	Up	6.36739	0.0536005	13.4966	11.6607	2.6704	2.47019	2.18718	1.43127	4.25996	1.4388	0.728513	0.666229	1.92017	2.48727	1.86817	1.34896	1.4162	0.475477	1.63703	2.06029	2.99077	0.747023	0.965023	0.759997	1.30745	0.463573	0.498188	0.969533	1.1878	0.599539	0.765295	1.14467	0.710789	1.79319	0.423793	0.856659	0.611696	1.58413	1.03044	0.85385	4.70138
hsa-miR-589-5p	19.2762	10.3123	131.325	12.7349	3.67071	0.000100325	0.0011724	Up	5.24119	0	24.8799	6.16182	1.65749	1.71013	0.962361	1.12457	2.18193	0.392401	1.57845	0.380702	1.8135	1.18441	1.55681	0.867188	0.910414	0.760763	1.09135	2.06029	1.55077	0.0933779	0	0.854997	1.30745	0.278144	0.622734	1.05767	1.08882	0.770835	0.255098	1.33545	0.609248	1.09584	0.169517	0.214165	1.04862	0.931839	1.44262	0.939235	8.25141
hsa-miR-1908-5p	12.1326	2.60115	131.275	50.4682	5.6573	3.91e-05	0.000525994	Up	1.51605	0.160802	24.5917	7.76077	0.644578	0.475036	0.612412	0	1.76633	0	0.485675	0	0	0.355324	0.518935	0.578125	0.404628	0.190191	0.727567	0	0.775385	0	0.0965023	0	0.0933892	0.0927146	0.124547	0	0	0.342593	0.0850327	0.286167	0.101541	0.0996216	0.169517	0.214165	0.0873852	0.186368	0.103044	0.085385	1.4392
hsa-miR-338-3p	10.2466	0.676545	129.872	191.964	7.58469	3.24e-08	9.34e-07	Up	20.6615	0.321603	2.25744	8.96974	0	0	0.0874874	0.102234	0.103901	0.1308	0.121419	0	0.106676	0.118441	0.103787	0	0	0	0.181892	0.0981088	0	0	0.0965023	0	0.186778	0	0.249094	0.0881394	0	0	0	0.095389	0	0.0996216	0	0.321247	0.0873852	0	0	0.085385	0
NC_000019.10_34169	17.3853	8.92654	123.119	13.7925	3.78581	4.24e-05	0.00056316	Up	25.9894	1.28641	3.07396	1.98894	0.828744	1.14009	0.874874	0.920102	0.207803	1.70041	0.849932	0.666229	1.28011	0.710649	0.622722	1.15625	1.01157	0.380382	1.09135	1.37352	0.886154	1.49405	1.15803	0.949996	0.653724	1.01986	0.871828	0.528836	0.890851	0.685187	1.19046	1.04928	1.32004	0.59773	0.339035	1.07082	0.611696	1.39776	0	0.768465	0.383786
hsa-miR-200b-5p	15.9809	7.56933	121.125	16.0021	4.00019	4.99e-05	0.0006557	Up	25.6861	0.375204	4.03457	3.86089	0.920826	1.04508	0.787386	1.02234	0.623409	0.915603	0.849932	0.380702	1.28011	1.65818	1.34923	0.289063	0.404628	0.855859	0.727567	1.27541	1.99385	0.46689	0.579014	0.759997	0.747113	0.463573	1.12092	0.881394	0.593901	1.02778	0.850327	0.476945	0.406165	0.298865	1.10186	1.07082	0.262156	0.0931839	1.03044	0.51231	1.05541
hsa-miR-369-3p	9.98233	1.23707	119.298	96.4357	6.5915	5.6e-11	2.76e-09	Up	17.2396	0.268003	6.77232	6.7468	0	0.285021	0	0.306701	0.519507	0.1308	0.242838	0	0.213352	0.118441	0.207574	0	0.101157	0.0950954	0.272838	0.196218	0	0	0.386009	0.189999	0.280167	0	0	0	0.0989835	0.51389	0.0850327	0	0	0.0996216	0	0.214165	0	0.186368	0.103044	0	0
NC_000016.10_31056	9.95138	1.45254	116.187	79.9888	6.32173	7.01e-05	0.000882655	Up	0.129947	0.0536005	23.583	6.7858	0.184165	0.190014	0.174975	0.102234	0.207803	0.261601	0.364257	0.0951755	0	0.355324	0.103787	0.0963542	0.505785	0	0.363784	0	0.332308	0.0933779	0.193005	0.379999	0.0933892	0.0927146	0.124547	0.176279	0	0	0.170065	0	0.203083	0	0	0	0.0873852	0.559103	0.103044	0.085385	0
hsa-miR-15b-3p	23.7232	16.3611	115.75	7.07469	2.82267	0.00225875	0.0162616	Up	16.8064	0.107201	8.7896	5.77183	1.74957	3.23024	1.22482	2.65807	7.0653	0.784802	2.79263	1.33246	2.77358	1.53974	1.76438	1.34896	2.93355	1.997	2.81932	1.37352	0.886154	0.560267	0.579014	2.27999	1.86778	0.834432	0.871828	1.14581	2.27662	3.51158	0.510196	2.38472	0.507707	2.88903	0	1.17791	2.27201	0.559103	0.309132	1.02462	9.6906
NC_000012.12_26443	8.45635	0.0472395	113.57	2404.14	11.2313	2.6e-05	0.00037182	Up	31.9669	0	1.29683	1.87194	0	0	0	0	0	0	0	0	0	0	0	0	0	0	0	0	0	0	0	0	0	0	0	0	0	0	0.0850327	0	0.101541	0	0	0	0	0	0	0	0
hsa-miR-184	17.5814	10.1452	110.534	10.8951	3.44561	0.000219588	0.00224128	Up	22.9139	0.268003	2.16138	4.79686	0.828744	1.3301	0.874874	1.43127	1.14292	1.1772	0.607094	1.04693	1.8135	0.947532	0.518935	0.674479	0.910414	0.475477	0.363784	0.784871	1.21846	1.02716	0.675516	0.379999	0.186778	0.278144	0.871828	1.14581	0.890851	0.942132	1.53059	0.95389	0.913872	0.697351	1.10186	1.07082	1.7477	1.02502	1.75175	1.53693	1.63109
hsa-miR-378a-5p	25.5885	19.2352	105.004	5.45894	2.44862	0.00832816	0.0454759	Up	15.6369	0.0536005	2.25744	8.15076	0.828744	2.47019	2.27467	2.55584	2.07803	3.00841	1.57845	1.52281	2.6669	2.84259	1.97195	1.92708	0.505785	1.71172	1.72797	1.27541	1.88308	2.24107	1.73704	1.80499	1.96117	1.11258	1.24547	2.20348	2.67255	1.45602	2.12582	1.52622	1.11695	0.796973	2.88179	1.92748	2.53417	1.39776	2.26697	2.56155	3.07029
NC_000003.12_7513	7.56314	0	102.102	Inf	Inf	1.76e-09	6.25e-08	Up	0	0.0536005	17.9635	7.44878	0	0	0	0	0	0	0	0	0	0	0	0	0	0	0	0	0	0	0	0	0	0	0	0	0	0	0	0	0	0	0	0	0	0	0	0	0
NC_000001.11_44	14.5502	7.90866	97.5689	12.337	3.62492	0.00644043	0.0377225	Up	3.3353	0	1.77713	13.6106	0.644578	0.855064	0.874874	1.2268	1.55852	1.0464	0.485675	0.761404	1.28011	1.18441	1.14166	0.963542	0.910414	1.14115	0.636621	1.56974	1.10769	0.46689	0.482512	0.854997	0.466946	0.463573	0.747281	0.793255	0.890851	0.428242	0.425164	0.667723	0.609248	0.796973	0.762828	0.107082	0.436926	1.49094	1.54566	0.68308	0.479733
NC_000009.12_20546	9.12073	2.56424	91.0769	35.5181	5.15048	0.000308076	0.00298095	Up	20.9647	0.268003	0.336214	3.5099	0.0920826	0	0.174975	0.408934	0	0.392401	0	0.0951755	1.06676	0	0	0.289063	0.606942	0.475477	0.0909459	0.0981088	0.553847	0.0933779	0	0.379999	0.280167	0.0927146	0.249094	0	0.0989835	0.942132	0.0850327	0.381556	0.101541	0.0996216	0.254276	0	0.436926	0	0.309132	0.68308	1.15136
hsa-miR-122-3p	6.96276	0.235633	91.0518	386.413	8.594	1.93e-06	3.65e-05	Up	9.87595	0	1.05667	9.55472	0	0	0	0.204467	0	0.261601	0	0	0	0	0	0	0	0	0	0	0	0	0.0965023	0	0	0	0	0	0	0	0	0	0	0	0	0	0	0.186368	0	0.085385	0
NC_000003.12_8630	6.91376	0.212694	90.6771	426.327	8.73582	1.05e-06	2.17e-05	Up	17.023	0.0536005	0.144092	6.16182	0	0	0	0	0	0	0	0.190351	0.106676	0	0.207574	0	0	0.0950954	0	0	0	0	0	0	0	0	0	0	0	0.171297	0	0	0	0	0	0	0	0	0	0.085385	0
hsa-miR-671-3p	18.3415	12.6487	89.5017	7.07595	2.82292	0.00213607	0.0156107	Up	9.65938	0.0536005	14.121	2.41793	1.5654	1.80514	1.66226	1.32904	2.80534	1.70041	2.30696	1.80834	1.28011	1.4213	2.49089	1.63802	1.21388	0.570573	2.09176	1.86407	1.32923	0.933779	1.15803	1.045	1.12067	1.01986	1.24547	0.705115	0.593901	0.599539	0.680262	0.95389	0.710789	0.896594	0.762828	0.749576	0.786467	1.11821	1.54566	0.939235	0.863519
hsa-miR-766-3p	8.25355	1.91	87.548	45.8366	5.51843	0.00227968	0.0163637	Up	0	0	23.0067	2.53493	0.184165	0.475036	0.0874874	0	0.519507	0	0.242838	0.0951755	0.426705	0.473766	0.518935	0.0963542	0	0.285286	0.545675	0.196218	0.553847	0.0933779	0	0.284999	0.186778	0	0.124547	0	0.29695	0.171297	0	0.095389	0	0.199243	0.0847586	0.107082	0.0873852	0.186368	0.103044	0	0.0959466
NC_000006.12_15149	7.41819	1.06415	86.8437	81.6082	6.35064	1.15e-09	4.27e-08	Up	8.83638	0.96481	3.84245	5.22585	0	0	0.174975	0	0	0.1308	0	0	1.38679	0.355324	0.103787	0.192708	0	0	0	0	0	0	0	0.0949996	0	0	0	0	0.0989835	0.0856484	0	0	0	0	0	0	0.17477	1.11821	0	0.34154	0
hsa-miR-625-3p	11.6553	5.84518	84.2813	14.4189	3.84989	8.88e-05	0.00106871	Up	14.4241	0.107201	6.09989	3.15891	1.84165	0.760057	0.524924	0.204467	4.25996	0.1308	0.607094	0.285527	1.38679	0.118441	1.86817	0.0963542	0.505785	1.14115	1.36419	1.76596	0.996924	0	0.386009	0.474998	0.373557	0.0927146	0.622734	0.440697	0.494917	0.685187	0.255098	0.190778	0.101541	0.298865	0.169517	0	0.436926	0.279552	0.103044	0.256155	2.39866
hsa-miR-6852-5p	7.62459	1.57334	83.2652	52.9224	5.72581	1.39e-05	0.000214926	Up	1.34278	0.107201	14.8415	5.10885	0	0.475036	0.437437	0	0.207803	0	0.485675	0.190351	0.746733	0.355324	0.518935	0	0.101157	0	0.636621	0.0981088	0.221539	0	0.0965023	0.0949996	0	0	0	0.0881394	0.29695	0	0	0	0	0.199243	0	0	0	0	0.103044	0.085385	0
NC_000004.12_9178	7.16213	1.13621	82.4861	72.5973	6.18184	0.000329645	0.00316433	Up	19.9252	0.0536005	0.288184	3.2369	0	0.285021	0.34995	0	0	0	0	0.0951755	0	0.118441	0	0.289063	0.101157	0	0	0.196218	0.443077	0.186756	0.0965023	0	0	0.0927146	0.124547	0.705115	0.692884	0	0	0.095389	0	0.0996216	0.0847586	0	0.17477	0.372736	0.103044	0.085385	0
hsa-miR-133a-5p	8.02169	2.13249	81.6367	38.2823	5.25861	0.000415784	0.00383886	Up	5.97755	0	1.87319	9.55472	0.0920826	0.0950071	0.174975	0.204467	0.103901	0.261601	0	0	0.106676	0.236883	0.207574	0.481771	0.202314	0.475477	0.181892	0.490544	0.110769	0.0933779	0.289507	0.189999	0.280167	0.0927146	0.124547	0.264418	0	0.171297	0.255098	0.381556	0.406165	0.498108	0.169517	0.214165	0.0873852	0.279552	0.618264	0.085385	0.479733
NC_000022.11_36534	6.05506	0.12635	80.1639	634.457	9.30938	3.77e-07	8.59e-06	Up	0	0	13.2084	6.43481	0	0	0	0.102234	0	0.1308	0	0.0951755	0	0.118441	0	0	0	0	0	0	0	0	0	0	0.0933892	0	0	0	0	0	0	0	0	0	0	0	0	0	0	0	0
hsa-miR-130b-5p	16.5407	11.7036	77.0047	6.57957	2.71799	0.00451827	0.0281693	Up	5.19787	0.107201	15.5619	1.71595	2.94664	2.28017	2.53713	1.63574	2.18193	1.0464	2.06412	0.571053	2.34688	1.53974	2.28331	1.2526	1.31504	0.570573	1.45513	1.56974	1.10769	0.186756	0.772019	0.474998	1.58762	0.927146	2.36639	1.14581	0.791868	0.256945	0.170065	0.381556	0.710789	0.298865	0.678069	0.428329	0.524311	1.11821	0.824352	0.68308	0.959466
hsa-miR-486-3p	19.6083	15.4092	72.0976	4.67887	2.22616	0.0195228	0.0829977	Up	9.13959	0.107201	9.02976	2.30093	3.40706	4.37033	0.612412	2.04467	9.66284	0.915603	1.33561	1.42763	2.34688	0.592207	1.03787	3.27604	1.11273	1.14115	3.18311	0.882979	1.21846	0.186756	0.579014	0.284999	0.560335	0.370859	1.99275	0.0881394	1.48475	1.02778	0.0850327	0.572334	0.406165	1.69357	0.339035	0.428329	1.83509	0.372736	0.309132	0.85385	19.2853
hsa-miR-215-5p	14.343	9.73189	71.9817	7.39647	2.88684	0.00260524	0.018006	Up	16.4166	0.643207	2.06532	0.701979	0.828744	1.71013	0.524924	2.04467	0.415606	0.915603	1.33561	1.33246	1.38679	0.592207	1.45302	2.50521	0.708099	0.855859	0.636621	0.588653	0.886154	1.30729	1.83354	0.664997	0.653724	1.01986	0.622734	0.793255	0.593901	0.942132	0.595229	0.286167	0	0.59773	0.847586	0.642494	0.786467	0.838655	0.51522	0.597695	1.72704
hsa-miR-369-5p	6.42897	1.26647	70.9602	56.0299	5.80812	2.63e-05	0.000374102	Up	8.96633	0.214402	0.144092	6.55181	0.0920826	0.190014	0	0.102234	0.519507	0	0.121419	0.0951755	0.106676	0.355324	0.311361	0	0.202314	0	0.636621	0	0	0	0.0965023	0.0949996	0	0.0927146	0	0	0.197967	0.342593	0	0.095389	0.101541	0.199243	0	0	0	0.0931839	0	0	0
hsa-miR-2110	16.7366	12.4697	70.0728	5.61946	2.49043	0.0174629	0.0752991	Up	1.9492	0.214402	9.70219	4.99185	2.48623	3.51526	1.04985	1.63574	4.88337	0.392401	0.728513	1.23728	2.13352	2.36883	1.14166	1.92708	1.01157	0.570573	1.90986	0.784871	1.55077	0.0933779	0.193005	0.474998	0.653724	0.278144	0.996375	0.705115	1.1878	1.28473	0.255098	0.763112	0.710789	1.09584	0.169517	1.17791	1.39816	0.745471	0.927396	0.85385	11.5136
NC_000006.12_13895	5.46132	0.379852	68.9796	181.596	7.50459	2.22e-12	1.58e-10	Up	8.35991	0.857609	0.912582	4.32887	0	0.0950071	0	0	0.103901	0	0.121419	0	0	0	0.103787	0	0	0	0	0	0.110769	0.0933779	0	0	0	0	0.124547	0.0881394	0	0	0	0.095389	0	0.0996216	0	0.107082	0	0	0.309132	0.085385	0
hsa-miR-26b-3p	9.94055	5.3174	67.73	12.7374	3.671	0.000132388	0.00146231	Up	9.13959	0.0536005	12.2478	0.0389989	0.552496	0.475036	0.612412	0.613401	0.311704	1.0464	1.09277	0.380702	1.17344	0.710649	0.518935	0.578125	0.505785	0.0950954	0.545675	0.196218	0.886154	0.0933779	0.579014	0.664997	0.560335	0.649002	0.622734	0.352558	0.494917	0.256945	0.850327	0.381556	0.507707	0.398486	0.678069	0.107082	0.873852	0.0931839	0.721308	0.34154	0.383786
NC_000001.11_2943	9.04057	4.44461	66.4901	14.9597	3.90301	0.000160801	0.00176008	Up	3.07541	0.107201	9.07779	4.44587	0.276248	0.760057	0.787386	0.613401	0.831212	0.392401	0.971351	0.0951755	1.28011	0.355324	0.830296	1.0599	0.505785	0.760763	0.454729	0.196218	1.32923	0.0933779	0.193005	0	0.0933892	0.0927146	0.373641	0.352558	0.593901	0.428242	0.0850327	0.286167	0.203083	0.398486	0.169517	0.214165	0.349541	0.186368	0.309132	0	1.63109
NC_000008.11_19221	5.13206	0.2275	66.439	292.04	8.19002	2.06e-09	7.14e-08	Up	2.42567	0.0536005	9.46203	4.71886	0	0	0	0	0	0	0	0	0	0	0	0	0.202314	0.0950954	0.0909459	0	0	0.0933779	0	0	0.0933892	0	0	0	0	0	0	0	0	0	0	0	0	0	0	0	0
NC_000015.10_29323	10.7737	6.39842	65.4645	10.2314	3.35493	0.00120629	0.00941295	Up	6.54065	0	1.39289	6.8248	0.460413	1.04508	0.612412	1.12457	1.03901	1.0464	0.485675	1.14211	0.533381	2.13195	1.03787	0.578125	0.404628	0	1.27324	0.588653	1.55077	0.747023	0.482512	0.0949996	0.466946	0.278144	0.498188	0.705115	0.593901	0.428242	0.680262	0.190778	0.203083	0.398486	0.423793	0.749576	0.17477	0.838655	1.33957	0.34154	0.959466
hsa-miR-1271-5p	5.06348	0.277361	64.8899	233.955	7.87009	6.35e-07	1.36e-05	Up	0.996259	0.0536005	11.3352	4.21188	0	0	0.0874874	0	0.311704	0	0.242838	0	0	0.118441	0	0	0	0	0.181892	0	0	0	0	0	0	0	0	0	0	0	0	0.095389	0	0	0	0	0	0	0	0.085385	0
NC_000001.11_1117	4.73881	0	63.9739	Inf	Inf	1.43e-06	2.82e-05	Up	0.173262	0	15.5619	2.41793	0	0	0	0	0	0	0	0	0	0	0	0	0	0	0	0	0	0	0	0	0	0	0	0	0	0	0	0	0	0	0	0	0	0	0	0	0
hsa-miR-345-5p	17.7346	14.2717	61.0197	4.27556	2.09611	0.0268347	0.108009	Up	3.42193	0	10.999	2.65192	1.84165	1.99515	1.22482	1.32904	7.89651	0.1308	1.45703	0.571053	1.28011	1.53974	1.76438	1.34896	0.910414	0.855859	1.45513	0.392435	1.32923	0.46689	0.579014	1.80499	1.49423	0.834432	0.747281	0.528836	0.890851	1.54167	0.340131	1.24006	0.507707	1.99243	0.847586	0.642494	0.786467	0.838655	1.75175	1.02462	10.9379
hsa-miR-485-5p	5.87983	1.65105	58.7395	35.577	5.15287	5.08e-05	0.000664634	Up	8.48986	0	10.0864	0.155995	0.0920826	0.0950071	0.0874874	0.204467	0.935113	0	0.242838	0	0.426705	0.236883	0.622722	0.0963542	0.101157	0	1.63703	0	0.221539	0	0	0.0949996	0	0	0	0.0881394	0.0989835	0.256945	0	0.095389	0.101541	0.0996216	0	0.214165	0	0	0.412176	0.085385	0
hsa-miR-196b-5p	5.60834	1.44111	57.6986	40.0375	5.32328	1.38e-05	0.000214926	Up	6.80055	0.0536005	1.58501	5.14785	0.0920826	0.760057	0.437437	0.102234	0.207803	0.1308	0	0	0.533381	0	0	0	0.303471	0.285286	0.0909459	0.0981088	0.110769	0	0	0.0949996	0.186778	0	0	0.0881394	0.197967	0.342593	0	0.095389	0	0.0996216	0	0	0.436926	0.0931839	0	0.085385	1.91893
hsa-let-7b-3p	7.85705	3.98054	56.3135	14.1472	3.82245	0.000161655	0.00176146	Up	6.97381	0.107201	6.05186	2.33993	0.828744	0.475036	0.437437	0.511168	0.72731	0.654002	0.849932	0.380702	0.533381	0.592207	0.934083	0.867188	0.202314	0.475477	0.272838	0.490544	0.332308	0	0.289507	0.189999	0	0.278144	0.747281	0.264418	0.29695	0.428242	0	0.190778	0.203083	0.398486	0.254276	0.107082	0.436926	0.186368	0.309132	0.085385	0.671626
NC_000015.10_29259	3.76648	0	50.8474	Inf	Inf	3.53e-08	1.01e-06	Up	0.0433156	0	6.82035	4.87486	0	0	0	0	0	0	0	0	0	0	0	0	0	0	0	0	0	0	0	0	0	0	0	0	0	0	0	0	0	0	0	0	0	0	0	0	0
hsa-miR-31-5p	6.19558	2.65489	50.4542	19.0043	4.24825	5.26e-05	0.000683283	Up	7.75349	0.214402	0.0960613	3.78289	0.276248	0.190014	0.0874874	0.920102	0.311704	0.261601	0.121419	0.190351	0.533381	0.355324	0.103787	0	0.606942	0.380382	0.727567	0.196218	0.553847	0.373512	0.386009	0.189999	0.186778	0.370859	0.871828	0.264418	0.0989835	0.256945	0.255098	0.095389	0.609248	0.199243	0.169517	0.214165	0.262156	0.0931839	0.103044	0.34154	0
NC_000005.10_12218	6.6175	3.13164	50.1907	16.027	4.00243	8.86e-05	0.00106871	Up	7.40697	0.214402	3.55427	2.10594	0.552496	0.285021	0.34995	0.204467	0.311704	0.261601	0.607094	0.951755	0.213352	0.355324	0.103787	0.578125	0.606942	0.0950954	0.272838	1.0792	0.110769	0	0.289507	0.189999	0.560335	0.185429	0.622734	0.176279	0.197967	0.428242	0.170065	0.190778	0.304624	0.199243	0.423793	0.214165	0.262156	0.372736	0.618264	0.085385	0.0959466
NC_000018.10_33010	3.71704	0.0332431	49.7645	1496.99	10.5478	1.37e-15	2.21e-13	Up	5.02461	0.750408	0.720459	3.2369	0	0	0	0	0	0	0	0	0	0	0	0	0	0	0.0909459	0	0	0	0	0	0.0933892	0	0	0	0	0	0	0	0	0	0	0	0	0	0	0	0
hsa-miR-331-3p	10.2071	7.0943	49.1166	6.92339	2.79148	0.00885564	0.047304	Up	2.12246	0.0536005	4.32276	4.67986	0.184165	0.475036	0.524924	0.920102	0.72731	0.784802	0.849932	0.380702	0.426705	0.236883	0.207574	0.289063	0.606942	0.950954	0.545675	0.784871	0.664616	0.653645	0.579014	0.664997	0.747113	0.556288	0	1.14581	1.28679	1.28473	0.680262	0.667723	0.710789	1.19546	0.339035	0.642494	0.961237	0.465919	0.927396	0.85385	0.863519
NC_000022.11_37113	3.65033	0.0525547	48.6225	925.179	9.85359	5.99e-15	7.62e-13	Up	4.89466	0	4.27473	3.3539	0	0	0	0	0	0	0	0	0	0	0	0	0	0	0	0	0	0.0933779	0	0	0	0	0	0.0881394	0	0	0	0	0	0	0	0	0	0	0	0	0
hsa-miR-7975	3.58539	0.0615469	47.6334	773.937	9.59607	2.91e-12	1.96e-10	Up	7.01713	0.428804	0.336214	2.96391	0	0	0	0	0	0	0	0	0	0	0	0	0	0.0950954	0	0	0	0	0.0965023	0.0949996	0	0	0	0	0	0	0	0	0	0	0	0	0	0	0	0	0
hsa-miR-151b	6.97251	3.81167	46.4831	12.195	3.60821	0.000404014	0.00374448	Up	6.1075	0	2.92987	3.08091	0.184165	0.285021	1.13734	0.817868	0.623409	0.654002	0.121419	0.0951755	0.320029	0.710649	0.622722	0.385417	0.505785	0	0	0	0	0.560267	0.289507	0.189999	0.0933892	0	0.996375	0.176279	0.29695	0.0856484	0.510196	0.190778	0	0.896594	0	0.856659	0.699082	0.186368	0.824352	0.68308	0.0959466
hsa-miR-141-3p	4.27104	0.9025	46.3778	51.3881	5.68336	0.000655691	0.00564454	Up	11.6519	0.0536005	3.07396	0	0.0920826	0.190014	0.0874874	0.102234	0	0	0.242838	0	0.106676	0	0	0.0963542	0.101157	0.0950954	0.0909459	0.0981088	0	0.280134	0	0.189999	0.0933892	0	0.249094	0.176279	0	0.0856484	0.255098	0.286167	0	0	0.169517	0	0.0873852	0	0.103044	0.085385	0.0959466
hsa-miR-191-3p	4.71331	1.49069	44.9961	30.1847	4.91575	0.010623	0.0535357	Up	0	0	14.3131	0	0.0920826	0.190014	0.0874874	0.306701	0.207803	0	0	0	0.106676	0.236883	0	0.192708	0.101157	0.380382	0.363784	0.196218	0.221539	0.186756	0.0965023	0.0949996	0.0933892	0.185429	0.124547	0	0	0.0856484	0.0850327	0.190778	0.101541	0	0.0847586	0.107082	0	0	0.618264	0.17077	0.0959466
hsa-miR-222-5p	4.32399	1.134	44.1988	38.9759	5.28451	0.00252101	0.0176763	Up	2.90214	0	0.0480306	5.84983	0.276248	0	0.0874874	0.102234	0	0.523202	0.121419	0	0.106676	0	0	0.192708	0.101157	0	0.0909459	0.196218	0	0.186756	0.193005	0.0949996	0.280167	0	0.249094	0.176279	0.197967	0.0856484	0	0.095389	0	0	0	0	0.262156	0	0.103044	0.085385	0.0959466
hsa-miR-6780b-5p	3.26692	0.018979	43.8662	2311.3	11.1745	6e-13	4.68e-11	Up	6.6706	0	4.89912	1.32596	0	0	0	0	0	0	0	0	0	0	0	0.0963542	0	0	0	0	0	0	0	0	0	0	0	0	0	0	0	0	0	0	0	0	0	0	0	0	0
hsa-miR-503-5p	7.62098	4.93065	41.2501	8.36606	3.06455	0.0044237	0.0279398	Up	4.37487	0	2.06532	3.5489	0.460413	1.04508	0.34995	0.102234	1.03901	0.523202	0.364257	0.951755	0.960086	0.473766	0.726509	0.674479	0.404628	0.475477	0.818513	0.392435	0.996924	0	0.772019	0	0.933892	0.370859	0.498188	0.264418	0.197967	0.599539	0.0850327	0.572334	0.406165	0.498108	0.339035	0.107082	0.436926	0.652287	0.206088	0.426925	2.30272
NC_000001.11_1689	5.81373	2.99767	41.0146	13.6821	3.77422	0.000305845	0.00297124	Up	8.40322	0.0536005	0	2.37893	0.184165	1.04508	0.262462	0.408934	0.623409	0.261601	0.242838	0.190351	0.213352	0.118441	0.311361	0.0963542	0.606942	0.380382	0.454729	0.588653	0.553847	0.560267	0.386009	0.0949996	0.560335	0.278144	0	0.264418	0.0989835	0.342593	0.510196	0	0	0.498108	0.0847586	0.428329	0.436926	0.372736	0	0.17077	0.191893
NC_000023.11_37252	2.98317	0	40.2728	Inf	Inf	4.9e-09	1.62e-07	Up	0.0866312	0.107201	7.01247	2.69092	0	0	0	0	0	0	0	0	0	0	0	0	0	0	0	0	0	0	0	0	0	0	0	0	0	0	0	0	0	0	0	0	0	0	0	0	0
NC_000012.12_25595	5.01379	2.20895	40.0743	18.1418	4.18125	0.000829432	0.00682447	Up	0.129947	0.268003	2.54562	4.52387	0	0.0950071	0.437437	0.204467	0.207803	0	0.364257	0.666229	0	0	0.103787	0	0.404628	0.190191	0.272838	0	0.332308	0.0933779	1.64054	0	0	0	0.373641	0	0.0989835	0.171297	0	0	0.101541	0.697351	0	0.107082	0	0.186368	0	0.17077	0
NC_000005.10_11400	3.11732	0.230049	39.2082	170.435	7.41307	6.06e-09	1.98e-07	Up	1.25615	0.107201	6.05186	2.41793	0.0920826	0	0	0.102234	0	0	0	0	0	0	0.103787	0.289063	0	0	0	0.0981088	0.110769	0	0	0	0	0	0	0	0	0.0856484	0	0	0.101541	0	0	0	0	0.0931839	0	0	0
hsa-miR-628-3p	6.50192	3.98194	38.0016	9.54349	3.25452	0.00589902	0.0348042	Up	0.0433156	0.107201	10.951	0.272992	0.552496	0.380029	0.0874874	0.511168	0.415606	0.392401	0.849932	0.285527	0.533381	0.473766	0.622722	0.0963542	0.404628	0.380382	0.636621	0.294326	0.443077	0.560267	0.289507	0.664997	0.373557	0.370859	0.373641	0.616976	0.494917	0.428242	0.255098	0.286167	0.203083	0.498108	0.169517	0.535412	0.17477	0.465919	0.309132	0.597695	0.671626
hsa-miR-340-3p	9.88139	7.72263	36.8659	4.77375	2.25512	0.0184772	0.0795309	Up	6.71392	0.107201	4.51488	0.0389989	0.736661	0.855064	0.612412	0.511168	0.935113	0.523202	1.9427	0.85658	2.13352	1.06597	1.86817	0.192708	0.606942	0.950954	1.81892	1.0792	0.996924	1.12053	0.772019	1.045	0.653724	0.927146	0.747281	0.528836	0.890851	0.342593	0.0850327	0.667723	0.406165	0.59773	0.847586	0.214165	0.436926	0.465919	0.206088	0.34154	0.383786
hsa-miR-18a-3p	4.20582	1.59926	36.7878	23.003	4.52375	4.22e-05	0.00056316	Up	2.64225	0.107201	3.55427	2.61292	0	0.380029	0	0.306701	0.519507	0	0.242838	0.0951755	0	0	0.103787	0.0963542	0.101157	0.285286	0.181892	0.196218	0.443077	0	0.193005	0.189999	0.0933892	0	0	0.176279	0.197967	0.0856484	0.0850327	0.095389	0	0.0996216	0	0	0.349541	0	0	0.51231	1.72704
NC_000017.11_32744	7.86827	5.5722	36.5692	6.56281	2.71431	0.01281	0.0605279	Up	1.16952	0.214402	4.94715	2.30093	1.38124	1.04508	0.34995	0.511168	1.03901	0.784802	0.728513	0.951755	0.85341	1.18441	0.726509	0.963542	0.606942	0	1.36419	1.27541	2.32616	0.373512	0.289507	0.474998	0.373557	0.185429	0.124547	0.0881394	0.0989835	0.256945	0.425164	0.095389	0.609248	0.199243	0.169517	1.17791	0	0.931839	1.23653	0.34154	0.575679
NT_187562.1_39840	10.7476	8.69764	36.3716	4.18177	2.06412	0.0313166	0.122979	Up	0.0433156	0	11.5274	0	0.276248	1.90014	1.57477	0	1.24682	0	0.849932	0	1.8135	2.36883	1.34923	0.0963542	0.809257	0.285286	2.1827	3.72814	1.10769	0	1.06153	0.0949996	0.466946	0.185429	0.249094	0	0.791868	0.856484	0	1.04928	0.609248	1.29508	0	0.107082	0	0.931839	1.03044	0.085385	0.191893
hsa-miR-93-3p	4.52592	2.0388	35.6149	17.4685	4.12669	0.000130238	0.00145182	Up	4.80803	0	6.62823	0	0.36833	0.380029	0.262462	0.102234	0.207803	0.1308	0.121419	0.380702	0.533381	0.236883	0	0	0	0.380382	0.181892	0.196218	0	0	0	0	0.186778	0	0	0.0881394	0.197967	0.0856484	0.255098	0.095389	0.101541	0.199243	0.593311	0.214165	0.0873852	0.279552	0.51522	0.17077	0.863519
NC_000022.11_37113*	7.97948	5.841	34.7104	5.94255	2.57108	0.0489986	0.17776	Up	4.80803	1.12561	0.0960613	0.116997	0.828744	0.950071	0.962361	1.32904	1.03901	1.0464	0.607094	0.475878	0.533381	1.30286	0.311361	0.481771	0.708099	0.285286	0.636621	0.784871	0.332308	0.373512	0.579014	0.379999	0.373557	0.556288	0.996375	0.705115	0.395934	0.599539	0.680262	0	0.101541	0.398486	0.847586	0.535412	0.524311	0.745471	0.927396	0.597695	1.05541
NC_000011.10_24045	2.68659	0.136419	34.5637	253.364	7.98507	1.07e-09	4.03e-08	Up	1.42941	0.107201	3.36214	2.96391	0	0	0	0.102234	0	0	0	0	0	0	0.103787	0.0963542	0.101157	0	0	0	0	0	0	0.189999	0	0	0	0	0	0	0	0	0	0	0	0	0	0	0	0	0
hsa-miR-1260a	2.53708	0.0193885	34.0083	1754.04	10.7765	1.67e-06	3.21e-05	Up	7.92675	0	1.05667	1.05297	0	0	0	0	0	0	0	0	0	0	0.103787	0	0	0	0	0	0	0	0	0	0	0	0	0	0	0	0	0	0	0	0	0	0	0	0	0	0
NC_000019.10_34157	2.43977	0.0393463	32.4451	824.603	9.68756	0.000345013	0.00328272	Up	0	0.214402	9.17385	0	0	0	0	0	0	0	0.121419	0	0	0	0	0	0	0	0	0	0.110769	0	0	0	0	0	0	0	0	0	0	0	0	0	0	0	0	0	0	0	0
NC_000018.10_33546	2.74633	0.44183	31.5526	71.4134	6.15812	0.00673526	0.039206	Up	10.2658	0	0	0	0	0	0	0	0.103901	0.261601	0	0.0951755	0	0.118441	0	0	0.101157	0	0.0909459	0.0981088	0	0	0.0965023	0	0	0.0927146	0.124547	0	0.0989835	0.0856484	0	0	0	0	0	0	0.0873852	0.186368	0.103044	0	0.0959466
NC_000023.11_37295	5.03338	2.95695	30.9887	10.48	3.38956	0.0215818	0.0900111	Up	0.0866312	1.28641	2.59365	0.155995	0	0.0950071	0.262462	0.511168	0.311704	0.1308	0.485675	0.571053	0.213352	0.947532	0.415148	0.674479	0.303471	0.285286	0.545675	0.294326	0	0.280134	0.386009	0	0.0933892	0.0927146	0.249094	0.0881394	0.395934	0.599539	0	0.476945	0.304624	0.0996216	0.0847586	0.214165	0.262156	0.465919	0.206088	0.256155	0.191893
NC_000023.11_39047	9.10509	7.39752	30.4498	4.11622	2.04132	0.0361392	0.138398	Up	0	0.160802	8.45339	0.194994	1.74957	0.760057	0.612412	0.306701	1.97413	0.784802	0.971351	1.14211	0.746733	0.710649	1.76438	1.44531	0.910414	0.665668	0.636621	2.55083	0.221539	0.280134	1.06153	0.379999	0.373557	0	0.871828	0.176279	0.494917	0.856484	0.425164	0.286167	0.710789	0.298865	0.339035	1.07082	0.349541	0.652287	0.51522	0.426925	0.479733
NC_000018.10_32992	6.00001	4.06159	30.2302	7.44294	2.89587	0.0100993	0.0523133	Up	0.173262	0.268003	5.3314	1.40396	0.552496	0.570043	0.612412	0.204467	1.24682	0.915603	0.242838	0.380702	0.426705	0.82909	0.518935	0.481771	0.101157	0.380382	0.181892	1.37352	0.775385	0	0.386009	0.189999	0.560335	0.185429	0.249094	0.0881394	0.395934	0.256945	0.170065	0.190778	0.609248	0.199243	0.339035	0.642494	0.17477	0.652287	0.618264	0.256155	0.383786
hsa-miR-1273h-3p	4.23767	2.18495	29.8967	13.683	3.77432	0.0125318	0.0597581	Up	0	0	9.51006	0	0.36833	0.0950071	0.34995	0	0.831212	0	0.121419	0.0951755	0.533381	0.710649	0.415148	0.578125	0.606942	0.0950954	0.636621	0.196218	0.332308	0.0933779	0	0.0949996	0.0933892	0.0927146	0.249094	0.0881394	0.197967	0.256945	0	0.095389	0.203083	0.498108	0.169517	0.214165	0.17477	0.186368	0.103044	0	0.28784
NC_000003.12_8913	3.61828	1.55798	29.372	18.8527	4.2367	8.44e-05	0.00103057	Up	3.16204	0	1.63304	2.41793	0.184165	0	0.174975	0.102234	0.207803	0.523202	0	0.190351	0.106676	0.236883	0.103787	0.0963542	0.303471	0.190191	0.0909459	0.392435	0.221539	0	0	0.284999	0.0933892	0.278144	0.249094	0.352558	0.0989835	0.342593	0.170065	0	0.101541	0.398486	0.0847586	0	0.17477	0.0931839	0.206088	0.085385	0.191893
NC_000002.12_3497	2.16256	0	29.1946	Inf	Inf	1.43e-10	6.54e-09	Up	1.55936	0.107201	1.82516	2.80792	0	0	0	0	0	0	0	0	0	0	0	0	0	0	0	0	0	0	0	0	0	0	0	0	0	0	0	0	0	0	0	0	0	0	0	0	0
hsa-miR-4485-3p	2.2663	0.181061	28.3318	156.477	7.28981	1.77e-08	5.34e-07	Up	3.24867	0	1.44092	2.30093	0	0	0	0	0	0	0	0	0	0	0.207574	0	0.101157	0	0.0909459	0.0981088	0.110769	0	0	0	0	0	0	0	0	0	0	0	0	0	0	0	0	0	0	0.085385	0.0959466
hsa-miR-504-5p	2.37251	0.361339	27.5121	76.1395	6.25057	0.000289496	0.00282375	Up	1.73262	0.107201	6.48413	0	0.184165	0	0.0874874	0.102234	0.103901	0.1308	0.121419	0	0.106676	0	0	0	0	0	0	0	0.110769	0	0	0	0.186778	0	0	0	0.0989835	0	0.255098	0	0.101541	0	0.0847586	0	0.0873852	0	0	0	0
NC_000015.10_29984	2.25142	0.258285	27.1656	105.177	6.71667	0.00870223	0.0468835	Up	0	0	0	4.52387	0	0	0	0.204467	0	0	0	0	0	0	0	0	0.202314	0	0	0	0	0.186756	0	0	0.0933892	0.0927146	0	0	0	0	0.0850327	0	0	0.0996216	0	0	0	0	0	0	0
hsa-miR-92a-1-5p	2.1293	0.181964	26.471	145.474	7.18461	1.49e-06	2.89e-05	Up	4.54814	0.107201	0.0480306	1.75495	0.0920826	0.0950071	0	0	0	0	0	0	0	0	0	0	0	0.0950954	0	0	0	0	0	0.0949996	0	0	0	0	0.0989835	0.0856484	0	0	0	0	0	0	0	0.0931839	0	0	0
hsa-miR-3161	1.97959	0.0361295	26.2729	727.187	9.50618	0.00176824	0.0133251	Up	0	0	8.35733	0	0	0	0	0	0	0	0	0	0	0	0	0	0	0	0	0	0	0	0	0	0	0	0	0	0	0	0	0	0	0	0	0	0	0	0	0	0
hsa-miR-500a-5p	5.26565	3.60631	26.0075	7.21166	2.85033	0.017194	0.0742721	Up	1.29947	0	0	3.66589	0.460413	0.190014	0.262462	0.408934	0.207803	0.261601	0.242838	0.285527	0.640057	0.82909	0.207574	0.192708	0.202314	0.285286	0.272838	0.0981088	0.332308	0.186756	0	0.379999	0.653724	0.370859	0.498188	0.264418	0.0989835	0.428242	0.0850327	0.381556	0.304624	0.498108	0.169517	0.749576	0.349541	0.372736	0.721308	0.768465	0.191893
NC_000005.10_13238	2.15243	0.245291	25.9917	105.963	6.72741	0.00180013	0.0135234	Up	0	0	1.48895	3.5489	0	0.285021	0	0	0.207803	0	0	0.0951755	0.106676	0	0.103787	0	0	0	0.181892	0	0.221539	0.0933779	0	0	0	0	0	0	0	0	0	0	0	0	0	0	0	0	0	0	0
hsa-miR-224-5p	2.85804	1.01104	25.9456	25.6623	4.68158	0.000745736	0.00626366	Up	6.32408	0	1.92123	0.0779977	0	0.190014	0.0874874	0	0.207803	0.1308	0	0.0951755	0.426705	0	0.103787	0	0.202314	0	0.0909459	0.294326	0	0	0	0	0.466946	0.0927146	0.124547	0.0881394	0.395934	0.0856484	0	0	0.101541	0	0.0847586	0.214165	0.0873852	0.279552	0	0.085385	0.28784
hsa-miR-4755-5p	2.13693	0.239225	25.8582	108.091	6.75611	0.0072547	0.0416844	Up	0.0433156	0.0536005	0	4.13388	0.0920826	0	0	0	0.103901	0	0	0.0951755	0	0	0.103787	0	0	0	0	0	0	0	0	0.0949996	0	0	0	0	0	0	0	0.095389	0	0	0	0	0	0	0	0.085385	0.479733
NT_187585.1_39972>NC_000011.10_22716	1.94429	0.038994	25.7605	660.625	9.36769	0.00250097	0.017638	Up	0	0	0	4.28987	0	0	0	0	0	0	0	0	0	0	0	0	0	0	0.0909459	0	0	0	0	0	0	0	0	0	0	0	0	0	0	0	0	0.107082	0	0	0	0	0
hsa-miR-6803-3p	1.87247	0.0363665	24.8237	682.599	9.41489	0.0026211	0.018051	Up	0	0	0	4.13388	0	0	0	0	0	0	0	0	0	0	0	0	0	0	0	0	0	0	0	0.0949996	0	0	0	0	0	0	0	0	0	0	0	0	0	0	0	0	0.0959466
NC_000001.11_1000>NW_003315906.1_39684>NW_003315906.1_39683>NC_000001.11_999	1.85123	0.016441	24.7861	1507.58	10.558	2.81e-07	6.6e-06	Up	0.0433156	0.160802	2.06532	2.57392	0	0	0	0	0	0	0	0	0	0	0	0	0	0	0	0	0	0	0	0	0	0	0	0	0	0	0	0	0	0	0	0	0.0873852	0	0	0	0
NC_000015.10_29268*	1.92756	0.110143	24.6452	223.756	7.80578	9.4e-05	0.0011148	Up	0	0	2.40153	2.84692	0	0	0	0	0	0	0	0	0	0	0	0.0963542	0	0	0.0909459	0	0	0.0933779	0	0	0	0	0	0	0	0	0	0	0	0	0	0	0	0	0	0.085385	0.0959466
NC_000012.12_25600	1.88666	0.0746856	24.5364	328.529	8.35988	5.02e-10	2.03e-08	Up	1.3861	0.750408	1.39289	0.545984	0	0	0	0	0	0	0	0.0951755	0	0.118441	0	0	0	0	0	0	0	0	0	0	0	0	0	0	0	0	0	0	0	0	0	0	0	0	0	0.085385	0
NC_000022.11_36904>NC_000022.11_36903	1.81358	0	24.4833	Inf	Inf	0.000215629	0.0022196	Up	0	0.160802	0	3.62689	0	0	0	0	0	0	0	0	0	0	0	0	0	0	0	0	0	0	0	0	0	0	0	0	0	0	0	0	0	0	0	0	0	0	0	0	0
hsa-miR-3120-5p	4.21944	2.63022	24.0847	9.15691	3.19486	0.00209592	0.0154104	Up	5.2845	0.107201	1.92123	0	0.36833	0.285021	0.524924	0	0.72731	0.261601	0.485675	0.285527	0.213352	0.473766	0.311361	0.481771	0.404628	0.380382	0.181892	0.294326	0.553847	0	0.0965023	0.0949996	0.280167	0.0927146	0.249094	0.0881394	0.0989835	0.342593	0.255098	0.190778	0	0.0996216	0.0847586	0.535412	0.349541	0.372736	0.206088	0.256155	0.191893
NC_000016.10_30910	1.86702	0.101429	23.9369	235.996	7.88262	0.00443812	0.0279579	Up	0.0433156	0	0.0480306	3.93888	0	0	0	0	0	0	0.121419	0	0	0	0.103787	0	0	0	0	0	0	0	0	0	0	0.0927146	0	0	0	0	0	0	0	0.0996216	0	0	0.0873852	0	0	0	0
NC_000005.10_13033	3.21202	1.60875	23.253	14.4541	3.85341	0.0115651	0.0564577	Up	0	0	7.39672	0	0	0	0.0874874	0.204467	0.415606	0.523202	0	0.380702	0	0.473766	0.311361	0.0963542	0.101157	0	0.0909459	0.294326	0.886154	0	0.193005	0	0	0	0.124547	0	0.0989835	0	0	0	0	0.0996216	0.169517	0.321247	0	0.186368	0.309132	0.085385	0.28784
NC_000017.11_32340	6.77239	5.45787	23.2039	4.25146	2.08796	0.038401	0.145827	Up	4.07167	0	0.0480306	1.75495	0.460413	0.475036	0.437437	0.613401	1.03901	0.915603	0.485675	0.951755	0.213352	1.77662	0.518935	0.674479	0.505785	0.855859	0.454729	0.981088	1.55077	0.653645	0.675516	0.0949996	0.747113	0.463573	0.373641	0.440697	0.395934	0.770835	0.93536	0.476945	0.304624	0.796973	0.339035	0.642494	0.436926	0.559103	0.824352	0.51231	0.575679
hsa-miR-412-5p	1.88201	0.213514	22.7383	106.495	6.73464	2.29e-05	0.000331067	Up	3.81177	0	3.50624	0	0	0	0	0	0.415606	0	0	0	0	0	0.103787	0	0	0	0.181892	0	0.110769	0	0	0	0.0933892	0	0	0	0	0	0	0	0	0	0	0	0	0	0.103044	0	0
NC_000011.10_23200	1.65641	0	22.3616	Inf	Inf	6.68e-05	0.000849932	Up	1.25615	0	0	3.08091	0	0	0	0	0	0	0	0	0	0	0	0	0	0	0	0	0	0	0	0	0	0	0	0	0	0	0	0	0	0	0	0	0	0	0	0	0
hsa-miR-3177-3p	2.39493	0.799132	22.3424	27.9583	4.80521	0.00835535	0.0455216	Up	0	0.0536005	6.82035	0	0.0920826	0.0950071	0.262462	0	0.207803	0	0.121419	0.190351	0	0	0.207574	0	0.101157	0.0950954	0.272838	0.0981088	0	0	0	0.0949996	0	0	0.124547	0	0	0	0.255098	0	0.101541	0	0	0.107082	0	0	0	0.085385	0.0959466
hsa-miR-150-3p	3.42278	1.92092	22.196	11.5549	3.53043	0.0128362	0.0605279	Up	0	0	7.0605	0	0.276248	0.285021	0.174975	0.511168	0	0.1308	0.242838	0	0.320029	0	0.103787	0.192708	0.505785	0	0.181892	0	0.996924	0.0933779	0	0.0949996	0.186778	0.185429	0.373641	0.352558	0	0.51389	0.0850327	0.190778	0.203083	0.0996216	0	0	0.436926	0.372736	0.103044	0.256155	0
hsa-miR-214-5p	3.67269	2.19112	22.1923	10.1283	3.34032	0.00800995	0.0443389	Up	0	0	1.2488	3.04191	0.276248	0.190014	0.174975	0.204467	0	0.1308	0.364257	0.0951755	0.426705	0	0	0.0963542	0.303471	0	0.727567	0.0981088	0.664616	0.373512	0.193005	0.379999	0.186778	0.463573	0	0.264418	0.0989835	0.342593	0.170065	0.095389	0.406165	0.0996216	0.423793	0.321247	0.17477	0	0.824352	0.17077	0.191893
NC_000009.12_20056	1.75084	0.133267	21.9705	164.861	7.36511	0.000251302	0.00249139	Up	0	0.107201	1.20077	2.72992	0	0	0.0874874	0	0	0	0	0	0.106676	0	0	0	0	0	0.0909459	0	0	0	0.0965023	0	0	0	0	0	0	0	0	0	0.101541	0	0	0	0.0873852	0	0	0	0
NC_000017.11_31557	1.60804	0	21.7085	Inf	Inf	0.000375836	0.00351022	Up	0	0.107201	0	3.3149	0	0	0	0	0	0	0	0	0	0	0	0	0	0	0	0	0	0	0	0	0	0	0	0	0	0	0	0	0	0	0	0	0	0	0	0	0
hsa-miR-3909	2.03884	0.465383	21.707	46.6433	5.5436	1.25e-06	2.5e-05	Up	1.55936	0	3.89048	0.779977	0	0.0950071	0.0874874	0	0	0	0	0	0.106676	0	0	0	0	0	0.0909459	0.0981088	0.221539	0.0933779	0	0.0949996	0.0933892	0	0	0	0.29695	0.0856484	0	0	0.101541	0	0.0847586	0	0	0.186368	0	0	0.0959466
hsa-miR-654-5p	4.20168	2.81331	21.5563	7.66228	2.93777	0.0131373	0.0614682	Up	0.0866312	0	6.77232	0	0.184165	0.190014	0.174975	0.102234	1.45462	0	0.364257	0	0.640057	0.82909	0.622722	0	0	0.0950954	0.727567	0.294326	0.332308	0.0933779	0.0965023	0	0.186778	0	0.124547	0.0881394	0.791868	0.256945	0	0.190778	0	0.199243	0	0.107082	0	0.279552	1.33957	0.256155	0
hsa-miR-371b-5p	1.69359	0.105464	21.5451	204.288	7.67446	0.00647747	0.0378479	Up	0	0	0	3.58789	0.0920826	0	0.0874874	0	0	0	0	0	0	0	0	0	0.101157	0.0950954	0	0	0	0	0	0	0	0	0	0	0	0.171297	0	0	0	0	0	0	0	0	0	0	0
hsa-miR-6516-3p	1.75099	0.167465	21.5451	128.654	7.00736	0.0084217	0.0457146	Up	0	0	0	3.58789	0	0	0	0.102234	0	0	0	0	0	0	0	0.0963542	0.101157	0	0.272838	0	0	0	0.0965023	0	0	0.0927146	0	0	0	0.0856484	0	0	0	0	0	0	0	0	0	0	0
hsa-miR-203b-5p	2.48519	1.00362	21.0048	20.929	4.38743	0.00020961	0.00216686	Up	3.50856	0	0.0480306	1.67695	0	0.190014	0.174975	0.204467	0.103901	0	0	0.0951755	0.426705	0.118441	0	1.0599	0.303471	0.190191	0	0.0981088	0	0.0933779	0.0965023	0	0.280167	0.185429	0.124547	0.0881394	0	0	0	0	0	0.0996216	0	0.107082	0	0	0	0.085385	0
hsa-miR-1538	1.5597	0.0178026	20.8334	1170.25	10.1926	0.000442158	0.00405144	Up	0	0	0.816521	3.04191	0	0	0	0	0	0	0	0	0	0	0	0	0	0	0	0.0981088	0	0	0	0	0	0	0	0	0	0	0	0	0	0	0	0	0	0	0	0	0
hsa-miR-5010-5p	1.83333	0.327276	20.659	63.1242	5.98012	0.00502901	0.0305658	Up	0.0433156	0.107201	5.9558	0	0	0	0	0	0.311704	0	0	0	0.320029	0.118441	0	0.0963542	0.101157	0	0.0909459	0	0	0	0.0965023	0	0	0	0	0	0	0	0	0	0	0	0	0	0	0	0	0	0.575679
NC_000003.12_8189	2.29541	0.837998	20.5131	24.4787	4.61345	0.000677206	0.00580909	Up	0	0	2.3535	2.18394	0.276248	0.0950071	0.262462	0.102234	0.623409	0	0	0.190351	0	0.118441	0.207574	0.0963542	0.101157	0.190191	0.0909459	0	0	0	0	0	0	0.278144	0.124547	0	0	0.0856484	0	0	0.203083	0.199243	0.0847586	0	0	0	0	0	0.28784
hsa-miR-5701	1.54421	0.0335723	20.4271	608.451	9.249	0.000595935	0.00522563	Up	5.93424	0.107201	0.0480306	0.0389989	0	0	0	0	0	0	0	0	0	0	0	0	0	0	0	0	0	0	0	0	0	0	0	0	0	0	0	0	0	0	0	0	0	0	0	0	0
NC_000005.10_12445	1.54029	0.0348063	20.3588	584.916	9.19209	0.00257389	0.0178402	Up	0	0	0.144092	3.3149	0	0	0	0	0	0	0	0	0	0	0	0	0	0	0	0	0	0	0	0	0	0	0	0	0	0	0	0	0	0	0	0	0	0	0	0	0
hsa-miR-1269b	1.42887	0	19.2897	Inf	Inf	1.79e-05	0.000265306	Up	4.85135	0	1.39289	0	0	0	0	0	0	0	0	0	0	0	0	0	0	0	0	0	0	0	0	0	0	0	0	0	0	0	0	0	0	0	0	0	0	0	0	0	0
hsa-miR-493-3p	4.65487	3.4899	19.2171	5.5065	2.46114	0.0144832	0.0654858	Up	3.03209	0	3.07396	0.0389989	0	0.66505	0.0874874	0.102234	1.03901	0.1308	0.364257	0.0951755	0	1.4213	0.518935	0	0.202314	0.570573	1.90986	0.392435	0.443077	0.0933779	0	0	0.0933892	0	0	0.0881394	0.593901	0.342593	0	0.095389	0.203083	0.398486	0	0.428329	0.0873852	0.0931839	0.721308	0.085385	0
NC_000010.11_21995	1.51577	0.136016	18.7627	137.945	7.10795	4.45e-05	0.00058856	Up	3.46525	0.482405	0	0	0	0	0	0	0	0	0	0	0	0	0	0	0	0	0.0909459	0	0	0	0	0	0	0	0	0	0	0	0	0	0	0.0996216	0	0	0	0.0931839	0	0	0
hsa-miR-7976	1.81611	0.462609	18.7349	40.4983	5.33979	0.019056	0.0814423	Up	0	0	0	3.11991	0	0	0	0.102234	0.415606	0	0	0	0.106676	0	0.103787	0.289063	0	0	0	0.294326	0	0	0	0.0949996	0	0	0	0	0	0	0	0.095389	0	0	0	0.107082	0	0	0	0	0.863519
hsa-miR-625-5p	1.73724	0.401358	18.4358	45.9335	5.52148	0.000965337	0.00786246	Up	1.42941	0	4.46685	0	0.0920826	0	0	0	0	0	0	0	0	0	0	0	0	0.0950954	0	0	0	0	0.0965023	0	0	0	0	0.0881394	0.0989835	0	0.0850327	0	0	0	0	0.214165	0.0873852	0	0	0	0.479733
hsa-miR-3195	2.25472	0.987166	18.0992	18.3345	4.19649	0.000399151	0.00371364	Up	3.29198	0.428804	0.0960613	0.0779977	0.184165	0.0950071	0.0874874	0.102234	0.103901	0.392401	0.121419	0	0.106676	0.236883	0	0.0963542	0	0	0.181892	0	0.332308	0.0933779	0.193005	0.284999	0.186778	0.0927146	0.373641	0.0881394	0.0989835	0	0	0.095389	0	0	0.0847586	0.321247	0	0.0931839	0	0.17077	0.0959466
hsa-miR-23a-5p	4.11446	3.02049	17.789	5.88944	2.55813	0.0209189	0.0880049	Up	1.47273	0	1.53698	1.40396	0.736661	0.190014	0.262462	0.204467	0.311704	0	0.121419	0.380702	0.106676	0.592207	0.311361	0.481771	0.404628	0.0950954	0.181892	0.392435	0.110769	0.280134	0.193005	0.284999	0.186778	0.0927146	0.249094	0.0881394	0.197967	0.342593	0.0850327	0.095389	0.406165	0.199243	0.339035	0.321247	0.524311	0.186368	0.51522	0.34154	0.671626
NC_000015.10_29169	1.22375	0	16.5206	Inf	Inf	2.04e-07	4.94e-06	Up	3.3353	0.0536005	1.63304	0.0389989	0	0	0	0	0	0	0	0	0	0	0	0	0	0	0	0	0	0	0	0	0	0	0	0	0	0	0	0	0	0	0	0	0	0	0	0	0
hsa-miR-329-5p	2.12109	0.979335	16.393	16.7389	4.06513	0.0319253	0.124963	Up	0	0	0	2.72992	0.0920826	0.285021	0.262462	0.817868	0.103901	0	0	0	0.320029	0	0	0.0963542	0	0	0	0.0981088	0	0	0	0	0	0.0927146	0	0.0881394	0	0.0856484	0.0850327	0	0	0	0.0847586	0	0.262156	0.372736	0.103044	0	0.0959466
NC_000003.12_8315	4.89808	3.97921	16.3839	4.11739	2.04173	0.0302073	0.119398	Up	2.94546	0	2.25744	0.0389989	0.460413	0.190014	0	0.102234	0.103901	0.261601	0.971351	0.571053	0.320029	0.355324	0.622722	0.192708	0.809257	0.380382	0.181892	0.686762	0.443077	1.12053	0.675516	0.664997	0.280167	0.556288	0	0.705115	0.395934	0.685187	0.425164	0.190778	0.406165	0.0996216	0.0847586	0.214165	0.436926	0.745471	0.51522	1.11001	0
NC_000003.12_7104>NC_000003.12_7103	1.96267	0.81286	16.3353	20.0961	4.32884	0.000535346	0.0047963	Up	3.63851	0	0	0.857975	0.0920826	0	0	0.102234	0	0	0	0	0	0.118441	0	0	0.202314	0	0.181892	0	0.110769	0	0.193005	0.0949996	0.0933892	0.0927146	0	0	0	0	0	0	0	0.0996216	0	0	0.17477	0	0	0.085385	0.28784
hsa-miR-3651	1.1796	0	15.9246	Inf	Inf	0.00143654	0.0110317	Up	0	0	0	2.65192	0	0	0	0	0	0	0	0	0	0	0	0	0	0	0	0	0	0	0	0	0	0	0	0	0	0	0	0	0	0	0	0	0	0	0	0	0
hsa-miR-5189-5p	1.52457	0.383613	15.7865	41.1522	5.3629	0.00989728	0.0515515	Up	0	0	4.94715	0.0389989	0.0920826	0.285021	0	0	0.207803	0	0	0	0	0.355324	0	0	0	0	0	0	0.110769	0	0	0	0	0	0	0	0.0989835	0	0	0.095389	0	0.199243	0	0	0.17477	0.0931839	0	0	0.0959466
NC_000003.12_6947	1.24552	0.08992	15.6905	174.493	7.44703	0.00592536	0.0348746	Up	0	0	0	2.61292	0	0	0	0	0	0	0	0	0	0	0	0	0	0	0	0	0	0.0933779	0	0	0	0	0	0	0	0	0	0	0	0	0	0.107082	0	0.0931839	0	0	0
hsa-miR-3614-5p	1.55461	0.431864	15.589	36.0969	5.1738	0.000541487	0.00479801	Up	0	0	1.68107	1.71595	0.0920826	0	0	0	0	0	0	0.285527	0.320029	0.118441	0	0	0	0.285286	0	0	0	0	0	0	0	0.0927146	0	0	0	0.0856484	0	0.095389	0	0	0	0	0	0.0931839	0	0	0.0959466
NC_000010.11_21837	2.81461	1.80212	15.4708	8.58479	3.10178	0.0226672	0.0938904	Up	0.0433156	0.0536005	0.0480306	2.37893	0.276248	0.190014	0.174975	0.102234	0.311704	0.1308	0.242838	0.190351	0	0.355324	0.311361	0.578125	0.202314	0.285286	0	0.0981088	0.221539	0.0933779	0	0	0.186778	0	0.249094	0	0.0989835	0.256945	0	0.190778	0.203083	0.398486	0.0847586	0.107082	0	0.186368	0.206088	0.256155	0.0959466
NC_000002.12_5300	1.13798	0	15.3627	Inf	Inf	4.23e-07	9.57e-06	Up	2.85883	0	2.01729	0.0389989	0	0	0	0	0	0	0	0	0	0	0	0	0	0	0	0	0	0	0	0	0	0	0	0	0	0	0	0	0	0	0	0	0	0	0	0	0
NC_000019.10_33843	1.31748	0.210267	15.1576	72.0872	6.17167	0.00229497	0.0164246	Up	0.0866312	0.0536005	4.2267	0.116997	0	0	0	0	0.103901	0	0	0	0	0	0.103787	0	0	0	0	0	0.110769	0	0	0	0.186778	0.0927146	0.249094	0	0	0	0	0	0.203083	0	0	0	0	0	0	0	0
NC_000007.14_16385	1.54226	0.465111	15.0066	32.2646	5.01188	0.00408031	0.0263207	Up	0.0866312	0.0536005	4.17866	0.116997	0	0.0950071	0	0	0	0	0.121419	0.0951755	0	0.118441	0.207574	0	0	0	0.181892	0.0981088	0	0	0	0.0949996	0	0	0	0	0.0989835	0	0	0	0	0	0	0	0	0.186368	0	0	0.0959466
NC_000020.11_35054	1.28099	0.203174	14.7537	72.6163	6.18222	0.0127823	0.0605279	Up	0	0	0	2.45693	0	0	0	0	0.103901	0	0	0	0	0.118441	0	0	0.101157	0	0.181892	0.196218	0	0	0.0965023	0	0	0	0	0	0	0	0	0	0	0	0	0	0	0	0	0	0
NC_000019.10_34517	3.75867	2.90857	14.3849	4.94572	2.30618	0.0212948	0.0891212	Up	1.73262	0	2.88184	0	0.36833	0.0950071	0.437437	0.408934	0.935113	0.261601	0.364257	0.666229	0.106676	0.947532	0.726509	0.770833	0.404628	0.0950954	0.545675	0.294326	1.21846	0.0933779	0	0	0.186778	0.0927146	0.373641	0.0881394	0.197967	0.256945	0.340131	0	0.304624	0	0.169517	0	0.0873852	0.465919	0.51522	0.085385	0.28784
NC_000002.12_3849	1.10052	0.0386342	14.3741	372.057	8.53938	0.000276555	0.00273056	Up	3.85509	0.0536005	0.144092	0.194994	0	0	0	0	0	0	0	0	0	0	0	0	0	0	0	0	0	0	0.0965023	0	0	0	0	0	0	0	0	0	0	0	0	0	0	0	0	0	0
hsa-miR-30b-3p	1.73978	0.729565	14.3675	19.6932	4.29962	0.000184247	0.00196341	Up	3.07541	0	1.48895	0.0389989	0.184165	0.0950071	0.0874874	0.102234	0	0.1308	0.121419	0.285527	0	0	0	0	0	0.0950954	0.272838	0.0981088	0	0	0.0965023	0.189999	0	0.0927146	0	0	0	0.171297	0.255098	0	0	0	0.0847586	0	0	0.0931839	0	0	0.0959466
hsa-miR-3944-5p	1.05817	0	14.2853	Inf	Inf	0.00161578	0.0122525	Up	0	0	0	2.37893	0	0	0	0	0	0	0	0	0	0	0	0	0	0	0	0	0	0	0	0	0	0	0	0	0	0	0	0	0	0	0	0	0	0	0	0	0
NC_000019.10_34197	2.3457	1.39461	14.2342	10.2066	3.35143	0.0258022	0.104374	Up	0.0866312	0	0.0480306	2.30093	0.0920826	0.285021	0.174975	0.102234	0	0.261601	0.607094	0.190351	0	0.118441	0.103787	0.192708	0.303471	0.0950954	0.0909459	0	0	0.0933779	0	0.189999	0.373557	0	0.996375	0.176279	0.0989835	0.0856484	0.0850327	0	0	0	0	0	0.0873852	0.0931839	0	0.085385	0.0959466
hsa-miR-363-5p	1.70282	0.714952	14.0512	19.6533	4.2967	0.0234609	0.0965169	Up	0	0	0	2.33993	0.276248	0.0950071	0	0.102234	0.103901	0.1308	0.121419	0.285527	0	0	0	0.192708	0	0.190191	0	0	0	0	0.0965023	0	0	0.0927146	0	0.0881394	0.0989835	0.0856484	0	0	0	0.0996216	0	0	0	0.186368	0.206088	0.085385	0.383786
NC_000004.12_9025>NC_000004.12_10226	1.81503	0.872451	13.5973	15.5852	3.9621	0.000910054	0.00743723	Up	2.98878	0.160802	0.0960613	0.233993	0.184165	0.190014	0.0874874	0	0.72731	0	0.121419	0	0.106676	0.355324	0.103787	0.0963542	0	0.190191	0.0909459	0.196218	0.332308	0.0933779	0	0.0949996	0	0.0927146	0.124547	0.0881394	0	0	0	0	0	0	0	0.214165	0	0.0931839	0	0	0.959466
NC_000023.11_37905	1.227	0.250087	13.4384	53.7349	5.74779	0.00805422	0.0444821	Up	0	0	4.27473	0	0	0.0950071	0.0874874	0	0	0.1308	0	0	0.106676	0	0	0.0963542	0	0	0	0	0	0.0933779	0	0	0	0	0	0	0	0	0.0850327	0.095389	0.203083	0	0	0	0	0	0	0	0
hsa-miR-1226-3p	1.05756	0.0686192	13.4193	195.562	7.61148	6.96e-06	0.000113831	Up	2.07915	0	2.16138	0.0389989	0.0920826	0	0	0	0	0	0	0	0	0	0	0	0	0.0950954	0	0	0	0	0	0	0	0	0	0	0	0	0	0	0	0	0	0	0.0873852	0	0	0	0
hsa-miR-664a-3p	1.52571	0.576076	13.3962	23.2542	4.53942	0.000470107	0.00423043	Up	3.03209	0	1.29683	0	0.0920826	0.380029	0.0874874	0.306701	0	0	0	0	0.106676	0	0	0	0	0	0	0.196218	0	0	0.0965023	0.0949996	0.0933892	0	0	0	0.0989835	0	0.0850327	0	0.203083	0.199243	0	0	0	0	0	0	0
hsa-miR-4677-3p	1.68479	0.751384	13.3523	17.7703	4.1514	0.000229733	0.0023252	Up	2.7722	0	1.53698	0	0.460413	0.190014	0	0	0.103901	0	0	0.190351	0.106676	0.355324	0	0	0.202314	0	0	0	0.221539	0.0933779	0	0.0949996	0	0.0927146	0	0	0	0	0	0.095389	0.203083	0.199243	0	0	0.0873852	0.0931839	0	0.17077	0.479733
hsa-miR-4662a-5p	1.10118	0.121618	13.3457	109.734	6.77787	0.000131507	0.00145924	Up	0	0	1.48895	1.44296	0	0	0	0	0.103901	0	0	0	0	0	0	0	0	0	0.0909459	0	0	0	0	0.0949996	0	0	0	0	0	0	0	0.095389	0	0	0	0	0	0	0	0	0
hsa-miR-937-3p	0.985318	0.0337249	12.8802	381.921	8.57713	0.00504999	0.0306163	Up	0	0	0	2.14494	0	0	0	0	0	0	0	0	0	0	0	0	0	0	0	0	0	0	0	0	0	0	0	0	0	0	0	0	0	0	0	0	0	0	0	0	0.0959466
hsa-miR-376c-3p	1.57757	0.685855	12.724	18.5521	4.21351	0.000186368	0.00196867	Up	1.73262	0	2.3535	0	0	0.190014	0	0	0.103901	0	0	0	0	0.236883	0	0	0	0	0.545675	0	0	0	0.0965023	0.0949996	0.0933892	0	0	0	0.197967	0.0856484	0	0.095389	0.101541	0.0996216	0	0.107082	0	0.0931839	0.103044	0.085385	0.0959466
NC_000010.11_22444	0.928595	0	12.536	Inf	Inf	0.000638199	0.00551358	Up	3.85509	0	0.144092	0.0389989	0	0	0	0	0	0	0	0	0	0	0	0	0	0	0	0	0	0	0	0	0	0	0	0	0	0	0	0	0	0	0	0	0	0	0	0	0
NC_000022.11_36504	1.54615	0.674099	12.4468	18.4644	4.20667	0.0104479	0.0533277	Up	0.0433156	0	3.84245	0.0389989	0.184165	0.0950071	0	0.102234	0.207803	0.1308	0	0	0	0	0.207574	0	0.303471	0.285286	0	0.0981088	0.110769	0.0933779	0	0.0949996	0.0933892	0	0	0	0	0.0856484	0.170065	0	0	0.0996216	0	0.107082	0.17477	0	0.103044	0	0.191893
hsa-miR-374a-3p	2.1271	1.30714	12.3766	9.46842	3.24312	0.00317465	0.0212728	Up	2.2091	0	1.77713	0	0.0920826	0.190014	0.174975	0.408934	0.415606	0	0	0.0951755	0.106676	0.118441	0	0.192708	0	0.190191	0.636621	0.196218	0.221539	0.280134	0.193005	0.189999	0.280167	0.185429	0.124547	0.0881394	0	0.0856484	0.170065	0.095389	0	0.199243	0.0847586	0	0	0.0931839	0.103044	0	0.191893
NC_000006.12_13353	0.916709	0	12.3756	Inf	Inf	1.46e-08	4.47e-07	Up	2.03583	0.0536005	1.58501	0.0389989	0	0	0	0	0	0	0	0	0	0	0	0	0	0	0	0	0	0	0	0	0	0	0	0	0	0	0	0	0	0	0	0	0	0	0	0	0
hsa-miR-4454	1.02353	0.116283	12.3642	106.328	6.73238	0.000451695	0.00412321	Up	0.952943	0	0.0960613	1.52096	0.0920826	0	0	0	0	0	0	0	0	0	0	0	0	0.0950954	0	0	0	0	0	0	0	0	0	0.0881394	0	0	0	0	0.101541	0	0	0	0.0873852	0	0	0.085385	0
NC_000006.12_14796	0.91558	0	12.3603	Inf	Inf	2.68e-06	4.83e-05	Up	1.51605	0	2.44956	0	0	0	0	0	0	0	0	0	0	0	0	0	0	0	0	0	0	0	0	0	0	0	0	0	0	0	0	0	0	0	0	0	0	0	0	0	0
NW_014040928.1_39622>NC_000018.10_33394	1.87182	1.04459	12.2122	11.6909	3.54732	0.0198125	0.0836411	Up	0.0433156	0	0.192123	1.91094	0	0	0.174975	0	0.311704	0	0.242838	0.285527	0.106676	0.592207	0.103787	0.0963542	0.101157	0	0.181892	0	0	0.0933779	0	0.0949996	0	0.185429	0.373641	0.0881394	0	0.171297	0	0.095389	0	0.199243	0.0847586	0.107082	0.0873852	0.0931839	0.721308	0	0
NC_000002.12_6116	1.08389	0.20312	12.0935	59.5386	5.89575	3.66e-05	0.000500572	Up	2.55562	0.0536005	0.912582	0.0779977	0	0	0	0.204467	0.103901	0	0	0	0	0	0	0	0.101157	0	0	0.196218	0	0	0	0.0949996	0.0933892	0	0	0	0	0	0	0	0	0.0996216	0	0	0	0	0	0	0
NC_000018.10_33165	0.939885	0.0579214	11.9644	206.563	7.69044	5.39e-07	1.18e-05	Up	1.73262	0.0536005	1.82516	0	0	0	0	0.102234	0	0	0	0	0	0	0	0	0	0	0	0	0	0	0	0	0	0	0.124547	0	0	0	0	0	0	0	0	0	0.0873852	0	0	0	0
hsa-miR-146b-3p	1.53169	0.700318	11.9239	17.0264	4.0897	0.0081748	0.0448409	Up	0	0.0536005	3.50624	0	0.0920826	0	0	0.306701	0.103901	0	0.121419	0	0.106676	0	0	0.0963542	0.101157	0	0.181892	0.196218	0	0	0	0.189999	0	0	0.124547	0.0881394	0.0989835	0	0.0850327	0.095389	0	0	0	0	0.17477	0.186368	0	0.17077	0.191893
NC_000016.10_31075>NC_000016.10_31076	1.32813	0.504261	11.6265	23.0565	4.5271	0.0115129	0.0564577	Up	0	0	3.69836	0	0	0	0.0874874	0.102234	0.207803	0	0.121419	0.0951755	0.106676	0.473766	0	0.0963542	0.101157	0	0	0	0.221539	0	0.0965023	0	0	0	0	0	0.0989835	0.0856484	0	0.095389	0	0.0996216	0	0.107082	0	0.186368	0	0	0
NC_000021.9_36303	1.18125	0.347157	11.6074	33.4355	5.06331	3.83e-05	0.000516919	Up	0.173262	0.107201	2.3535	0.311991	0	0.190014	0.0874874	0.102234	0.311704	0.1308	0.242838	0.190351	0	0	0	0	0	0.0950954	0	0	0	0	0	0	0	0	0	0	0	0	0	0	0	0	0	0.107082	0	0	0	0	0
hsa-miR-5001-3p	1.11992	0.304206	11.3163	37.1995	5.21721	0.0094115	0.0497503	Up	3.68182	0	0	0	0	0	0	0.102234	0.311704	0	0	0.0951755	0.213352	0	0	0	0	0	0.0909459	0	0	0	0	0	0	0	0	0	0.0989835	0	0	0.095389	0.101541	0.0996216	0	0	0	0	0	0	0.383786
hsa-miR-668-3p	0.843823	0.0152442	11.2011	734.774	9.52116	0.0023304	0.016629	Up	3.59519	0	0.0480306	0	0	0	0	0	0	0	0	0	0.106676	0	0	0	0	0	0	0	0	0	0	0	0	0	0	0	0	0	0	0	0	0	0	0	0	0	0	0	0
NC_000013.11_26529	0.833141	0.023318	10.9559	469.849	8.87605	4.4e-06	7.6e-05	Up	1.99252	0	1.53698	0	0	0	0	0	0	0	0	0	0	0	0	0	0	0	0	0	0	0	0	0	0	0	0	0	0.0989835	0	0	0	0	0	0	0	0	0	0	0	0
NC_000020.11_35228*	0.806313	0	10.8852	Inf	Inf	8.11e-08	2.13e-06	Up	0	0.0536005	1.53698	0.857975	0	0	0	0	0	0	0	0	0	0	0	0	0	0	0	0	0	0	0	0	0	0	0	0	0	0	0	0	0	0	0	0	0	0	0	0	0
NC_000016.10_31359	0.795186	0	10.735	Inf	Inf	0.00338027	0.0224639	Up	0.0433156	0.589606	0.144092	0.0389989	0	0	0	0	0	0	0	0	0	0	0	0	0	0	0	0	0	0	0	0	0	0	0	0	0	0	0	0	0	0	0	0	0	0	0	0	0
hsa-miR-455-3p	1.4683	0.732897	10.6608	14.5462	3.86257	0.00445035	0.0279621	Up	0.346525	0	2.9779	0.0389989	0.184165	0	0	0	0	0	0	0	0	0	0.207574	0	0.202314	0.285286	0	0	0.110769	0	0	0.0949996	0.0933892	0.185429	0.249094	0.176279	0	0	0.255098	0	0	0.199243	0	0	0.0873852	0.186368	0	0.085385	0
hsa-miR-3173-5p	0.914154	0.141723	10.5695	74.5791	6.2207	0.00764139	0.0427249	Up	0	0	3.36214	0	0	0	0	0	0.207803	0	0	0	0	0	0	0	0	0	0	0	0	0	0	0	0	0.278144	0	0	0	0	0	0	0	0	0	0	0	0	0.103044	0	0
NC_000006.12_15422>NC_000006.12_15421	2.17853	1.50759	10.5653	7.00806	2.80901	0.0103458	0.0532477	Up	1.29947	0.0536005	1.7291	0.0389989	0.0920826	0.0950071	0.34995	0.102234	0.415606	0	0	0.285527	0.213352	0	0.103787	0	0.101157	0.190191	0.363784	0.392435	0.886154	0.280134	0.0965023	0	0.0933892	0.278144	0.124547	0	0	0	0.0850327	0.095389	0.304624	0	0.0847586	0.428329	0.17477	0.0931839	0.103044	0	0
hsa-miR-642a-3p	1.61429	0.923457	10.2497	11.0993	3.47239	0.0112665	0.0557587	Up	0.0433156	0	3.21805	0	0.276248	0	0.0874874	0	0.207803	0.1308	0.121419	0	0.106676	0	0	0.481771	0.303471	0	0.0909459	0	0	0.0933779	0.0965023	0.0949996	0.186778	0	0.249094	0.176279	0.0989835	0.256945	0	0	0	0	0.0847586	0	0	0.0931839	0	0.17077	0.0959466
hsa-miR-296-5p	1.315	0.603952	10.2031	16.8939	4.07843	0.0266532	0.107457	Up	0.0433156	0	0	1.67695	0.184165	0.0950071	0	0	0.207803	0	0	0	0.106676	0	0	0	0.202314	0.0950954	0	0	0	0	0	0.189999	0	0.0927146	0.124547	0.176279	0	0.0856484	0	0.095389	0	0	0	0.107082	0	0.0931839	0.103044	0	0.383786
hsa-miR-641	0.80287	0.0566077	10.1312	178.971	7.48358	1.93e-05	0.000282997	Up	1.42941	0	1.82516	0	0	0	0	0	0	0	0	0	0.106676	0	0	0	0	0	0	0	0	0	0	0	0	0	0	0	0	0	0	0	0	0	0	0	0	0.0931839	0	0	0
hsa-miR-6511a-3p	0.803781	0.0749069	9.91471	132.36	7.04833	0.0389562	0.147473	Up	0	0.589606	0	0	0	0	0	0	0	0	0	0	0	0	0.103787	0.0963542	0	0	0	0	0	0	0	0	0	0	0	0	0	0.0856484	0	0	0	0	0.0847586	0	0	0	0	0	0
NC_000009.12_20137*	0.728578	0	9.83581	Inf	Inf	0.00240936	0.0170416	Up	0	0	0	1.63795	0	0	0	0	0	0	0	0	0	0	0	0	0	0	0	0	0	0	0	0	0	0	0	0	0	0	0	0	0	0	0	0	0	0	0	0	0
hsa-miR-605-3p	0.736478	0.0156541	9.74678	622.634	9.28224	0.00264214	0.0181058	Up	0	0	3.02593	0.0389989	0	0	0	0	0	0	0	0	0	0	0	0	0	0	0	0	0	0	0	0	0	0	0	0	0	0	0	0	0	0	0	0	0	0	0	0	0
hsa-miR-153-5p	0.868242	0.158225	9.74346	61.5799	5.94439	0.00081664	0.00674216	Up	0	0	0.864551	1.16997	0	0	0	0.102234	0.103901	0	0	0	0	0	0	0	0	0	0	0	0.110769	0	0.193005	0	0	0	0	0	0	0	0	0	0	0	0	0	0	0	0	0	0.0959466
NC_000016.10_30048	1.14607	0.466098	9.64572	20.6946	4.37118	0.0218455	0.0909539	Up	0.0433156	0	3.02593	0	0	0	0	0.102234	0	0	0	0	0	0	0	0	0	0	0	0	0	0	0	0	0	0	0	0	0	0	0	0	0	0	0	0	0	1.95686	0	0	0
NC_000002.12_5769	2.60363	2.06336	9.35697	4.53482	2.18105	0.045872	0.1688	Up	0	0.0536005	2.68972	0	0.0920826	0	0.34995	0.306701	0.72731	0.392401	0.121419	0.380702	0.213352	0.710649	0	0.192708	0.202314	0.190191	0.636621	0.294326	1.21846	0.0933779	0.386009	0.189999	0.373557	0.278144	0.124547	0.0881394	0.0989835	0.171297	0.0850327	0.190778	0.304624	0.0996216	0	0.214165	0	0	0.103044	0	0.0959466
hsa-miR-4646-5p	0.783328	0.133305	8.90862	66.829	6.0624	0.0104887	0.0533277	Up	0	0	2.83381	0	0	0	0.0874874	0	0	0	0	0	0.106676	0.118441	0.207574	0	0	0.0950954	0	0	0	0	0	0	0	0	0	0	0	0	0	0	0	0	0	0	0	0	0	0	0
hsa-miR-548a-3p	0.830587	0.185774	8.89076	47.8579	5.58069	0.00807684	0.0445054	Up	0.0433156	0	2.78578	0	0	0.0950071	0	0	0	0	0	0	0	0	0.207574	0	0	0.0950954	0	0	0	0	0	0	0	0	0	0	0	0	0	0	0	0	0	0	0	0	0	0	0.0959466
hsa-miR-6515-5p	0.799055	0.174449	8.60663	49.3361	5.62457	0.00963149	0.0503209	Up	0	0	2.73775	0	0	0.0950071	0	0	0	0	0.121419	0	0	0	0	0	0	0	0.0909459	0.0981088	0.110769	0	0.0965023	0	0	0	0.124547	0	0	0	0	0	0	0	0	0.107082	0	0	0	0.085385	0
hsa-miR-1303	0.987927	0.385318	8.52054	22.113	4.46682	0.0116961	0.0568129	Up	2.7722	0	0	0	0	0	0.0874874	0.204467	0.103901	0	0	0.0951755	0	0	0	0	0	0	0	0	0.110769	0	0	0	0	0	0	0.0881394	0	0	0	0	0	0.298865	0	0.107082	0	0	0	0	0.575679
NC_000001.11_977>NC_000001.11_976	0.840601	0.236227	8.39529	35.5391	5.15134	0.0126159	0.0599564	Up	0	0.0536005	0	1.24796	0.0920826	0	0	0	0	0	0	0.0951755	0	0	0.103787	0	0.101157	0	0	0	0	0	0	0	0.280167	0	0	0	0	0	0	0	0	0	0.0847586	0	0	0	0	0.085385	0
hsa-miR-4685-3p	0.89706	0.310931	8.22367	26.4486	4.72512	0.00553885	0.0328754	Up	2.38236	0.0536005	0	0	0	0.190014	0	0.204467	0	0	0	0.190351	0	0	0	0	0	0.0950954	0	0	0	0.186756	0	0	0	0	0	0	0	0	0	0	0	0	0	0	0.0873852	0	0.103044	0.085385	0.191893
NC_000012.12_24679	1.62983	1.10489	8.19159	7.41391	2.89024	0.00881048	0.047304	Up	2.29573	0.0536005	0	0.0389989	0.0920826	0	0	0.102234	0.519507	0.392401	0	0.380702	0.106676	0.118441	0.103787	0	0.202314	0	0	0	0.221539	0	0.289507	0.284999	0.373557	0	0.124547	0	0	0.0856484	0.255098	0	0.304624	0	0	0	0	0.0931839	0.103044	0	0.575679
hsa-miR-6721-5p	0.660715	0.0733594	8.00265	109.088	6.76935	0.00747128	0.042425	Up	0	0	2.54562	0	0	0	0	0	0	0	0	0	0	0	0	0	0	0	0.181892	0	0	0	0	0	0	0	0	0	0	0	0	0	0.101541	0	0	0	0	0	0	0	0
hsa-miR-5589-3p	0.57042	0	7.70067	Inf	Inf	0.00221969	0.0160761	Up	0	0	2.44956	0	0	0	0	0	0	0	0	0	0	0	0	0	0	0	0	0	0	0	0	0	0	0	0	0	0	0	0	0	0	0	0	0	0	0	0	0	0
hsa-miR-7849-3p	0.60334	0.0355543	7.70067	216.589	7.75882	0.00549725	0.0327533	Up	0	0	2.44956	0	0	0.0950071	0	0	0	0	0	0	0	0	0	0	0	0	0	0	0	0	0	0	0	0	0	0	0	0	0	0	0	0	0	0	0	0	0.103044	0	0
NC_000005.10_13223>NC_000010.11_21280>NC_000005.10_13224>NC_000005.10_11610	1.47661	0.993804	7.5117	7.55853	2.91811	0.00941945	0.0497503	Up	1.9492	0.0536005	0.0480306	0.0779977	0.184165	0.0950071	0.0874874	0	0.207803	0.1308	0	0.285527	0	0.236883	0.207574	0.0963542	0	0	0.0909459	0.0981088	0.110769	0	0.0965023	0.0949996	0.373557	0	0	0.176279	0	0.0856484	0.0850327	0.095389	0	0.0996216	0	0.107082	0.0873852	0	0.103044	0.256155	0.0959466
hsa-miR-203b-3p	0.552257	0	7.45547	Inf	Inf	0.00211526	0.0155055	Up	2.42567	0	0	0	0	0	0	0	0	0	0	0	0	0	0	0	0	0	0	0	0	0	0	0	0	0	0	0	0	0	0	0	0	0	0	0	0	0	0	0	0
NC_000001.11_649	0.741144	0.206445	7.42487	35.9653	5.16853	0.00436344	0.0277038	Up	2.12246	0.0536005	0	0	0	0	0	0.102234	0	0	0.121419	0	0	0.118441	0	0.192708	0.101157	0	0	0.0981088	0	0	0	0	0	0.185429	0	0	0	0	0	0	0	0	0	0	0	0	0	0	0.191893
NC_000008.11_18611	1.103	0.597249	7.42487	12.4318	3.63596	0.00494986	0.0301605	Up	2.12246	0.0536005	0	0	0	0.0950071	0.174975	0	0	0.1308	0	0	0	0	0	0	0	0.285286	0	0	0	0.0933779	0	0.0949996	0	0	0	0.0881394	0.0989835	0.342593	0.0850327	0.095389	0	0	0	0	0.0873852	0	0.103044	0	0.479733
NC_000007.14_16787	0.714624	0.183719	7.35094	40.012	5.32236	0.000279161	0.00274509	Up	1.16952	0.214402	0.0480306	0	0	0	0.174975	0	0	0	0.121419	0	0	0	0	0	0	0	0	0	0	0	0.0965023	0	0	0	0	0	0.0989835	0	0	0	0	0	0	0.107082	0	0	0	0	0.0959466
hsa-miR-202-5p	0.648024	0.127296	7.15712	56.2243	5.81312	0.00745416	0.042425	Up	2.25241	0	0	0.0389989	0	0	0	0	0	0	0	0	0.106676	0	0	0	0	0	0	0	0	0	0	0	0.186778	0	0	0.176279	0	0	0	0	0	0	0	0	0	0	0	0	0
hsa-miR-942-3p	0.725869	0.216203	7.09669	32.8242	5.03669	0.0128938	0.0606813	Up	0	0	2.25744	0	0.0920826	0.190014	0	0	0	0	0	0	0	0	0	0	0.101157	0	0	0	0	0.0933779	0	0	0	0	0	0	0	0.0856484	0	0	0	0	0	0	0	0	0	0	0.191893
NC_000009.12_20139	1.24311	0.777878	7.0585	9.07405	3.18175	0.00451348	0.0281693	Up	0.129947	0	1.96926	0.0779977	0.0920826	0.0950071	0	0	0.103901	0.261601	0.242838	0.190351	0.106676	0.236883	0	0	0	0	0.0909459	0.0981088	0	0	0.193005	0	0.0933892	0	0	0	0.29695	0	0.0850327	0	0.101541	0	0	0.107082	0.0873852	0.0931839	0.309132	0.085385	0
NC_000007.14_17050	0.612782	0.0973186	7.05607	72.5048	6.18	0.00761918	0.0427249	Up	2.29573	0	0	0	0	0	0	0	0	0	0	0	0	0	0	0.0963542	0	0	0	0	0	0.0933779	0	0	0	0	0	0	0.0989835	0	0	0	0	0	0	0	0	0	0	0.085385	0.0959466
hsa-miR-3065-5p	0.770881	0.281283	6.89085	24.4979	4.61459	0.00886298	0.047304	Up	2.16578	0	0	0.0389989	0	0	0	0	0	0	0.121419	0	0.106676	0	0	0	0	0	0.272838	0	0	0	0	0	0.0933892	0	0	0.176279	0	0	0.0850327	0	0	0	0	0	0	0	0	0.085385	0.0959466
NC_000011.10_24179>NC_000011.10_24180	0.674019	0.184364	6.79471	36.8549	5.20378	0.0120307	0.0580884	Up	0	0	2.16138	0	0.184165	0.0950071	0.0874874	0	0.311704	0	0	0.0951755	0	0	0	0	0	0	0	0	0	0	0	0	0	0	0	0	0	0	0	0	0	0	0	0	0	0	0	0	0
NC_000001.11_2888	0.721019	0.235494	6.79008	28.8334	4.84967	0.0053664	0.0320526	Up	0	0.0536005	1.87319	0	0	0	0	0	0	0	0	0	0.106676	0	0	0	0	0.0950954	0	0.490544	0	0	0	0	0	0	0	0	0	0	0	0.095389	0	0	0	0	0	0	0	0	0.0959466
hsa-miR-6786-3p	0.551582	0.0525245	6.7898	129.269	7.01424	0.00674233	0.039206	Up	2.2091	0	0	0	0	0	0	0	0	0	0	0	0	0.118441	0	0	0	0	0	0.0981088	0	0	0	0	0	0	0	0	0	0	0	0	0	0	0	0	0	0	0	0.085385	0
hsa-miR-6741-3p	0.586706	0.102145	6.64371	65.0419	6.0233	0.0107788	0.0539834	Up	0	0	2.11335	0	0	0	0	0	0	0	0	0	0.213352	0	0	0.0963542	0	0	0	0	0.221539	0	0	0	0	0	0	0	0	0	0	0	0	0	0	0	0	0	0	0	0
NC_000017.11_32156	0.69054	0.2239	6.52353	29.1359	4.86472	0.0105525	0.0533472	Up	2.12246	0	0	0	0	0.190014	0	0	0	0	0	0.0951755	0	0	0	0	0.101157	0.0950954	0.0909459	0	0.110769	0	0	0	0	0	0	0.0881394	0	0	0	0	0.101541	0	0	0	0	0	0	0	0.0959466
hsa-miR-429	0.957949	0.512703	6.52353	12.7238	3.66946	0.0104304	0.0533277	Up	2.12246	0	0	0	0	0.190014	0	0	0	0.261601	0	0	0.320029	0	0	0.0963542	0	0.190191	0.0909459	0.0981088	0	0	0.193005	0.0949996	0	0	0.249094	0.0881394	0.0989835	0.0856484	0.0850327	0	0	0	0	0	0	0	0	0.085385	0
NC_000021.9_36035	0.622811	0.153218	6.49272	42.3757	5.40516	0.0106693	0.0536214	Up	0	0	2.06532	0	0	0.0950071	0	0	0.103901	0.1308	0	0	0	0	0	0	0	0	0.0909459	0	0.110769	0	0	0	0	0	0	0	0	0	0	0	0	0	0	0	0	0	0.103044	0	0
NC_000012.12_25666	0.653466	0.187755	6.47486	34.4857	5.10793	0.0101448	0.0524365	Up	0.0433156	0	2.01729	0	0	0.0950071	0.0874874	0.102234	0	0.1308	0.121419	0	0.106676	0	0	0	0	0	0	0	0	0	0	0	0.0933892	0	0	0	0	0	0	0	0	0	0	0	0	0	0	0	0.0959466
hsa-miR-494-3p	0.532249	0.0647341	6.37618	98.4979	6.62202	0.00374475	0.0244961	Up	1.9492	0	0.0480306	0.0389989	0	0	0	0	0	0	0	0	0	0	0	0	0.101157	0	0	0	0	0	0	0.0949996	0	0	0	0	0.0989835	0	0	0	0	0	0	0	0	0	0	0	0
hsa-miR-6767-5p	0.524049	0.0586353	6.34173	108.155	6.75696	0.00736973	0.0420457	Up	0	0	2.01729	0	0	0	0	0	0	0	0	0	0	0	0	0	0	0	0	0	0	0	0	0	0	0	0	0	0.0989835	0	0	0	0	0	0	0	0	0	0	0	0
hsa-miR-766-5p	1.35851	0.959854	6.34173	6.60697	2.72399	0.0170187	0.0739108	Up	0	0	2.01729	0	0.0920826	0	0.262462	0.102234	0.519507	0.261601	0	0	0.426705	0.236883	0.415148	0	0	0.190191	0.0909459	0	0	0	0	0	0.186778	0	0.498188	0	0	0.256945	0	0.095389	0	0.0996216	0	0	0	0.0931839	0	0.085385	0.0959466
hsa-miR-4667-5p	0.566048	0.128152	6.03974	47.1294	5.55856	0.0112947	0.0557587	Up	0	0	1.92123	0	0	0	0	0	0	0	0	0	0	0.118441	0	0	0	0	0.181892	0	0	0	0	0	0	0	0	0	0	0.0856484	0	0	0.101541	0	0	0	0	0	0	0	0.191893
hsa-miR-1260b	0.582144	0.145537	6.03974	41.4998	5.37503	0.0118079	0.0571265	Up	0	0	1.92123	0	0	0	0.0874874	0.102234	0	0	0	0	0	0	0	0	0	0.0950954	0	0.0981088	0	0	0	0	0	0	0	0	0	0	0	0	0	0	0	0.107082	0	0	0	0	0
NC_000005.10_12963	1.02678	0.625739	6.03974	9.65217	3.27085	0.0132182	0.0616084	Up	0	0	1.92123	0	0.0920826	0.285021	0.0874874	0.102234	0.207803	0.1308	0	0.0951755	0	0.118441	0	0.0963542	0.101157	0	0	0.0981088	0.221539	0	0.0965023	0.0949996	0	0.185429	0	0.0881394	0	0.0856484	0.0850327	0	0	0	0	0	0	0	0	0	0
NC_000017.11_32509	0.583576	0.150016	6.00307	40.0162	5.32251	0.000373197	0.00349908	Up	0.129947	0.160802	0.624398	0.155995	0	0.0950071	0	0	0.103901	0	0	0	0	0	0	0	0	0	0	0	0	0	0	0	0	0	0	0	0	0	0	0	0.101541	0	0	0	0.0873852	0	0	0	0.0959466
hsa-miR-194-3p	0.526017	0.0938322	5.92832	63.1801	5.9814	0.00103616	0.00827215	Up	1.55936	0.0536005	0	0.0389989	0	0	0	0	0	0	0	0	0	0	0	0	0	0	0	0	0	0	0	0	0	0	0.124547	0	0	0	0	0	0.101541	0	0	0.107082	0	0	0.103044	0	0
hsa-miR-6735-5p	0.607077	0.184544	5.88875	31.9098	4.99593	0.0125494	0.0597581	Up	0	0	1.87319	0	0.184165	0.0950071	0	0	0	0	0	0.0951755	0	0	0	0	0	0	0.0909459	0	0	0	0	0	0.0933892	0	0	0	0.0989835	0	0	0	0	0.0996216	0	0	0	0	0	0	0.191893
NC_000009.12_20798	0.663059	0.252148	5.79945	23.0002	4.52357	0.00930352	0.0493535	Up	0.216578	0	1.63304	0	0.828744	0.0950071	0	0	0	0	0	0	0	0	0	0	0	0	0	0	0	0	0	0	0	0	0.124547	0	0	0	0	0	0	0	0	0	0	0	0	0	0
hsa-miR-5187-5p	0.721054	0.319718	5.73775	17.9463	4.16561	0.0152254	0.0674547	Up	0	0	1.82516	0	0.0920826	0.0950071	0	0	0.103901	0	0	0	0.213352	0	0.103787	0.192708	0	0	0.181892	0	0.221539	0	0	0	0	0	0	0	0	0	0	0.095389	0	0	0.0847586	0	0	0	0	0.085385	0.0959466
hsa-miR-103a-2-5p	1.55085	1.2159	5.73775	4.71893	2.23846	0.0435265	0.162486	Up	0	0	1.82516	0	0.0920826	0	0.437437	0.102234	0.103901	0	0.242838	0	0.213352	0.118441	0	0.0963542	0	0.0950954	0.0909459	0	0.332308	0.0933779	0	0	0.186778	0.185429	0.124547	0.0881394	0.0989835	0	0	0	0.101541	0.199243	0	0.107082	0.0873852	0.0931839	0.309132	0.085385	0.191893
NC_000018.10_33257	0.578336	0.166625	5.72473	34.3571	5.10254	0.0105156	0.0533277	Up	1.86257	0	0	0	0	0	0	0	0	0	0	0	0	0.236883	0.103787	0	0	0.0950954	0	0	0	0.0933779	0	0	0	0	0	0	0	0	0	0	0	0	0	0	0	0	0	0	0.0959466
NC_000004.12_9310*	0.88356	0.498714	5.69414	11.4176	3.51319	0.00347603	0.023037	Up	1.55936	0.0536005	0	0	0	0	0	0	0	0	0.121419	0.0951755	0	0.118441	0	0	0	0	0	0.0981088	0	0	0.193005	0.0949996	0	0	0	0.176279	0	0.0856484	0.0850327	0	0	0	0.0847586	0.107082	0.0873852	0.0931839	0	0.17077	0
NC_000017.11_32098	0.789754	0.399338	5.66995	14.1984	3.82765	0.00953389	0.0502451	Up	0	0	1.7291	0.0389989	0	0.0950071	0	0	0.103901	0	0.121419	0.285527	0.106676	0.118441	0	0	0	0.0950954	0.181892	0	0	0	0	0.0949996	0	0	0	0	0	0	0	0.095389	0	0	0	0	0	0.186368	0.103044	0	0
NC_000002.12_3965	0.448244	0.0347933	5.61637	161.421	7.33468	0.00256653	0.0178402	Up	0.129947	0	1.58501	0.0389989	0	0	0	0	0	0	0	0	0	0.118441	0	0	0	0	0	0	0	0	0	0	0	0	0	0	0	0.0856484	0	0	0	0	0	0	0	0	0	0	0
NC_000009.12_20137	0.730093	0.341173	5.5916	16.3894	4.03469	0.01224	0.0588641	Up	1.81925	0	0	0	0	0	0	0	0.103901	0	0	0.0951755	0	0.236883	0	0.0963542	0	0	0	0	0	0	0.0965023	0	0	0	0.124547	0	0.0989835	0	0	0	0	0	0.0847586	0	0	0	0	0	0.28784
NC_000002.12_6237	0.60321	0.213178	5.47861	25.6997	4.68368	0.0011096	0.00877165	Up	0.0866312	0.0536005	1.29683	0.0389989	0.0920826	0	0.0874874	0	0	0	0.121419	0	0	0	0	0	0	0.0950954	0	0	0.332308	0	0	0	0	0	0	0	0	0	0	0.095389	0	0.0996216	0.0847586	0	0	0	0	0	0
hsa-miR-6873-5p	0.402649	0	5.43577	Inf	Inf	0.0031578	0.0212187	Up	0	0	1.7291	0	0	0	0	0	0	0	0	0	0	0	0	0	0	0	0	0	0	0	0	0	0	0	0	0	0	0	0	0	0	0	0	0	0	0	0	0	0
hsa-miR-5189-3p	0.449777	0.0508977	5.43577	106.798	6.73874	0.00887805	0.047304	Up	0	0	1.7291	0	0	0	0	0	0.103901	0	0	0	0	0	0	0	0	0	0.0909459	0	0	0	0	0	0.0933892	0	0	0	0	0	0	0	0	0	0	0	0	0	0	0	0
hsa-miR-6862-5p	0.481669	0.0853412	5.43577	63.6945	5.9931	0.011273	0.0557587	Up	0	0	1.7291	0	0.0920826	0	0	0	0	0	0	0	0	0.236883	0	0	0	0	0	0	0	0	0	0	0.186778	0	0	0	0	0	0	0	0	0	0	0	0	0	0	0	0
NC_000010.11_22600	1.08211	0.745901	5.28477	7.08509	2.82479	0.0147282	0.0660993	Up	0	0	1.68107	0	0.0920826	0.380029	0	0.102234	0.207803	0	0.242838	0.190351	0.213352	0	0	0	0.202314	0.0950954	0.181892	0	0.332308	0	0	0	0	0	0	0	0.0989835	0	0	0	0.101541	0	0	0.107082	0	0	0.103044	0	0.0959466
hsa-miR-433-5p	0.717737	0.354143	5.26266	14.8602	3.89339	0.00225662	0.0162616	Up	1.34278	0.0536005	0	0.0389989	0	0.190014	0.174975	0	0	0.1308	0	0	0	0	0	0	0	0	0	0	0.332308	0	0.0965023	0.189999	0	0	0	0	0	0	0.0850327	0	0	0	0.0847586	0	0.17477	0	0	0	0.0959466
NT_187553.1_39804>NC_000006.12_14446	0.439073	0.0588229	5.1922	88.2684	6.46383	0.00762628	0.0427249	Up	1.68931	0	0	0	0	0	0	0	0	0	0	0	0	0	0	0	0	0	0	0	0	0	0	0.0949996	0	0	0	0	0	0	0	0	0	0	0	0	0	0	0	0	0
hsa-miR-5581-3p	0.442684	0.0673962	5.13378	76.1732	6.25121	0.00789444	0.0437996	Up	0	0	1.63304	0	0	0	0	0	0	0	0	0	0	0	0	0	0	0	0	0	0	0	0	0	0	0	0	0	0	0	0	0.190778	0	0	0	0	0	0	0	0	0.0959466
NC_000002.12_3466	0.631496	0.271314	5.13378	18.9219	4.24199	0.0150711	0.0670163	Up	0	0	1.63304	0	0.184165	0.190014	0	0.102234	0.103901	0	0	0	0	0	0	0	0.101157	0	0.0909459	0	0	0	0	0.189999	0	0	0	0	0	0	0	0	0	0	0	0	0	0.186368	0	0	0
hsa-miR-4725-3p	0.376069	0	5.07693	Inf	Inf	0.00236484	0.0167758	Up	1.60268	0	0.0480306	0	0	0	0	0	0	0	0	0	0	0	0	0	0	0	0	0	0	0	0	0	0	0	0	0	0	0	0	0	0	0	0	0	0	0	0	0	0
NC_000006.12_14557	1.40046	1.10777	5.05907	4.56689	2.19121	0.0300242	0.118868	Up	1.64599	0	0	0	0	0	0.174975	0.204467	0	0.261601	0.121419	0.0951755	0	0	0.103787	0.481771	0	0.190191	0.181892	0.294326	0.110769	0.0933779	0.193005	0.284999	0.0933892	0	0.373641	0	0	0.0856484	0	0	0	0	0	0	0	0.186368	0.103044	0.085385	0
hsa-miR-4654	0.442676	0.0794674	4.98278	62.7022	5.97045	0.00960696	0.0503209	Up	0	0	1.58501	0	0	0	0	0	0	0	0	0	0	0	0	0	0	0	0	0	0	0	0	0	0	0	0	0	0	0	0	0	0	0	0	0.214165	0	0	0	0	0
NC_000016.10_30044	1.30482	1.01058	4.98278	4.93061	2.30177	0.0439883	0.163648	Up	0	0	1.58501	0	0	0	0.262462	0.102234	0.207803	0.1308	0.121419	0	0.106676	0.118441	0.311361	0.0963542	0	0	0.272838	0.196218	0.221539	0.0933779	0	0.0949996	0	0	0.249094	0	0.0989835	0.171297	0.170065	0.095389	0.101541	0	0.0847586	0	0.349541	0	0.206088	0.085385	0.0959466
NC_000005.10_11082	0.478099	0.122272	4.92593	40.2866	5.33223	0.011213	0.0557587	Up	1.60268	0	0	0	0	0.0950071	0	0	0.103901	0	0	0	0	0	0	0	0	0	0	0	0	0	0.0965023	0	0	0	0	0	0	0	0	0	0	0	0	0	0	0	0	0.085385	0.0959466
NC_000017.11_31533>NC_000017.11_31534	0.450862	0.100388	4.83179	48.1313	5.5889	0.0131949	0.0616084	Up	0	0	1.53698	0	0	0.0950071	0	0	0	0	0	0	0	0	0	0	0	0	0	0	0	0	0	0	0	0	0	0	0	0.171297	0	0	0	0	0	0	0	0	0	0	0.191893
hsa-miR-4435	0.488445	0.140978	4.83179	34.2734	5.09902	0.0133948	0.0621922	Up	0	0	1.53698	0	0.0920826	0	0	0	0.103901	0	0.121419	0	0.106676	0	0	0	0	0	0	0.0981088	0	0	0	0	0	0	0	0	0	0	0	0	0	0	0	0	0	0.0931839	0	0	0
NC_000003.12_7766	1.27468	0.99011	4.83179	4.88006	2.2869	0.0358887	0.137801	Up	0	0	1.53698	0	0	0.0950071	0.0874874	0.102234	0.831212	0.261601	0	0.285527	0.106676	0	0.311361	0	0	0.0950954	0.0909459	0.0981088	0.110769	0.186756	0.0965023	0	0	0.463573	0	0.0881394	0	0.171297	0.170065	0.095389	0	0.199243	0	0	0.0873852	0	0	0.17077	0
hsa-miR-200a-5p	0.55728	0.22766	4.67753	20.5461	4.36079	0.0104976	0.0533277	Up	1.47273	0	0.0480306	0	0	0	0	0	0.103901	0	0.121419	0	0.106676	0	0	0	0	0	0.181892	0	0	0	0.0965023	0	0	0	0	0	0	0	0	0	0	0.0996216	0	0.107082	0	0	0	0	0
hsa-miR-1914-5p	0.359656	0.0193885	4.613	237.924	7.89436	0.00412696	0.0265508	Up	0	0	1.39289	0.0389989	0	0	0	0	0	0	0	0	0	0	0.103787	0	0	0	0	0	0	0	0	0	0	0	0	0	0	0	0	0	0	0	0	0	0	0	0	0	0
NC_000016.10_30143	0.330289	0	4.4589	Inf	Inf	0.00363858	0.0239829	Up	0	0.214402	0.0480306	0.116997	0	0	0	0	0	0	0	0	0	0	0	0	0	0	0	0	0	0	0	0	0	0	0	0	0	0	0	0	0	0	0	0	0	0	0	0	0
hsa-miR-590-3p	0.434006	0.118421	4.37881	36.9766	5.20854	0.0112567	0.0557587	Up	0	0	1.39289	0	0	0	0	0	0	0	0	0.0951755	0	0	0	0	0	0	0	0	0.110769	0	0	0	0	0	0	0	0.0989835	0	0	0	0	0.0996216	0	0	0	0.0931839	0	0	0
hsa-miR-3140-3p	0.457817	0.144137	4.37881	30.3794	4.92502	0.013501	0.0625648	Up	0	0	1.39289	0	0	0	0	0.102234	0.103901	0	0	0	0.106676	0	0	0	0.101157	0	0	0	0	0	0	0.0949996	0.0933892	0.0927146	0	0	0	0	0	0	0	0	0	0	0	0	0	0	0.0959466
hsa-miR-6780a-5p	0.473885	0.161491	4.37881	27.1149	4.76102	0.0145404	0.0656216	Up	0	0	1.39289	0	0	0.0950071	0	0	0	0	0	0	0.106676	0	0	0	0	0	0.272838	0.0981088	0	0	0	0	0	0	0	0	0.0989835	0	0.0850327	0	0	0	0	0	0	0	0	0	0
hsa-miR-4746-5p	1.03525	0.767767	4.37881	5.70331	2.5118	0.0361586	0.138398	Up	0	0	1.39289	0	0.276248	0.0950071	0.0874874	0.102234	0.103901	0	0.242838	0	0	0.118441	0.311361	0.0963542	0	0.0950954	0.0909459	0.196218	0.221539	0	0	0	0	0	0.124547	0	0.0989835	0.0856484	0	0	0	0.0996216	0	0	0.0873852	0	0.103044	0.085385	0.671626
hsa-miR-3130-3p	0.415219	0.099042	4.36743	44.0967	5.4626	0.00130483	0.0100843	Up	1.12621	0	0.288184	0	0	0	0.0874874	0	0	0.1308	0	0	0	0	0	0	0	0.0950954	0	0.0981088	0	0	0.0965023	0	0	0	0	0	0	0	0	0	0	0	0	0	0	0	0	0	0
hsa-miR-454-3p	0.820227	0.545024	4.26027	7.81666	2.96655	0.0108558	0.0542565	Up	1.3861	0	0	0	0	0	0.0874874	0	0	0	0	0	0.320029	0	0.103787	0	0	0.285286	0	0.392435	0.110769	0	0	0	0	0.0927146	0	0	0	0	0	0	0.101541	0.199243	0	0.214165	0	0	0	0	0.191893
NC_000017.11_31700	0.878848	0.608335	4.26027	7.00316	2.80801	0.0110918	0.0553219	Up	1.3861	0	0	0	0.0920826	0	0	0	0.207803	0	0.121419	0.190351	0.213352	0.118441	0	0.0963542	0.101157	0.380382	0	0	0.221539	0	0	0	0.0933892	0	0.249094	0.0881394	0	0	0.0850327	0	0.101541	0.0996216	0	0	0.0873852	0	0.103044	0.085385	0
NC_000001.11_471	0.392268	0.0854235	4.22782	49.4924	5.62914	0.0129423	0.0607911	Up	0	0	1.34486	0	0	0	0	0	0	0	0	0	0	0	0.103787	0	0	0	0.0909459	0	0	0	0	0	0	0	0	0	0	0	0	0	0	0	0	0	0	0	0	0	0
NC_000001.11_2811>NC_000001.11_2813>NC_000001.11_2815>NC_000001.11_2817	0.836085	0.564746	4.22782	7.48622	2.90424	0.0329831	0.12848	Up	0	0	1.34486	0	0.276248	0.190014	0	0.102234	0	0.1308	0	0	0	0.118441	0	0	0.101157	0	0	0	0.110769	0	0	0.0949996	0	0	0	0	0	0	0	0	0	0	0	0.107082	0	0	0.103044	0	0
NC_000020.11_35278	0.461006	0.165086	4.16002	25.1992	4.6553	0.0117852	0.0571265	Up	0	0	1.2488	0.0389989	0	0	0	0	0	0	0	0	0	0	0	0	0	0	0.454729	0	0	0.0933779	0	0	0	0	0	0	0	0	0	0	0	0	0	0	0	0	0.103044	0	0
hsa-miR-483-3p	0.366453	0.0655985	4.12713	62.9151	5.97533	0.00779898	0.0434694	Up	1.34278	0	0	0	0	0	0	0	0	0	0	0	0	0	0	0	0	0	0	0	0	0	0	0	0	0	0.124547	0	0	0	0.0850327	0	0	0	0	0.107082	0	0	0	0	0
hsa-miR-1268a	0.383913	0.0844556	4.12713	48.8675	5.6108	0.00883309	0.047304	Up	1.34278	0	0	0	0	0	0	0	0	0	0	0.190351	0	0	0	0	0	0	0	0	0	0	0.0965023	0	0.0933892	0	0	0	0	0	0	0	0	0	0	0	0	0	0	0	0
NC_000017.11_32546	0.433433	0.141962	4.07682	28.7178	4.84387	0.0150511	0.0670163	Up	0	0	1.29683	0	0	0	0.0874874	0	0	0	0	0	0	0.118441	0	0	0	0	0	0	0	0	0	0	0	0	0	0	0	0.0856484	0	0	0	0	0	0	0	0	0.103044	0	0
hsa-miR-548aa>hsa-miR-548t-3p	0.44169	0.150879	4.07682	27.0204	4.75598	0.0136808	0.063156	Up	0	0	1.29683	0	0	0	0	0	0	0	0	0	0.106676	0	0.103787	0	0	0	0	0.294326	0	0	0	0	0	0.0927146	0	0	0	0	0	0.095389	0	0	0	0	0	0	0	0	0
hsa-miR-1273c	0.703476	0.433608	4.07682	9.40209	3.23298	0.0224368	0.0930953	Up	0	0	1.29683	0	0	0.0950071	0.0874874	0	0.207803	0	0	0	0	0	0	0	0	0.0950954	0.181892	0	0.110769	0	0	0	0	0	0	0	0	0.171297	0	0	0	0	0	0	0.0873852	0	0	0	0.575679
hsa-miR-1910-5p	0.295852	0	3.994	Inf	Inf	0.00391685	0.0254018	Up	1.29947	0	0	0	0	0	0	0	0	0	0	0	0	0	0	0	0	0	0	0	0	0	0	0	0	0	0	0	0	0	0	0	0	0	0	0	0	0	0	0	0
hsa-miR-3605-3p	0.640451	0.372167	3.994	10.7318	3.42381	0.013009	0.0609858	Up	1.29947	0	0	0	0	0.0950071	0	0.102234	0.207803	0	0	0	0.106676	0	0.311361	0	0.101157	0	0	0	0	0	0	0	0.186778	0	0	0	0	0	0	0	0.101541	0	0	0	0	0.0931839	0	0	0.0959466
NC_000005.10_12944	0.368846	0.0842876	3.92583	46.5766	5.54153	0.0133734	0.0621922	Up	0	0	1.2488	0	0	0	0	0	0	0	0	0	0	0.118441	0	0	0	0.0950954	0.0909459	0	0	0	0	0	0	0	0	0	0	0	0	0	0	0	0	0	0	0	0	0	0
hsa-miR-877-5p	0.400743	0.118735	3.92583	33.0637	5.04717	0.011689	0.0568129	Up	0	0	1.2488	0	0.0920826	0	0	0	0	0	0	0.0951755	0.106676	0	0	0	0	0	0	0	0	0	0.0965023	0	0	0	0	0	0	0	0	0	0	0	0	0	0	0	0	0	0
hsa-miR-26a-1-3p	0.482123	0.206626	3.92583	18.9997	4.24791	0.0145918	0.0656497	Up	0	0	1.2488	0	0.0920826	0	0	0	0	0	0	0	0	0	0	0	0.101157	0	0	0	0	0	0	0	0	0	0.249094	0	0.0989835	0	0	0.095389	0	0	0	0	0	0	0	0.085385	0
hsa-miR-4796-3p	0.336613	0.0615552	3.77484	61.3245	5.93839	0.0106844	0.0536214	Up	0	0	1.20077	0	0	0	0	0	0	0	0	0	0	0	0	0	0	0	0	0	0	0	0	0.284999	0	0	0	0	0	0	0	0	0	0	0	0	0	0	0	0	0
hsa-miR-4723-5p	0.276128	0	3.72773	Inf	Inf	0.00418102	0.0267987	Up	1.21284	0	0	0	0	0	0	0	0	0	0	0	0	0	0	0	0	0	0	0	0	0	0	0	0	0	0	0	0	0	0	0	0	0	0	0	0	0	0	0	0
hsa-miR-4324	0.547663	0.293257	3.72773	12.7115	3.66806	0.0124733	0.0596301	Up	1.21284	0	0	0	0	0.0950071	0	0.204467	0.103901	0	0	0	0	0.118441	0	0	0	0	0	0	0	0	0.0965023	0	0.0933892	0.0927146	0	0	0.0989835	0	0	0	0	0	0	0	0	0	0	0	0
NC_000001.11_657	0.286006	0.018979	3.62384	190.94	7.57697	0.00749985	0.0424875	Up	0	0	1.15274	0	0	0	0	0	0	0	0	0	0	0	0	0.0963542	0	0	0	0	0	0	0	0	0	0	0	0	0	0	0	0	0	0	0	0	0	0	0	0	0
hsa-miR-4470	0.300098	0.0341986	3.62384	105.965	6.72744	0.00990965	0.0515515	Up	0	0	1.15274	0	0	0	0.0874874	0	0	0	0	0	0	0	0	0	0	0	0	0	0	0	0	0	0	0	0	0	0	0	0	0	0	0	0	0	0	0.0931839	0	0	0
NC_000019.10_34288	0.640679	0.402026	3.62384	9.01396	3.17216	0.0142835	0.064947	Up	0	0	1.15274	0	0	0	0	0.102234	0	0	0	0.285527	0	0.118441	0.207574	0	0	0	0.0909459	0	0.221539	0	0.0965023	0	0	0	0	0	0	0.256945	0	0	0	0.0996216	0	0	0	0	0	0	0
hsa-miR-4742-5p	0.261766	0.016441	3.32833	202.44	7.66135	0.00757595	0.0427249	Up	1.08289	0	0	0	0	0	0	0	0	0	0	0	0	0	0	0	0	0	0	0	0	0	0	0	0	0	0	0	0	0	0	0	0	0	0	0	0.0873852	0	0	0	0
hsa-miR-4668-5p	0.365182	0.128648	3.32186	25.8213	4.69049	0.0144246	0.0654657	Up	0	0	1.05667	0	0	0.0950071	0	0	0	0	0	0	0	0	0	0.0963542	0	0	0	0	0	0	0	0.0949996	0	0	0	0	0	0	0	0	0	0	0	0	0	0	0	0.17077	0
hsa-miR-224-3p	0.371964	0.148052	3.17086	21.4172	4.4207	0.0158843	0.0699893	Up	0	0	1.00864	0	0	0	0	0	0.103901	0	0	0	0	0	0	0	0	0	0	0	0.110769	0.0933779	0	0	0.0933892	0	0	0	0	0	0	0	0	0	0	0	0	0	0	0	0
NC_000012.12_25041	0.274999	0.0487264	3.10341	63.6906	5.99301	0.0370507	0.141365	Up	0.129947	0.160802	0	0	0	0	0.0874874	0	0	0	0	0	0	0	0	0	0	0	0	0.0981088	0	0	0	0	0	0	0	0	0	0	0	0	0	0	0	0	0	0	0	0.085385	0
hsa-miR-6859-5p	0.397559	0.199853	2.86888	14.3549	3.84347	0.0142485	0.06491	Up	0	0	0.912582	0	0	0	0	0	0.103901	0	0	0	0	0	0	0	0	0	0	0	0	0	0	0.189999	0	0	0	0	0	0	0	0	0	0	0	0	0	0	0	0	0.191893
hsa-miR-1229-3p	0.234292	0.0356052	2.71788	76.334	6.25425	0.0121594	0.0585926	Up	0	0	0.864551	0	0	0	0	0	0	0	0	0	0	0	0	0	0	0	0	0.196218	0	0	0	0	0	0	0	0	0	0	0	0	0	0	0	0	0	0	0	0	0
NC_000020.11_35670	0.200297	0	2.70401	Inf	Inf	0.0376814	0.14332	Up	0	0.160802	0	0	0	0	0	0	0	0	0	0	0	0	0	0	0	0	0	0	0	0	0	0	0	0	0	0	0	0	0	0	0	0	0	0	0	0	0	0	0
NC_000017.11_31775	0.199134	0	2.68831	Inf	Inf	0.000596227	0.00522563	Up	0.0866312	0.107201	0.0480306	0.0779977	0	0	0	0	0	0	0	0	0	0	0	0	0	0	0	0	0	0	0	0	0	0	0	0	0	0	0	0	0	0	0	0	0	0	0	0	0
NC_000006.12_14935	0.332236	0.14518	2.67045	18.3941	4.20117	0.0240548	0.0984579	Up	0.129947	0.107201	0	0.0779977	0	0	0	0	0	0	0.121419	0	0	0	0.103787	0	0	0	0	0	0	0	0	0	0	0	0	0	0	0	0	0.095389	0	0	0	0	0.0873852	0	0.103044	0	0
hsa-miR-6513-5p	0.279536	0.0965482	2.56689	26.5866	4.73263	0.0136738	0.063156	Up	0	0	0.816521	0	0	0	0	0	0	0	0.121419	0	0	0	0	0.0963542	0	0	0	0	0	0	0	0	0.0933892	0	0	0	0.0989835	0	0	0	0	0	0	0	0	0	0	0	0
NT_187633.1_40260>NC_000022.11_36500	0.323388	0.146896	2.52953	17.2199	4.10601	0.0123352	0.059204	Up	0.822996	0	0	0	0	0	0	0	0.103901	0.1308	0	0	0	0	0.103787	0.0963542	0	0	0	0	0	0	0	0	0	0	0	0	0	0	0.0850327	0	0	0	0	0	0	0	0	0	0
NC_000019.10_33897	0.185573	0	2.50523	Inf	Inf	0.00483195	0.0295911	Up	0	0.107201	0	0.116997	0	0	0	0	0	0	0	0	0	0	0	0	0	0	0	0	0	0	0	0	0	0	0	0	0	0	0	0	0	0	0	0	0	0	0	0	0
hsa-miR-4433a-5p	0.597309	0.451822	2.4159	5.34701	2.41873	0.0469505	0.171987	Up	0	0	0.76849	0	0.276248	0	0.34995	0	0	0	0.121419	0	0	0	0.207574	0	0	0	0.0909459	0	0	0	0	0	0.186778	0	0	0	0	0	0	0.095389	0	0	0	0.107082	0.0873852	0	0.103044	0	0.0959466
hsa-miR-4687-5p	0.194002	0.0169904	2.40665	141.647	7.14616	0.00847957	0.0458883	Up	0	0.107201	0.192123	0	0	0	0	0	0	0	0	0	0	0	0	0	0	0	0.0909459	0	0	0	0	0	0	0	0	0	0	0	0	0	0	0	0	0	0	0	0	0	0
hsa-miR-7855-5p	0.149948	0.0169904	1.81192	106.644	6.73665	0.0128331	0.0605279	Up	0	0	0.576368	0	0	0	0	0	0	0	0	0	0	0	0	0	0	0	0.0909459	0	0	0	0	0	0	0	0	0	0	0	0	0	0	0	0	0	0	0	0	0	0
hsa-miR-3065-3p	0.133862	0.0116966	1.66093	142.001	7.14976	0.0155693	0.0687803	Up	0	0	0.528337	0	0	0	0	0	0	0	0	0	0	0	0	0	0	0	0	0	0	0	0	0	0	0	0	0	0	0	0	0	0	0	0	0	0	0	0	0	0
hsa-miR-3138	0.259358	0.171392	1.35894	7.92886	2.98711	0.021983	0.0913692	Up	0	0	0.432276	0	0	0	0	0	0	0	0	0	0.213352	0	0.103787	0	0	0	0.0909459	0	0	0	0	0.0949996	0	0	0.124547	0	0	0	0	0	0	0	0	0	0	0	0	0	0
hsa-miR-3940-3p	0.120704	0.0337249	1.20795	35.8177	5.1626	0.0187214	0.0802962	Up	0	0	0.384245	0	0	0	0	0	0	0	0	0	0	0	0	0	0	0	0	0	0	0	0	0	0	0	0	0	0	0	0	0	0	0	0	0	0	0	0	0	0.0959466
hsa-miR-7977	0.105176	0.0174431	1.20184	68.9006	6.10644	8.76e-05	0.0010643	Up	0.216578	0	0.0960613	0.0389989	0	0	0	0.102234	0	0	0	0	0	0	0	0	0	0	0	0	0	0	0	0	0	0	0	0	0	0	0	0	0	0	0	0	0	0	0	0	0
NC_000002.12_3530	0.0878121	0	1.18546	Inf	Inf	0.0114424	0.0562583	Up	0.0433156	0.0536005	0.0480306	0	0	0	0	0	0	0	0	0	0	0	0	0	0	0	0	0	0	0	0	0	0	0	0	0	0	0	0	0	0	0	0	0	0	0	0	0	0
NC_000002.12_5917>NC_000002.12_5918	0.0804864	0	1.08657	Inf	Inf	1.53e-05	0.000231929	Up	0.129947	0	0.144092	0.0389989	0	0	0	0	0	0	0	0	0	0	0	0	0	0	0	0	0	0	0	0	0	0	0	0	0	0	0	0	0	0	0	0	0	0	0	0	0
NC_000008.11_18960	0.0779504	0	1.05233	Inf	Inf	0.0437454	0.163051	Up	0	0.0536005	0.0480306	0	0	0	0	0	0	0	0	0	0	0	0	0	0	0	0	0	0	0	0	0	0	0	0	0	0	0	0	0	0	0	0	0	0	0	0	0	0
NC_000018.10_33157	0.0766274	0	1.03447	Inf	Inf	0.0450994	0.166595	Up	0.0433156	0.0536005	0	0	0	0	0	0	0	0	0	0	0	0	0	0	0	0	0	0	0	0	0	0	0	0	0	0	0	0	0	0	0	0	0	0	0	0	0	0	0
NC_000008.11_18548	0.0671082	0	0.905961	Inf	Inf	0.0148082	0.0663353	Up	0	0	0.288184	0	0	0	0	0	0	0	0	0	0	0	0	0	0	0	0	0	0	0	0	0	0	0	0	0	0	0	0	0	0	0	0	0	0	0	0	0	0
NC_000004.12_10525	0.0830633	0.0186603	0.888101	47.5932	5.57268	0.00467389	0.0290076	Up	0.0433156	0	0.240153	0	0	0	0	0	0	0	0	0	0	0	0	0	0	0	0	0	0	0	0	0	0	0	0	0.0881394	0	0	0	0	0	0	0	0	0	0	0	0	0
hsa-miR-190a-3p	0.150457	0.0916434	0.885632	9.6639	3.2726	0.0296755	0.117681	Up	0.0866312	0	0.0480306	0.0779977	0	0	0	0	0	0	0	0	0	0	0	0	0	0	0	0	0.221539	0	0	0	0	0	0	0.0881394	0	0	0	0	0	0	0	0.107082	0	0	0	0.085385	0
NC_000005.10_12006>NC_000005.10_12005	0.0661563	0.0152442	0.702558	46.0868	5.52628	0.048902	0.17776	Up	0	0	0	0.116997	0	0	0	0	0	0	0	0	0.106676	0	0	0	0	0	0	0	0	0	0	0	0	0	0	0	0	0	0	0	0	0	0	0	0	0	0	0	0
NC_000011.10_24003	0.0642524	0.0158481	0.669306	42.2327	5.40029	0.00203273	0.0150372	Up	0.0433156	0	0.0960613	0.0389989	0	0	0	0	0	0	0	0	0	0	0	0	0	0	0	0	0	0	0	0	0	0	0	0	0	0	0	0	0	0	0	0	0	0	0	0	0.0959466
NC_000007.14_16234*	0.0957319	0.0607877	0.532533	8.76054	3.13102	0.030424	0.120044	Up	0.173262	0	0	0	0	0	0	0	0	0	0	0	0	0	0	0	0	0	0.0909459	0	0	0	0	0	0.0933892	0	0	0	0	0	0	0	0	0	0	0	0	0	0	0	0.0959466
NC_000001.11_975	0.0346942	0	0.468372	Inf	Inf	0.0459159	0.1688	Up	0	0	0	0.0779977	0	0	0	0	0	0	0	0	0	0	0	0	0	0	0	0	0	0	0	0	0	0	0	0	0	0	0	0	0	0	0	0	0	0	0	0	0
NC_000009.12_20882*	0.0223694	0	0.301987	Inf	Inf	0.0142483	0.06491	Up	0	0	0.0960613	0	0	0	0	0	0	0	0	0	0	0	0	0	0	0	0	0	0	0	0	0	0	0	0	0	0	0	0	0	0	0	0	0	0	0	0	0	0
NC_000023.11_38383	0.0210464	0	0.284127	Inf	Inf	0.0142483	0.06491	Up	0.0433156	0	0.0480306	0	0	0	0	0	0	0	0	0	0	0	0	0	0	0	0	0	0	0	0	0	0	0	0	0	0	0	0	0	0	0	0	0	0	0	0	0	0
hsa-miR-4739	0.0197235	0	0.266267	Inf	Inf	0.0142483	0.06491	Up	0.0866312	0	0	0	0	0	0	0	0	0	0	0	0	0	0	0	0	0	0	0	0	0	0	0	0	0	0	0	0	0	0	0	0	0	0	0	0	0	0	0	0
[truncated: 15 more columns]

## Sheet: Down
miRNA_id	baseMean	baseMean_Group_N	baseMean_Group_C	foldChange(Group_C/Group_N)	log2FoldChange	pval	padj	up_down	Sample_C3_TPM	Sample_C39_TPM	Sample_C41_TPM	Sample_C6_TPM	Sample_N1_TPM	Sample_N10_TPM	Sample_N11_TPM	Sample_N12_TPM	Sample_N13_TPM	Sample_N14_TPM	Sample_N15_TPM	Sample_N16_TPM	Sample_N17_TPM	Sample_N18_TPM	Sample_N19_TPM	Sample_N2_TPM	Sample_N20_TPM	Sample_N21_TPM	Sample_N22_TPM	Sample_N23_TPM	Sample_N24_TPM	Sample_N25_TPM	Sample_N26_TPM	Sample_N27_TPM	Sample_N28_TPM	Sample_N29_TPM	Sample_N3_TPM	Sample_N30_TPM	Sample_N31_TPM	Sample_N32_TPM	Sample_N33_TPM	Sample_N34_TPM	Sample_N35_TPM	Sample_N36_TPM	Sample_N37_TPM	Sample_N38_TPM	Sample_N39_TPM	Sample_N4_TPM	Sample_N40_TPM	Sample_N41_TPM	Sample_N42_TPM
hsa-miR-129-5p	103252	111508	52.6971	0.000472588	-11.0471	1.27e-40	3.07e-37	Down	13.2113	0.107201	0.144092	1.63795	11621.3	13151.6	14306.7	11712.6	11994.6	10206.9	9331.4	8744.54	10994.7	19547.2	11058.6	11314.9	9147.84	9253.45	10500.1	11527.7	15886.4	6828.91	6139.58	6366.69	11149.1	7006.72	11195.6	7114.7	8010.34	9574.72	11469.2	6879.26	9754.16	8427.09	12362	11863	10913.7	11439.4	25423.6	11506.3	15329.5
hsa-miR-9-3p	81398.6	87860.5	625.12	0.00711492	-7.13494	1.78e-23	7.17e-21	Down	96.2906	0.696807	17.0989	43.9127	10058.9	11442.6	12055	10943.4	9788.98	9969.87	10705.3	7594.53	12232.7	13037.1	9625.21	9291.72	9485.6	10838.9	9361.15	10262.5	10258.9	8456.58	9647.05	9368.58	11012	9840.64	9403.29	9795.81	6679.9	8275.94	7022.77	5893.13	7474.05	7809.54	6205.18	7320.9	8048.35	10011.4	4811.02	6844.63	6627.89
hsa-miR-181b-5p	67458.6	72831.6	295.265	0.00405407	-7.94641	9.61e-26	4.65e-23	Down	30.5808	0.482405	29.6349	16.6525	9258.35	10117.7	10724.9	10041	7914.8	8639.11	8495.68	7085.72	9526.08	12417.3	8953.4	9320.53	7000.88	7246.46	8603.66	9479.18	10820.5	5268.1	5350.19	5227.54	6886.05	5325.44	10269	5409.82	4643.41	5332.04	5825.59	4259.02	5884.32	5257.53	4870.83	5806.33	5463.23	9601.67	6603.26	5842.81	6258.69
hsa-miR-433-3p	26426.9	28534.9	77.8304	0.00272755	-8.51818	1.68e-22	5.82e-20	Down	9.87595	0.107201	7.97308	3.4319	3662.22	3931.68	4095.72	3416.75	3596.24	3009.72	2982.05	2426.88	3276.24	4615.54	3263.48	3347.92	2009.79	2060.72	2900.54	3238.28	4416.26	1759.71	1630.31	1676.36	2675.23	1830.28	3421.93	1776.54	2023.82	2292.04	2723.77	1477.67	2048.7	2029.49	3226	2826.22	2627.15	3096.69	5504.2	2713.02	3035.75
NC_000001.11_1920	18472.7	19941.3	114.171	0.00572534	-7.44842	1.91e-17	3.85e-15	Down	20.6615	0.160802	4.0826	5.84983	1474.15	1502.35	1545.9	1915.14	1711.57	2562.51	2308.05	1746.47	1870.46	1748.31	1833.09	1196.91	1957.69	1689.66	1323.08	1476.93	1207.94	3174.48	2911.86	2983.56	2439.88	2756.13	1567.42	3139.7	2798.46	2039.97	2203.03	2299.07	2120.79	1968.72	2104.13	1989.05	2242.48	1709.74	1043.22	1797.78	1368.97
hsa-miR-219a-2-3p	13819.4	14918.1	86.167	0.00577602	-7.43571	1.33e-16	2.47e-14	Down	10.5257	0.160802	4.56291	6.12282	1312.27	1458.64	1768.56	1439.86	1681.02	1381.51	1401.66	1122.98	1516.94	2085.16	1354.11	1538.58	1224.2	1240.52	1221.77	1486.94	2348.75	1143.23	1134.58	969.566	1573.61	1028.85	1549.74	1097.6	1028.14	1293.8	1676.85	985.464	1205.8	1238.89	1554.39	1679.37	1440.11	1312.68	4462.63	1848.59	2396.36
hsa-miR-218-5p	5038.97	5439.94	26.9443	0.00495305	-7.65747	5.05e-13	4.07e-11	Down	2.12246	0	3.21805	1.71595	436.472	476.461	492.904	509.123	473.791	496.518	573.097	479.59	684.328	556.319	529.418	459.128	719.834	787.39	532.579	569.914	645.563	656.727	788.038	651.317	805.575	769.346	522.599	838.558	459.877	528.45	506.115	448.042	404.947	579.1	433.964	520.099	623.843	458.465	439.895	614.431	582.204
hsa-miR-410-3p	4800.08	5181.34	34.2773	0.00661554	-7.23993	4.34e-12	2.76e-10	Down	2.38236	0.0536005	4.56291	1.94994	573.398	620.492	674.965	621.273	484.493	478.206	522.101	367.853	644.218	663.746	507.83	498.729	500.829	583.22	496.565	533.025	514.856	513.112	550.16	528.863	703.22	569.361	502.547	600.846	406.921	548.064	459.942	387.47	478.057	474.099	455.662	506.928	561.275	536.646	342.106	469.276	469.275
NC_000010.11_20947	3526.23	3808.33	0	0	#NAME?	3.58e-21	1.08e-18	Down	0	0	0	0	396.416	438.268	462.021	397.484	431.503	395.802	330.138	314.555	438.012	637.689	390.447	410.276	299.931	282.529	372.787	429.03	744.591	195.72	233.343	172.614	321.445	164.754	430.808	201.399	231.027	250.607	421.337	191.255	278.02	260.909	368.954	411.839	292.478	383.638	1169.14	389.014	604.559
hsa-miR-708-3p	2285.61	2466.71	21.8246	0.00884762	-6.82049	1.32e-08	4.15e-07	Down	4.76471	0	2.20941	0.0389989	240.612	285.591	291.333	269.999	250.714	254.93	246.116	228.992	271.704	435.628	247.636	222.289	280.711	265.031	239.097	274.803	349.92	194.319	194.645	189.524	245.613	187.469	280.729	200.693	172.132	203.501	245.915	173.417	236.388	219.466	192.995	251.751	230.959	242.185	432.476	266.487	322.285
hsa-miR-656-3p	2200.92	2376.42	7.13078	0.00300064	-8.38052	6.05e-11	2.93e-09	Down	0.649734	0	1.63304	0	284.259	294.902	306.293	300.771	223.077	258.069	290.312	186.068	373.793	189.625	221.585	201.958	294.974	364.12	263.561	253.023	205.034	325.329	395.949	338.864	389.246	384.117	250.215	378.206	187.376	223.885	145.236	151.096	180.744	200.538	171.128	181.826	224.493	263.617	64.1964	158.816	125.498
hsa-miR-138-5p	2047.47	2210.51	9.55501	0.00432254	-7.8539	7.02e-10	2.78e-08	Down	2.81551	0.0536005	0	0	174.773	235.903	260.275	284.823	204.27	227.331	240.774	199.298	227.22	355.443	200.517	220.651	255.017	217.293	178.891	230.556	296.197	188.53	178.529	161.214	226.375	162.436	281.974	165.526	126.897	155.366	234.35	143.751	241.567	206.117	140.615	243.077	172.848	190.188	529.44	257.692	316.24
hsa-miR-1224-5p	1561.41	1686.25	0.901337	0.000534521	-10.8695	1.77e-14	1.95e-12	Down	0	0.0536005	0	0	216.762	218.896	235.429	215.611	226.401	243.158	181.885	157.611	245.462	385.172	211.933	196.563	123.917	96.4268	172.524	224.964	383.483	72.8348	75.0788	67.1647	106.931	59.5228	228.917	70.8641	84.9278	75.1136	152.464	70.4925	122.56	99.7212	108.491	144.133	85.0258	197.736	387.651	128.078	215.592
NC_000005.10_11545*>NC_000001.11_1013*>NC_000015.10_29934*	1539.86	1663	0.665667	0.000400281	-11.2867	7.38e-13	5.58e-11	Down	0.216578	0	0	0	208.659	238.468	228.867	161.427	170.502	237.926	187.228	146.951	222.847	186.664	169.38	231.924	212.025	155.861	175.707	209.855	157.071	134.371	231.606	169.289	214.608	188.396	192.799	139.172	127.194	182.088	138.178	109.983	151.093	114.166	100.863	171.439	122.339	202.861	105.826	122.101	99.6885
hsa-miR-105-5p	1448.83	1564.74	0	0	#NAME?	8.52e-15	1.03e-12	Down	0	0	0	0	202.858	215.951	210.845	200.48	177.152	171.479	149.831	119.731	195.537	241.265	185.675	192.323	151.129	156.622	175.798	187.192	242.806	93.658	98.3359	93.8596	153.905	113.668	193.172	112.995	113.237	131.642	133.927	81.8437	97.6827	99.522	154.769	143.169	144.972	170.154	204.748	139.69	139.506
hsa-miR-760	1159.87	1252.66	0	0	#NAME?	1.79e-13	1.73e-11	Down	0	0	0	0	168.603	167.688	182.849	151.715	143.28	145.058	128.825	106.121	156.921	246.95	145.717	150.505	117.949	101.086	123.05	152.854	214.782	64.991	58.6734	64.6947	97.8718	61.7479	159.918	61.345	81.8593	70.7456	112.243	56.7564	92.5041	81.6897	102.897	123.787	83.0159	135.21	241.638	108.183	150.732
NC_000017.11_32737	1104.89	1193.28	0	0	#NAME?	3.58e-13	3.21e-11	Down	0	0	0	0	103.501	131.3	153.978	146.092	80.108	134.986	162.823	133.055	148.707	188.559	136.272	149.253	112.082	101.372	112.045	182.581	221.76	73.0215	70.5432	80.9397	60.6096	67.3108	195.788	63.4604	73.6437	42.3103	118.706	87.3763	115.249	81.092	62.6366	104.834	62.83	153.474	193.723	109.549	132.886
hsa-miR-1298-5p	1084.15	1170.89	0	0	#NAME?	4.27e-13	3.67e-11	Down	0	0	0	0	115.195	141.181	148.466	127.076	131.643	118.244	110.613	104.883	122.251	170.082	123.299	108.591	93.6714	103.369	111.045	131.368	175.237	94.5918	85.5011	75.9047	114.869	85.5756	124.547	100.303	82.8492	104.748	127.039	77.3605	102.151	97.0314	107.813	124.323	115.611	113.591	229.994	124.321	152.363
hsa-miR-125b-2-3p	1045.54	1128.47	8.88003	0.00786908	-6.98959	8.63e-08	2.25e-06	Down	0.173262	0	0.0480306	1.36496	110.131	113.914	132.806	120.738	106.811	104.64	97.985	82.8979	120.971	152.079	105.448	106.857	86.0847	94.0494	97.6759	105.761	171.692	90.6699	89.8437	83.2197	125.982	89.9332	107.733	98.8043	90.8668	113.398	128.229	77.8374	96.1596	93.2458	126.375	135.566	129.243	95.6999	211.034	129.102	151.116
hsa-miR-129-2-3p	879.661	949.827	2.58228	0.00271869	-8.52288	1.85e-08	5.51e-07	Down	0	0	0.672429	0.0779977	81.401	108.973	124.582	106.527	79.1729	74.033	83.4148	70.8106	85.4476	111.335	83.9637	85.3698	47.3415	50.9712	70.3921	92.3204	79.3108	88.3355	80.483	75.9997	95.0702	89.7478	90.5456	86.9936	99.1814	86.0766	109.352	83.7515	96.1596	86.87	126.884	104.298	110.193	81.4427	154.051	123.296	97.002
hsa-miR-132-3p	4320.81	4663.08	42.5219	0.00911884	-6.77693	8.21e-11	3.9e-09	Down	6.1075	0.0536005	1.68107	2.92491	477.356	494.797	545.746	523.743	405.839	431.772	419.381	289.619	472.576	433.377	438.293	422.609	317.835	386.278	410.712	443.256	427.68	476.507	452.21	465.878	578.733	523.93	470.289	576.961	498.184	541.041	474.483	386.039	408.704	408.05	528.809	468.271	553.673	449.799	480.803	524.52	507.078
hsa-miR-181d-5p	3599.8	3884.51	40.8936	0.0105274	-6.56971	1.64e-09	5.99e-08	Down	7.36365	0.107201	5.23534	0	369.159	483.111	495.704	493.993	396.904	379.844	393.519	375.753	424.891	614.356	370.416	439.857	395.119	387.989	400.435	439.233	579.767	322.527	319.133	296.209	433.045	288.343	523.844	317.214	222.911	326.749	371.168	261.652	342.397	308.229	274.788	365.044	353.124	459.117	575.501	416.593	433.679
hsa-miR-330-5p	1198.54	1293.08	16.7427	0.0129479	-6.27114	2.25e-06	4.16e-05	Down	5.37113	0	0	0.0389989	131.402	150.491	168.763	149.261	129.981	121.121	114.498	94.319	150.307	225.157	138.141	125.646	102.27	96.617	117.229	143.141	185.206	76.85	77.0089	72.8647	115.336	82.1452	142.482	83.9968	81.8593	102.521	133.927	68.5847	105.501	99.7212	115.696	144.133	119.456	116.759	332.729	149.595	187.672
hsa-miR-323a-3p	8170.12	8814.25	118.571	0.0134521	-6.21602	1.89e-11	1.05e-09	Down	16.9797	0.0536005	11.8155	4.71886	1662.18	1490.19	1483.17	1333.23	1213.15	1152.22	1149.23	743.987	1370.79	1375.93	1386.39	1106.15	781.539	835.604	1136.91	1209.29	1089.08	599.86	614.623	638.398	787.924	708.989	1194.78	634.075	714.562	613.927	498.207	426.389	465.059	496.116	665.016	518.814	653.903	1163.77	335.511	468.678	397.699
hsa-miR-204-3p	944.028	1018.43	14.0157	0.0137621	-6.18315	7.89e-07	1.64e-05	Down	0	0.0536005	0	2.18394	124.127	119.234	145.667	115.524	106.603	107.78	96.1637	71.001	119.051	165.818	115.619	112.06	89.0182	90.721	105.861	124.206	155.963	63.0301	54.4273	58.6148	87.599	62.7678	104.619	58.2601	70.8722	70.4886	103.655	51.1285	92.6057	72.3253	107.22	102.799	84.1519	120.207	186.613	105.024	132.022
hsa-miR-34c-5p	1415.11	1526.14	27.2398	0.0178489	-5.80802	1.35e-06	2.67e-05	Down	3.81177	0	0.0960613	2.53493	97.1472	126.455	134.643	119.613	147.644	128.708	143.881	153.137	180.603	173.517	109.184	129.789	134.134	139.125	132.417	128.326	221.539	188.53	186.925	189.429	302.114	187.747	133.888	194.788	119.572	169.926	171.171	127.44	127.231	151.126	153.583	189.429	186.393	118.064	216.908	197.752	195.155
hsa-miR-9-5p	49796.9	53684.2	1205.35	0.0224527	-5.47697	5.2e-15	6.99e-13	Down	207.958	2.35842	36.5993	68.521	4421.9	6482.34	5438.39	6311.9	5360.69	6115.97	6470.29	4793.61	7512.67	5644.33	4451.94	4030.01	7439.09	8341.39	5613.18	5431.5	5842.64	6887.46	8104.85	7539.93	8238.98	8510.09	4883.73	8300.53	5326.8	6785.75	4317.62	4255.02	4079.83	5200.45	3910.34	4206.84	5613.27	4239.77	1780.39	4113.59	2957.36
hsa-miR-340-5p	4640.8	5001.71	129.512	0.0258936	-5.27126	6.5e-08	1.75e-06	Down	16.8064	0.107201	17.3391	3.58789	298.992	566.053	518.713	543.576	458.413	457.017	502.917	452.655	568.477	508.943	348.932	373.758	495.973	564.962	478.375	472.885	681.785	607.797	774.721	610.278	914.467	687.108	444.632	714.634	386.432	573.073	457.476	412.367	461.302	556.885	407.774	549.547	559.615	373.481	440.101	555.686	486.833
hsa-miR-128-3p	131987	142241	3808.92	0.0267779	-5.22281	3.12e-18	6.86e-16	Down	529.143	47.5437	141.306	156.346	21499.2	21059.7	22357.7	19897.4	19480.3	17654.3	20568.8	10580.6	22005.9	18060.9	21126.2	15183.9	14833	15735.3	16518.1	19165.6	17461.3	10466.4	13120.8	11147.8	14027.8	12467.1	17163.2	11686.3	11575.1	10654.2	9012.88	7687.02	7271.48	9527.81	12549.5	10617.5	12317	13769.1	8979.56	11711.4	8433.22
hsa-miR-330-3p	2247.46	2421.24	75.2476	0.0310781	-5.00796	2.59e-06	4.71e-05	Down	2.64225	0	12.488	4.64086	279.839	276.186	338.226	255.788	294.769	246.297	255.83	178.549	300.08	334.123	287.801	276.44	195.84	209.59	231.912	275.195	369.416	163.318	184.03	155.134	258.875	162.714	253.702	182.449	192.919	211.808	241.493	140.126	163.888	188.384	281.483	239.222	227.551	245.167	456.588	241.127	288.032
hsa-miR-125a-3p	1052	1133.34	35.2805	0.0311298	-5.00556	3.21e-05	0.000446013	Down	4.11498	0	0.0480306	3.74389	140.886	145.266	160.889	131.779	141.41	118.898	121.297	96.7935	145.613	233.567	123.818	130.464	101.562	100.516	106.952	129.209	158.622	63.2168	61.5685	71.7247	100.767	65.8274	122.181	65.135	78.7908	86.4192	103.06	60.7628	89.4579	82.7855	118.408	107.618	101.367	126.73	168.374	99.3882	142.097
hsa-miR-381-3p	15077.1	16242.1	514.645	0.0316859	-4.98001	2.54e-10	1.1e-08	Down	65.9696	0.536005	23.487	38.1409	1067.51	1221.41	1270.58	1415.22	1550.11	1284.98	1588.04	1019.52	1588.73	1478.74	1207.98	1046.79	1055.07	1308.99	1271.51	1418.75	1602.94	1587.8	1686.19	1355.17	2002.45	1515.51	1283.08	1687.08	1252.34	1917.75	1768.43	1416.34	1388.17	1831.44	2109.05	2394.25	2406.94	892.981	3526.99	2743.08	2895.09
NC_000008.11_18753	1170.08	1260.34	41.7378	0.0331162	-4.91632	5.28e-05	0.000683283	Down	6.32408	0.107201	2.49759	2.10594	126.522	123.794	81.3633	114.399	237.103	204.31	183.707	194.729	178.043	281.535	182.146	76.8906	303.471	230.321	165.612	190.625	193.071	117.283	128.445	109.63	137.095	104.768	102.128	115.374	99.5774	89.3312	100.084	76.502	124.591	147.241	70.0954	101.407	87.56	154.592	80.1682	77.7857	79.7316
hsa-miR-320a	61607.2	66341.5	2428.07	0.0365996	-4.77203	1.06e-13	1.12e-11	Down	81.0868	15.0618	354.994	134.819	6980.51	7142.64	8953.9	7218.61	7278.72	5373.54	5912.13	5576.91	6443.03	14049.2	6968.37	10363.3	4335.49	3969.57	6194.78	7209.23	9699.62	3314.17	3209.09	3014.72	6287.05	3269.49	7923.67	3305.76	3873.82	5275.51	6970.56	3581.67	5498.97	4814.91	6877.4	6298.37	5385.29	8178.1	19933.6	6857.19	11376.8
hsa-miR-432-5p	6633.92	7138.87	321.995	0.0451044	-4.47059	8.25e-09	2.66e-07	Down	4.80803	10.0233	39.193	2.57392	926.075	972.588	1013.89	920.409	905.605	915.341	849.811	611.122	1164.26	1131.47	880.737	733.063	711.134	732.33	848.798	873.659	1137.82	510.31	538.483	535.703	723.579	507.983	839.82	558.187	508.379	600.652	601.777	390.713	442.111	481.272	614.67	594.521	618.862	786.286	586.938	551.16	584.603
hsa-miR-101-3p	18775.2	20203.7	919.588	0.0455159	-4.45749	1.47e-10	6.59e-09	Down	98.8029	19.7786	20.1729	36.6199	1450.21	2708.84	2370.82	2656.54	2159.07	1975.61	2241.51	2538.62	1943.85	2824	1490.28	2013.42	2325.5	2256.8	2060.02	2267.98	3061.77	2214.64	2464.96	1967.63	2738.73	2257.69	2499.53	2107.41	1300.94	2003.32	1644.28	1404.7	2115.82	2091.95	1395.64	2010.9	1676.66	2087.88	2439.36	1990.92	2407.49
hsa-miR-328-3p	2695.51	2898.54	157.605	0.0543741	-4.20094	1.91e-05	0.000281418	Down	10.699	0.214402	17.1469	11.1927	372.658	331.86	383.895	323.876	428.386	385.469	376.398	285.907	495.084	564.137	461.333	256.784	236.809	271.593	336.227	402.442	375.508	211.408	176.599	219.734	304.449	258.118	318.716	246.438	202.223	222.857	217.599	221.302	209.987	199.741	278.178	228.942	266.962	276.943	287.493	287.15	307.797
hsa-miR-181a-5p	86232.2	92711.3	5243.78	0.0565604	-4.14406	4.4e-13	3.67e-11	Down	415.743	99.161	394.283	176.353	10931.7	12558	13162.9	14426.4	10087.7	10406.2	9748.72	8162.06	10722	15101.5	11028.6	10866.4	7701.59	8012.84	10262.2	11319.4	14377.3	6053.5	6077.23	5957.24	8545.39	6253.14	11698.1	6620.5	6294.85	7643.26	8314.76	5671.73	7873.11	6889.93	7499.11	8660.71	7956.95	10685.5	13078.1	8676.4	9424.16
hsa-miR-379-5p	3009.44	3235.05	189.361	0.0585342	-4.09458	2.76e-05	0.000389929	Down	29.0214	0.107201	7.30066	12.5576	260.594	405.681	407.604	401.267	290.82	327.001	352.722	262.304	422.331	427.1	299.737	233.563	409.484	434.586	306.033	336.317	404.751	330.091	340.267	346.939	442.758	375.031	318.466	382.613	253.695	311.846	316.832	279.68	276.192	298.865	262.582	312.466	335.472	284.77	219.793	334.88	285.537
hsa-miR-222-3p	2306.02	2478.51	149.863	0.0604652	-4.04775	8.14e-05	0.000999727	Down	21.6145	0.107201	10.4707	8.11176	270.723	307.063	318.367	284.618	240.636	281.744	256.679	180.929	344.884	362.431	255.316	222	254.309	284.05	242.553	267.641	262.302	202.07	236.334	216.029	286.891	244.118	236.764	248.641	195.888	225.084	213.007	169.506	205.621	204.324	233.934	248.645	255.165	237.06	237.104	246.421	250.996
hsa-miR-24-3p	23090.9	24813.1	1563.85	0.0630254	-3.98792	3.92e-10	1.63e-08	Down	102.615	40.3612	87.896	48.8656	2393.23	2772.59	3046.75	2555.94	2598.58	2587.49	2818.13	2000.02	3411.72	3749.03	2485.91	2225.68	3055.85	3288.69	2417.52	2712.02	2520.56	2191.58	2423.75	2657.04	3184.01	2842.63	2306.86	2725.89	1921.76	2307.37	2245.03	1822.88	2147.7	2235.41	2151.09	2514.83	2694.52	2256.35	2063.87	2485.81	2602.46
hsa-miR-382-5p	1850.54	1987.64	136.75	0.0688002	-3.86144	0.000200226	0.0020877	Down	12.085	0.0536005	12.1037	10.1007	228.181	225.737	267.012	238.511	231.493	157.484	154.809	131.152	206.738	301.197	163.672	220.555	159.929	172.503	161.884	192.784	246.572	138.199	116.285	130.054	242.065	134.529	193.048	150.454	136.597	182.517	200.592	106.263	167.543	144.152	221.474	207.633	196.355	214.509	445.047	210.303	280.26
hsa-miR-21-5p	38234.9	41051.8	3023.04	0.0736397	-3.76337	1.75e-09	6.25e-08	Down	340.677	45.6141	161.815	116.607	3154.2	4816.1	4800.26	4943.5	4021.51	3822.64	4078.46	3913.05	4962.47	5263.89	3148.48	3979.43	4174.65	4499.73	4180.69	4237.32	5051.74	4279.04	4756.7	4381.67	6116.52	4984.99	4255.89	5015.31	2873.99	4640.51	3658.45	3347.58	3881.92	4110.49	3136.92	4169.25	4424.49	3907.11	3552.65	4516.87	4621.46
hsa-miR-543	1162.89	1247.7	102.757	0.0823572	-3.60196	0.00114088	0.00898953	Down	8.57649	0.0536005	9.414	7.64377	194.847	179.944	228.43	162.449	171.126	147.935	165.737	81.9461	206.525	141.064	179.759	145.013	137.574	151.392	149.879	166.196	185.428	83.9467	91.5807	85.1197	117.39	99.0192	147.713	87.3461	101.953	94.0419	83.8423	61.6213	62.0417	75.0151	125.782	90.8058	106.435	122.444	105.62	94.1797	81.3627
hsa-miR-495-3p	1028.81	1103.82	91.1091	0.0825395	-3.59877	0.00236481	0.0167758	Down	17.6728	0.160802	3.17002	4.01688	90.8855	95.7672	113.471	103.154	94.8621	87.3747	98.2279	58.1523	120.437	85.3963	80.1236	74.6745	100.145	128.664	88.6723	90.5544	85.2924	134.838	147.649	121.79	149.142	140.926	89.9229	156.8	103.141	138.922	115.134	105.119	97.175	113.569	130.02	123.038	156.419	71.2857	132.102	161.719	139.41
hsa-miR-99a-5p	257986	276425	27499.8	0.0994836	-3.3294	1.91e-11	1.05e-09	Down	3589.35	347.6	804.177	1347.96	32565.8	35844.3	37528.9	32034.7	30512.1	31619.7	30201.7	22036.2	34711.3	41687.7	34933	26718.3	25180.3	26956.2	29414.2	33260.3	37018.4	20930.2	21857.8	21366.7	29204.1	22834	29000.5	23155.8	22232.2	25123.4	25076.1	18163.1	22275.1	21356	27486.7	25898.2	27621.9	26202.6	29210.6	25855.4	24588.1
hsa-miR-124-3p	24086.2	25788.3	2810.23	0.108973	-3.19795	5.02e-07	1.1e-05	Down	352.632	37.4668	54.2746	154.162	2290.92	2845.08	3222.69	2898.22	2193.67	2505.87	2568.01	1987.17	2908.31	3564.38	2559.8	2271.74	2208.16	2510.8	2338.49	2746.16	3439.94	2333.98	2233.26	2334.05	3059.62	2609.82	2724.96	2737.26	1922.66	2106.01	2450.64	1812.01	2439.43	2220.37	2227.12	2873.23	2604.43	2351.77	3686.71	3054.48	3218.05
hsa-miR-339-3p	1235.26	1320.82	165.726	0.125472	-2.99457	0.00429002	0.0273814	Down	1.34278	0.0536005	22.9586	14.7416	141.163	139.28	176.2	144.149	155.956	123.606	127.126	100.125	143.586	203.482	131.394	146.747	106.62	106.697	106.498	144.514	175.237	83.5732	80.1934	84.5497	126.822	83.9995	143.104	90.9599	93.1435	104.919	133.842	79.459	102.76	104.503	135.783	135.245	134.661	136.421	349.628	154.803	198.993
hsa-miR-320b	1859.74	1987.8	258.967	0.130278	-2.94033	0.0189568	0.0811619	Down	12.1284	1.23281	28.242	18.6804	23.2969	574.128	753.879	23.8204	569.068	617.378	19.1842	104.122	542.555	185.361	59.47	49.9115	45.8242	352.614	17.7345	125.874	310.154	211.221	15.8264	37.4299	31.7523	42.9269	61.5262	187.561	42.068	292.917	47.2782	39.0141	318.434	22.8133	75.9437	387.21	348.317	38.019	83.3626	24.0786	636.797
hsa-miR-889-3p	2411.99	2575.33	370.242	0.143765	-2.79821	3.03e-06	5.31e-05	Down	2.90214	21.065	2.25744	0	218.696	256.994	255.376	257.015	222.661	241.327	267.729	166.843	352.245	209.76	209.961	174.979	364.57	380.287	235.914	219.273	226.412	408.061	455.202	426.168	455.272	463.202	207.371	470.841	250.23	286.922	196.681	204.896	187.445	265.89	217.66	234.189	286.012	189.816	83.1565	208.169	175.582
NC_000015.10_29384	1105.36	1175.53	228.173	0.194102	-2.36512	0.0368031	0.140642	Down	14.6407	0.375204	41.8827	7.52678	108.197	146.596	162.902	136.175	125.305	114.058	109.156	95.8418	130.145	161.08	87.3887	130.945	97.92	111.262	104.861	116.259	141.674	106.824	107.407	96.0446	144.753	102.079	143.852	108.411	82.3543	125.132	117.26	86.2316	106.111	110.181	103.999	130.855	111.503	132.787	169.816	122.613	157.736
hsa-miR-92b-3p	3218.63	3420.39	696.524	0.203638	-2.29592	0.00105306	0.00837946	Down	73.2033	22.5122	10.2786	10.1007	483.894	474.371	514.601	462.198	392.644	370.034	413.917	225.947	550.236	342.059	441.199	341.576	323.601	403.87	389.794	423.438	389.797	253.521	271.365	282.529	381.308	320.051	373.392	326.821	319.42	294.973	245.319	199.935	213.948	254.533	360.648	269.955	352.424	341.333	214.435	269.731	258.096
hsa-miR-29a-3p	8343.82	8857.7	1920.35	0.2168	-2.20556	0.000113134	0.00127884	Down	142.811	62.123	18.2516	63.1781	941.821	1041.47	1179.07	1077.23	859.369	914.164	1058.41	721.431	1286.73	1052.23	989.609	974.237	816.742	908.161	878.537	1050.25	1067.71	943.397	972.261	835.617	1127.77	950.232	1039.34	1005.67	693.676	824.708	771.417	635.768	742.775	754.135	697.648	810.613	839.335	928.205	805.495	882.198	869.276
hsa-miR-744-5p	3018.83	3203.74	707.493	0.220834	-2.17897	0.0167961	0.0732066	Down	15.6369	0.375204	138.328	36.3469	259.12	320.839	406.466	306.496	342.875	285.406	309.011	222.045	440.679	416.203	348.205	274.128	238.832	258.469	300.485	360.452	493.145	209.633	214.235	191.614	310.052	216.952	288.202	225.637	258.05	233.734	348.124	228.552	225.828	249.652	390.144	353.907	328.918	279.179	868.867	407.457	476.375
hsa-miR-136-3p	4452.5	4715.88	1160.2	0.24602	-2.02315	0.022894	0.0946675	Down	202.63	1.76882	51.681	57.4843	415.661	506.578	514.338	494.913	483.454	440.667	490.289	388.507	553.436	559.044	421.687	442.94	461.681	525.592	441.724	470.039	511.311	593.323	568.399	551.568	765.231	627.4	446.376	605.87	379.206	509.608	451.014	367.248	431.551	463.24	431.422	510.89	550.09	433.491	421.038	480.974	492.59
hsa-miR-502-3p	1485.1	1571.46	405.588	0.258097	-1.95402	0.00571944	0.0338272	Down	14.5107	15.2762	22.9106	5.34284	149.45	158.852	195.359	169.503	163.125	124.784	138.903	107.929	173.349	221.722	148.208	155.227	114.409	132.088	132.599	156.876	179.003	132.69	120.628	122.835	210.406	134.436	155.559	142.257	128.58	164.616	165.814	109.411	139.822	140.168	189.436	184.396	177.654	135.862	297.385	182.809	245.431
NC_000020.11_35750*>NC_000008.11_18768*	5145.64	5431.62	1570.9	0.289213	-1.7898	0.0192099	0.0818405	Down	232.735	19.725	43.8039	64.3091	533.435	661.06	647.669	581.198	470.258	540.336	470.619	381.464	601.76	810.613	488.007	467.896	594.298	584.742	479.103	516.739	602.253	431.219	477.494	462.268	711.532	509.096	509.148	526.545	432.261	505.411	512.492	381.651	456.124	443.914	548.558	655.023	588.452	469.554	777.467	563.968	639.964
hsa-miR-127-3p	22869.4	24136.4	7030.7	0.29129	-1.77947	0.0015918	0.0121469	Down	761.835	125.747	296.925	273.304	2535.59	2629.04	2895.22	2646.52	2472.23	2306.67	2288.75	1847.07	2677.15	4080.66	2362.3	2252.28	1847.03	1750.8	1858.48	2386.89	3735.92	1703.31	1500.9	1557.14	2366.95	1602.67	2575.38	1709.64	1817.44	1723.67	2632.1	1526.8	2064.54	1976.89	2186.35	2584.11	2096.11	2154.41	6238.8	2807.12	3538.7
hsa-miR-885-5p	1260.84	1330.04	395.774	0.297564	-1.74873	0.00478532	0.02938	Down	8.6198	15.973	1.63304	15.9115	196.688	194.955	201.134	195.573	127.383	125.568	140.482	81.3751	189.884	125.666	160.87	129.404	118.556	148.729	144.149	168.355	116.419	122.979	113.487	110.96	153.345	145.655	160.79	144.725	135.211	131.213	109.607	92.9089	110.782	101.714	120.866	96.0528	127.408	143.969	83.0534	113.989	88.9425
hsa-miR-30a-5p	13731.3	14481.6	4352.88	0.30058	-1.73418	0.00759831	0.0427249	Down	629.549	52.6357	113.4	195.891	1524.15	1602.01	1690.61	1580.74	1366.82	1394.46	1264.46	1027.99	1699.35	1653.8	1425.72	1560.17	1309.78	1356.35	1338	1448.87	1879.87	1342.12	1418.29	1343.39	1936.52	1456.27	1519.35	1589.24	1203.34	1522.06	1473.19	1023.33	1231.7	1335.23	1387.16	1510.61	1522.86	1510.14	1465.59	1448.13	1544.84
hsa-miR-148b-3p	4338.61	4572.29	1417.56	0.310033	-1.68951	0.0038096	0.0247727	Down	48.2969	44.3813	92.555	38.6089	390.154	530.71	497.803	536.113	560.237	415.553	468.434	396.121	591.946	661.614	314.89	337.625	673.807	747.83	423.717	465.526	422.031	528.239	583.55	548.718	785.123	682.472	356.453	609.748	390.193	486.226	409.688	342.446	399.565	461.746	354.545	407.234	476.075	346.644	317.788	416.423	501.321
hsa-miR-221-3p	9151	9643.19	2998.62	0.310957	-1.68521	0.0171835	0.0742721	Down	169.581	29.4267	447.021	96.1322	890.715	1024.27	1142.41	1044.42	888.877	823.781	802.7	635.773	997.209	1164.75	775.497	847.435	694.747	833.036	771.403	865.026	1041.9	890.172	834.745	851.957	1320.15	985.371	867.843	1025.41	734.853	1115.57	1012.06	727.532	838.02	816.2	1160.85	1166.66	1286.22	802.22	1412.22	1223.23	1251.91
hsa-miR-99b-5p	30112.8	31718.3	10044.3	0.316671	-1.65895	0.0019028	0.0142064	Down	813.077	175.167	800.959	346.661	4460.48	4511.32	4709.97	4051.11	4088.11	3812.05	3628	2787.22	4123.89	5675.36	4045.62	3723.7	2363.84	2469.82	3467.13	3870.88	4891.57	1948.61	1879.29	2017.22	2976.69	2194	3830.32	2127.16	2339.67	2470.87	2601.32	1761.83	2163.74	2167.87	2978.67	2613.34	2757	3593.82	3728.44	2593.48	2759.14
hsa-miR-139-5p	2248.91	2367.78	763.086	0.322279	-1.63362	0.0290724	0.115859	Down	45.0482	16.9378	65.0335	22.5413	283.154	275.521	280.922	262.434	249.156	234.394	265.664	163.226	303.707	287.576	289.462	204.367	237.618	261.037	237.551	269.799	266.4	200.389	221.666	215.839	263.077	250.979	241.372	245.468	217.17	228.681	189.028	166.74	148.352	186.292	262.837	222.624	286.361	205.843	199.287	249.239	211.082
hsa-miR-378a-3p	18543.5	19503.3	6544.9	0.335578	-1.57528	0.0198	0.0836411	Down	971.395	28.8907	177.137	419.082	1855.1	2071.92	2438.19	2066.65	2213.21	1813.42	1950.72	1599.52	1938.95	3083.27	1966.56	2078.65	1434.31	1559.28	1699.6	1950.89	2565.08	1387.5	1223.07	1243.07	1900.1	1303.38	2003.34	1401.95	1439.22	1723.67	2116.72	1241.11	1702.85	1694.96	2026.92	2180.2	1912.86	1916.05	4948.48	2164.77	3372.14
hsa-miR-22-3p	99211.9	104345	35042.4	0.33583	-1.5742	0.000350748	0.0033143	Down	2440.83	701.578	2344.33	1394.33	9847.68	11849.7	13400.4	11313.1	11197	10132.1	10210.7	8920.61	11591.1	18523.1	10028.1	11828.1	7877.3	8444.38	10060	11437.1	14528.5	7002.69	6974.9	6210.41	10373	6677.22	10885.9	7092.75	6067.59	9329.85	10825.7	6869.06	9972.27	8705.33	9334.05	11622.1	10028.2	10955	23973.4	11570.4	17553.2
hsa-miR-30d-5p	27436.7	28794.4	10465.9	0.363472	-1.46008	0.00274481	0.0187562	Down	1035.55	248.331	373.678	321.819	3776.86	3751.55	3735.71	3484.43	3054.29	3085.84	2643.17	2070.64	3608.64	3597.9	3340.39	3374.32	2393.58	2418.47	3082.43	3129.38	4008.41	2073.08	2230.46	2186.89	3314.85	2343.55	3178.94	2539.65	2404.9	2843.78	2588.48	1767.84	2162.32	2259.92	2903.24	2637.12	2827.09	3151.2	2713.04	2547.72	2968.11
hsa-miR-100-5p	85180.4	89324.9	33373.9	0.373623	-1.42034	0.00188788	0.0141387	Down	4062.22	615.066	643.226	1419.4	10175.2	11581.1	11596.2	10766.3	10129.7	10652.6	9278.22	7612.81	9572.69	13865.3	10550.1	9226.78	6690.02	7419.82	9539.04	9975.12	14234.2	6150.15	6243.51	6122.16	9134.49	6103.4	9998.87	6784.53	6909.64	8359.11	8930.14	5806.04	7611.33	6997.92	8790.74	8761.15	8422.18	8923.48	11780.8	8246.66	8418.35
hsa-let-7i-5p	68704.7	72043.5	26969	0.374343	-1.41757	0.000346049	0.00328272	Down	1413.34	762.468	1798.94	690.787	5403.68	8153.42	7685.42	8048.44	7607.98	6630.8	6600.81	6070.3	8652.19	8737.54	5469.06	5679.79	6370.57	7581.01	6808.03	7063.74	14322.7	6583.14	6710.48	6282.8	8727.5	6847.07	6761.4	7255.02	4773.58	7890.27	7916.89	5383.37	5473.58	6322.28	6320.11	8350.39	8500.83	5665.3	10413.4	9738.5	9804.21
hsa-miR-140-3p	2538.36	2655.49	1074.17	0.404509	-1.30576	0.00418764	0.0267987	Down	28.7182	49.3661	18.6359	16.1845	290.336	280.366	299.819	276.44	285.625	225.238	247.816	168.08	284.612	303.802	266.214	246.667	252.589	273.494	229.638	255.672	283.016	223.733	249.845	210.424	296.604	232.065	260.926	261.51	256.961	260.371	264.962	186.581	210.292	237.299	284.111	275.095	291.08	219.075	369.825	291.163	451.621
hsa-miR-151a-3p	7381.32	7671.99	3747.98	0.488528	-1.03349	0.0337874	0.131076	Down	79.3975	107.308	426.176	59.9022	710.694	909.978	930.341	817.971	741.753	680.947	625.307	522.799	877.945	1100.32	643.272	588.917	934.185	885.529	722.929	760.834	1152.67	529.546	639.521	611.418	866.184	628.327	700.203	681.758	574.203	664.46	815.634	488.869	538.778	629.11	732.315	830.959	813.381	620.884	1331.23	870.671	983.165
hsa-miR-7-5p	827.749	881.75	152.743	0.173227	-2.52927	0.0233043	0.0962	Down	16.9797	0.482405	4.2267	13.1816	62.0637	87.2166	65.9655	78.3109	106.707	89.8599	93.0068	77.6632	83.5275	94.0425	69.0184	75.5417	83.758	91.2916	74.6666	69.1667	125.391	102.996	106.346	106.685	166.326	110.794	73.8563	112.73	68.8925	125.646	83.3321	72.3048	67.525	88.0655	84.5044	103.334	124.087	60.29	102.22	119.71	127.321
hsa-miR-99b-3p	810.3	875.124	0	0	#NAME?	1.32e-11	7.79e-10	Down	0	0	0	0	81.401	95.9572	106.21	90.3745	92.5762	79.5266	74.5512	60.3413	93.875	115.244	89.4644	81.612	69.1914	76.9322	77.7587	95.2637	133.145	63.5904	57.7084	50.7298	98.8991	59.1519	88.5528	62.3146	60.7759	76.1414	92.7707	50.7469	68.6419	66.8461	101.287	100.015	89.395	80.6972	201.348	106.39	122.332
hsa-miR-107	811.992	866.399	131.896	0.152235	-2.71563	0.0234182	0.0965053	Down	7.97007	0.268003	21.8539	5.69383	198.714	26.032	22.3093	171.139	114.084	22.7593	37.1542	3.5215	27.0958	175.886	95.6916	103.677	83.4546	13.7888	17.0978	126.953	12.4062	141.281	125.164	13.8699	61.8236	136.012	200.147	27.6758	60.5779	60.0395	111.818	14.4037	64.3772	124.925	124.171	128.392	181.324	119.648	131.896	134.567	182.778
NC_000014.9_27755	786.786	849.729	0	0	#NAME?	2.09e-11	1.12e-09	Down	0	0	0	0	44.9363	84.6514	84.5128	101.211	54.86	89.8599	110.005	123.062	80.5405	111.69	65.4896	72.2656	91.6483	88.2486	73.5752	89.6715	108.775	101.408	97.8534	89.5846	65.4658	72.9664	110.598	83.2917	60.7759	49.8473	91.9204	135.548	101.338	87.9659	44.3288	76.1355	56.5382	75.5721	100.365	132.261	82.0343
hsa-miR-767-5p	704.965	760.84	6.52353	0.00857412	-6.8658	4.7e-06	8.03e-05	Down	2.12246	0	0	0	74.679	78.9509	86.2626	78.2087	81.3549	68.5394	66.5375	54.9163	87.4745	99.7277	75.1418	78.3359	61.6047	62.8581	63.5712	76.8192	93.4893	67.8857	54.2343	51.8698	96.471	68.0525	75.9736	65.2232	63.2504	74.0002	81.2063	48.9345	55.9493	59.5737	91.2851	86.6296	91.4923	64.6696	135.606	91.4474	96.2344
hsa-miR-219a-5p	698.342	754.168	0.518313	0.000687264	-10.5068	1.87e-09	6.54e-08	Down	0.0433156	0	0.0480306	0.0389989	50.0009	87.4066	89.3246	97.7353	76.1598	73.6406	83.779	95.6514	94.5151	138.695	61.8571	89.7057	81.128	77.8832	64.0259	87.7093	105.231	94.0315	83.764	75.2397	97.6851	82.8869	107.982	81.5289	50.0856	56.6992	61.0535	49.8884	83.7716	75.4135	37.6328	67.0335	51.6446	85.636	129.423	70.1011	91.2452
NC_000009.12_20610*	667.422	712.289	106.588	0.149641	-2.74042	0.0161504	0.0706469	Down	13.8177	1.17921	1.20077	6.7468	83.8873	93.487	88.4497	70.2345	56.2107	86.9823	82.5648	68.8119	100.169	60.642	55.8374	88.5495	120.579	93.0033	75.9398	77.3098	53.7231	78.1573	123.33	86.6397	99.4594	106.158	96.1502	75.7117	54.2429	69.0326	45.8327	49.4115	53.3092	48.2168	38.2262	63.1786	60.9949	84.2382	24.8336	54.9026	32.9097
hsa-miR-378c	659.997	703.798	112.487	0.159828	-2.64541	0.0314483	0.123296	Down	14.4241	0.0536005	6.19595	7.95577	81.2169	81.8012	111.634	74.426	124.993	63.9614	63.0164	64.7194	102.943	117.375	4.7742	113.698	66.4602	27.7679	11.1863	66.4197	68.2339	6.81659	82.22	43.8898	99.2727	3.70859	178.725	57.6432	47.3141	14.6459	14.2005	50.8423	65.088	121.339	54.9236	77.8489	137.981	77.6222	20.6088	53.451	93.6439
hsa-miR-873-3p	574.892	620.883	0	0	#NAME?	4.96e-10	2.03e-08	Down	0	0	0	0	73.2057	74.1056	90.7244	71.4613	73.7701	63.0458	57.1883	50.8237	66.3526	124.719	67.5654	72.2656	43.0929	44.5047	60.7519	72.5024	102.572	35.8571	25.8626	30.7799	53.8855	31.6157	77.5927	31.1132	36.7229	42.3959	62.1589	33.9585	48.1306	43.7339	59.7548	58.7882	43.78	72.3107	165.386	57.5495	89.4222
hsa-miR-140-5p	565.982	611.25	0.133133	0.000217805	-12.1647	2.34e-09	7.97e-08	Down	0.0433156	0	0	0	55.2496	60.8046	69.2025	55.4106	75.8481	59.1218	66.9018	42.829	79.1537	50.9298	57.6018	51.4531	59.5815	76.3616	61.9342	51.9977	68.3447	60.3221	60.314	63.7448	74.4312	67.4963	53.3061	69.6301	43.6517	80.4238	54.506	50.4608	41.6319	55.9873	63.7385	69.7106	85.8123	48.8284	53.3768	75.395	89.1344
hsa-miR-320c	506.649	546.894	3.58964	0.00656369	-7.25128	2.77e-06	4.96e-05	Down	0.0866312	0.160802	0.0480306	0.0779977	19.1532	224.977	23.6216	45.3917	194.919	20.5357	11.7776	15.0377	19.7351	188.203	17.54	55.5	12.3412	85.681	83.1246	109.391	25.3662	8.21726	35.1269	6.74497	14.3819	5.0993	18.0593	8.46138	6.63189	6.85187	66.4106	37.2971	11.068	48.8146	78.5713	126.678	9.69976	17.9845	37.9202	62.0749	109.187
NC_000016.10_30972>NC_000016.10_30181>NC_000016.10_30205	484.847	523.635	0	0	#NAME?	2.52e-09	8.46e-08	Down	0	0	0	0	58.3804	69.8303	80.1384	80.6623	44.7815	69.5858	73.4584	71.001	75.5267	94.2794	75.8683	70.3385	43.5987	34.9	65.1173	99.2861	114.979	26.1458	22.099	24.2249	20.8258	22.7151	98.0184	18.5093	27.5174	17.1297	46.3428	29.7614	41.6319	30.1853	19.4945	32.6601	18.9626	73.4289	60.6929	36.1179	42.2165
hsa-miR-874-3p	486.105	522.011	37.2852	0.0714262	-3.8074	0.00478462	0.02938	Down	3.8984	0.0536005	3.21805	2.37893	53.2238	45.2234	55.5545	44.3694	56.5224	46.4341	49.0532	45.4939	73.0732	99.4908	60.3003	53.3802	31.4598	38.2284	47.5647	64.5556	81.0831	35.6704	32.5213	33.6299	57.6211	39.6819	51.4379	37.5474	31.4767	41.0256	56.8019	28.8075	42.5458	41.6418	58.3987	59.7519	48.6735	49.9466	140.964	55.7564	95.0831
hsa-miR-29c-3p	425.97	455.595	55.6556	0.12216	-3.03315	0.0293243	0.11667	Down	7.92675	0.107201	5.28337	2.14494	42.6343	49.8788	52.7549	52.7525	35.6382	43.4257	54.7599	40.5448	60.9121	54.9568	46.7042	48.3698	46.1276	49.83	45.7458	57.5899	49.1816	61.536	52.9798	44.6498	62.1972	51.1785	52.9324	56.9381	30.19	43.852	41.4109	35.6755	41.7335	45.029	33.6492	44.5462	40.1098	48.7352	39.775	50.9749	49.4125
hsa-miR-660-5p	413.121	446.016	1.93284	0.00433356	-7.85023	4.78e-06	8.08e-05	Down	0.476471	0	0	0.0779977	56.815	48.3586	58.7915	55.0017	43.0152	41.3329	39.3397	34.0728	50.3512	51.7589	40.9959	48.7552	24.48	35.851	38.4701	43.1679	48.96	46.689	40.4345	44.0798	62.384	51.1785	50.3169	49.5343	40.5832	45.7362	46.4279	31.2876	37.4687	39.9483	48.821	46.3666	49.6348	52.2762	35.3441	46.6202	56.0328
hsa-let-7i-3p	409.9	442.164	6.59763	0.0149212	-6.06649	0.000108321	0.00123598	Down	1.60268	0.0536005	0.0960613	0.0779977	39.4114	56.5293	62.9034	62.2602	40.8333	42.2485	51.4816	43.4	56.1117	72.4862	43.2792	48.2734	46.8357	54.2995	47.2009	59.9445	64.2462	37.4445	29.5297	34.8649	45.8541	40.2382	53.9288	37.8999	22.5682	35.9723	37.9246	28.6167	36.1487	33.174	29.835	41.3338	43.6926	51.6239	52.8616	42.0948	54.9774
hsa-miR-125b-1-3p	410.879	438.736	62.6673	0.142836	-2.80757	0.0249486	0.101601	Down	4.80803	0.0536005	0.0480306	7.79977	51.7504	50.4488	56.2544	49.7877	43.9503	47.3497	45.7749	35.4053	50.8845	75.8025	50.3367	38.9271	40.4628	41.0812	43.1993	51.8996	63.8031	35.577	32.6178	37.2399	42.7722	37.2713	45.5842	36.3134	40.5832	37.257	38.3498	31.0014	35.3364	34.3694	46.363	47.9729	47.7123	45.2874	41.7328	41.5825	45.1908
hsa-miR-490-3p	383.421	414.095	0	0	#NAME?	1.98e-08	5.85e-07	Down	0	0	0	0	30.4793	37.9079	46.3683	34.6572	36.1577	35.3161	28.5334	27.2202	32.6429	39.2041	28.0225	34.5911	20.0291	21.3014	27.8294	32.2778	81.5262	28.8538	27.2137	22.7999	45.107	26.8872	36.6168	29.3504	25.7357	38.6274	48.3836	23.1795	34.2194	31.9785	50.5162	56.9678	46.5763	32.9871	202.069	63.5265	75.7978
hsa-miR-134-5p	380.816	407.835	43.0812	0.105634	-3.24285	0.0255545	0.103719	Down	1.08289	0.0536005	11.9116	0.233993	36.0964	46.7435	51.2676	39.6666	54.2366	34.6621	41.7681	32.7404	43.9506	75.921	40.5807	42.8776	26.0985	26.1512	47.7466	35.6135	53.8339	25.9591	26.3451	24.4149	38.4763	23.2714	37.7377	24.9434	28.1113	44.3659	44.3021	22.4164	35.0318	37.4577	35.8529	44.9746	36.2649	36.8076	131.896	41.7533	60.9261
hsa-miR-137	371.858	401.237	4.62759	0.0115333	-6.43805	0.00011176	0.00126924	Down	1.42941	0	0	0.0389989	37.5697	48.6437	48.468	42.7336	38.3397	35.9701	45.1678	37.5943	58.8853	52.3511	35.7027	41.625	34.4946	45.3605	36.4693	39.8322	47.8523	46.0353	45.0666	40.9448	58.2748	47.0063	45.2105	54.2057	25.6367	39.1413	33.9281	30.2383	34.6256	38.6532	30.5979	38.4426	42.9935	44.4487	45.9576	45.681	40.3935
NC_000010.11_22372	363.327	392.393	0	0	#NAME?	2.97e-08	8.67e-07	Down	0	0	0	0	54.4208	58.6194	59.3164	53.5704	56.4185	48.9194	50.9959	36.1667	50.8845	78.7636	56.1488	50.4896	31.0552	20.2553	46.1096	53.7636	73.7724	16.5279	17.8529	22.1349	26.7093	20.7681	57.5407	17.8923	22.4692	19.3565	31.2921	15.1668	26.0961	24.208	26.7837	30.7326	25.4291	47.2442	74.0886	30.4825	44.3273
hsa-miR-1296-5p	350.211	377.114	13.9222	0.0369177	-4.75954	0.00192337	0.0143158	Down	0	0	4.13063	0.155995	43.9234	36.6728	48.0306	46.6185	34.5992	42.2485	41.0396	31.0272	56.2184	34.9402	47.1193	29.4844	25.6939	36.8019	40.289	46.2093	45.0831	39.1253	31.1703	36.9549	44.3598	40.5163	34.8731	41.8662	36.6239	33.9168	32.9077	28.2351	27.6192	32.9747	36.1919	36.7292	44.5664	39.2304	28.5432	37.9109	41.9287
hsa-miR-219b-5p	345.104	372.64	0.901337	0.00241879	-8.6915	1.68e-07	4.1e-06	Down	0	0.0536005	0	0	39.1351	36.1977	43.4812	33.0214	45.9245	37.5397	33.9973	22.9373	42.7772	50.2192	35.7027	50.3932	30.4483	29.86	31.7401	39.9303	58.0431	25.1187	26.8277	20.3299	44.4532	24.6621	39.9796	26.9707	26.1316	27.1505	43.1966	18.7916	25.2838	30.7831	41.447	39.6205	34.3424	32.2416	126.332	41.5825	57.5679
hsa-miR-320d	342.94	369.076	16.2426	0.0440087	-4.50607	0.0199797	0.0842003	Down	3.07541	0.0536005	1.87319	0	42.4501	11.3059	117.583	11.6546	7.58481	35.1853	97.985	6.94781	91.3148	24.6358	11.9355	110.807	4.75438	4.94496	84.3978	11.7731	14.1785	13.7266	25.4766	34.9599	44.64	23.3641	108.231	23.4451	12.175	4.28242	6.20739	4.2925	40.8196	34.3694	4.83124	5.78245	4.19449	117.878	199.699	24.2493	7.48383
hsa-miR-326	333.543	360.227	0	0	#NAME?	6.13e-08	1.67e-06	Down	0	0	0	0	48.988	44.1783	49.9553	48.152	42.2879	45.7801	40.6753	29.0285	34.1364	60.4051	43.7981	45.7682	17.5002	20.5406	34.3775	43.266	63.5816	28.2001	27.5032	22.7999	33.3399	25.3111	47.5769	27.5876	29.0022	25.0093	33.673	19.5547	30.0562	30.7831	26.7837	30.6255	28.6623	45.0078	58.9412	30.5678	40.6814
hsa-miR-378d	334.495	359.316	24.2337	0.0674439	-3.89017	0.0113209	0.0557744	Down	3.98503	0.0536005	2.92987	0.311991	48.7117	94.5321	2.97457	2.35137	47.8986	5.62442	31.6903	54.3452	1.38679	56.2597	1.45302	62.2448	1.71967	1.04605	0.818513	2.2565	93.9324	75.0758	27.1172	26.0299	1.12067	66.4764	9.96375	27.852	0.791868	64.7502	76.8696	24.6104	62.4479	2.2913	43.6507	2.46289	2.62156	50.1329	129.423	88.0319	2.20677
hsa-miR-129-1-3p	310.217	335.035	0	0	#NAME?	1.07e-07	2.69e-06	Down	0	0	0	0	30.7556	42.9432	42.2564	42.4269	28.5729	35.9701	24.4052	16.0847	34.4564	34.1111	32.4853	24.5703	16.1851	23.1082	29.0117	24.9196	33.2308	37.5379	28.4682	26.3149	41.278	26.98	29.7667	34.8151	39.0985	41.9677	36.394	23.4657	32.6963	27.7944	45.2611	37.5859	38.2747	21.9914	39.6719	36.374	28.2083
hsa-miR-383-5p	282.173	303.299	18.1001	0.0596776	-4.06667	0.00374682	0.0244961	Down	0	0	0.0960613	2.96391	20.5344	27.6471	32.1954	30.3634	25.5598	35.5777	24.2838	23.0325	34.1364	30.5579	25.0127	28.7135	16.8932	23.964	22.1908	26.6856	65.3539	18.2087	21.8095	18.6199	29.3242	16.3178	35.9941	16.7465	16.3323	24.7524	37.4994	20.4132	19.3944	23.4111	30.7674	39.2992	29.7983	25.0665	122.004	46.791	55.8409
hsa-miR-127-5p	280.778	302.739	6.2589	0.0206742	-5.59602	0.00103023	0.00825207	Down	1.29947	0	0.720459	0	21.2711	30.2123	38.3195	33.7371	30.7548	26.1601	28.8977	33.0259	31.2561	56.3781	25.0127	32.375	18.2083	22.4425	28.0113	31.591	48.96	24.7451	22.3885	24.0349	33.2465	23.1787	32.3822	22.4755	19.0048	26.2084	32.1424	21.2717	28.8377	26.9975	25.6819	33.1955	24.6426	28.7006	84.5991	37.1425	49.7003
hsa-miR-873-5p	279.687	302.062	0	0	#NAME?	2.32e-07	5.49e-06	Down	0	0	0	0	24.6781	35.4377	38.9319	30.2611	32.1056	25.1137	29.1405	28.4575	35.5232	47.2581	24.2862	28.6172	19.6245	22.8229	24.7373	28.9421	36.3323	28.1067	22.0025	24.4149	35.9548	26.8872	29.8913	27.3232	21.6774	24.3241	33.4179	21.7487	26.6038	30.0857	26.2752	36.7292	30.847	27.5824	79.4469	40.814	46.2463
hsa-miR-377-3p	271.881	293.631	0	0	#NAME?	2.86e-07	6.64e-06	Down	0	0	0	0	19.9819	30.0223	34.2076	30.3634	30.0275	25.3753	31.3261	26.3636	32.2162	37.9013	16.8135	29.4844	22.3557	27.6728	22.8274	25.3121	34.1169	32.869	30.8807	23.9399	42.3053	31.3375	29.8913	30.4962	17.4211	27.4075	29.6764	19.8409	26.2992	28.4918	27.5466	37.8001	33.2064	26.1847	73.3673	43.034	43.176
NC_000011.10_23954	261.273	282.175	0	0	#NAME?	3.73e-07	8.59e-06	Down	0	0	0	0	44.1997	34.5826	41.9065	45.085	13.9228	21.7129	39.9468	24.0794	19.095	45.3631	18.4741	50.5859	12.1388	28.7188	15.7336	43.0698	44.4185	7.47023	23.2571	22.7999	35.4879	22.0661	42.595	19.5669	8.61156	31.0047	13.6903	19.0778	7.41252	24.0088	15.3413	19.0607	12.5835	47.151	34.1076	10.6731	30.511
NC_000009.12_20624	257.884	278.515	0	0	#NAME?	4.35e-07	9.74e-06	Down	0	0	0	0	31.216	20.9966	32.9827	33.6348	21.8193	31.6537	39.5825	29.2189	31.1494	29.9657	34.5611	32.8568	12.7458	15.4055	27.0109	42.6773	50.9539	26.8928	18.1424	30.8749	15.7828	17.4304	46.2069	23.1807	21.0835	12.419	30.6968	22.798	29.5485	23.4111	17.545	25.9139	17.914	27.3029	38.2293	21.3463	31.0867
hsa-miR-19b-3p	249.125	267.155	23.7401	0.0888624	-3.49228	0.0171667	0.0742721	Down	2.16578	0.107201	0.912582	2.06694	21.3632	27.077	27.471	22.9003	47.7947	16.6117	24.1624	18.7496	29.8693	21.9117	23.2483	31.7005	21.0407	19.3995	22.2817	19.5237	31.1262	23.0643	23.3536	20.6149	32.406	22.2515	23.1657	24.1502	20.1926	31.176	25.5949	21.6533	19.9021	31.3808	23.8172	27.0918	33.5559	19.2891	61.6203	31.3363	123.579
NC_000016.10_30376	246.249	264.805	14.3111	0.0540439	-4.20972	0.00302118	0.0203572	Down	0.173262	0.160802	0.0960613	1.79395	21.6394	31.6374	27.1211	32.817	11.5331	28.1221	33.7544	27.2202	32.6429	30.7948	35.08	27.0755	30.0436	32.7128	39.0158	41.9906	44.9723	16.9948	24.9941	29.8299	18.8646	20.9535	43.3423	21.4179	17.4211	13.4468	30.1016	30.0475	24.0653	21.4186	16.2737	20.2386	18.4383	27.6756	19.7844	18.8701	23.0272
hsa-miR-181c-3p	239.864	257.871	14.7749	0.0572956	-4.12543	0.0105636	0.0533472	Down	0.0433156	0.0536005	4.37079	0	20.9948	26.222	30.3581	27.6031	20.053	24.0673	21.6126	17.2268	31.0428	29.3735	25.324	21.776	17.6013	17.6878	24.6463	24.331	47.077	18.6756	20.555	17.6699	28.1101	16.2251	27.2758	22.0348	16.1343	20.47	27.6356	17.647	21.3237	19.8247	28.0551	30.1972	27.5263	19.8482	74.2947	39.5333	42.1205
hsa-miR-885-3p	232.544	251.092	0.702558	0.00279801	-8.48138	1.07e-05	0.000169241	Down	0	0	0	0.116997	30.2952	29.8322	47.5057	29.8522	27.0144	29.8225	26.8336	22.6518	33.3896	44.6524	28.2301	27.0755	15.9828	16.1662	24.7373	26.3913	41.3169	15.5007	15.4404	17.8599	22.5068	19.7482	31.6349	22.123	17.3221	23.7246	20.748	15.93	14.5204	16.2383	25.3428	24.2006	23.3318	24.6937	36.7867	22.7124	27.7286
NC_000007.14_17204	232.332	250.887	0.3994	0.00159195	-9.29499	1.15e-05	0.000180192	Down	0.129947	0	0	0	33.7943	46.7435	41.5565	13.4948	38.9631	48.527	15.5416	18.0834	38.5101	28.3075	42.7603	40.0833	36.0119	9.69973	41.0166	17.5615	20.3816	21.01	15.3439	5.98498	16.4365	8.52975	30.2649	9.51906	25.4388	18.3288	30.3567	8.6804	28.7362	8.06935	28.9875	38.0142	25.6039	16.7731	42.5572	29.714	11.0339
NC_000012.12_26381	227.289	245.472	0	0	#NAME?	1.07e-06	2.19e-05	Down	0	0	0	0	8.4716	14.5361	20.472	23.9227	12.8838	21.3205	29.1405	34.168	26.7757	35.7693	24.8051	25.0521	20.636	22.8229	27.0109	35.7116	42.9785	22.2239	17.2739	23.2749	12.1406	22.3442	34.7486	23.8858	12.7689	11.0486	32.1424	31.4784	27.6192	20.2232	13.9004	18.5252	16.9527	16.3072	42.248	37.1425	29.8394
hsa-miR-497-5p	223.852	241.664	1.1982	0.00495812	-7.65599	9.74e-05	0.0011436	Down	0.38984	0	0	0	17.7719	28.8822	33.3327	26.683	24.4169	22.6285	22.9482	22.8421	26.4557	36.1246	18.7855	22.5469	13.9597	19.2093	20.7357	29.0402	34.1169	24.465	24.5116	23.9399	35.6747	28.278	29.144	25.1197	15.7384	23.7246	27.1254	15.453	21.8314	28.2925	18.7317	28.4839	23.5066	23.6687	38.5384	27.4086	29.9353
NC_000008.11_18844	215.966	233.243	0	0	#NAME?	1.47e-06	2.86e-05	Down	0	0	0	0	17.3115	31.1623	35.5199	39.4622	17.8711	29.0377	34.3615	28.5527	24.2155	31.9792	19.0968	26.5938	15.9828	23.7739	18.1892	25.9988	27.36	22.6908	22.1955	18.7149	15.3158	21.9734	37.3641	25.5604	20.0936	14.0463	24.3194	37.3925	22.0345	17.5334	10.3406	14.2419	11.5348	27.0233	17.8266	30.9948	16.6947
hsa-miR-154-5p	209.857	226.635	0.133133	0.000587435	-10.7333	5.57e-06	9.22e-05	Down	0.0433156	0	0	0	25.4148	25.1769	27.471	24.3316	22.4427	16.2193	14.6917	12.3728	21.2286	23.5698	21.4839	23.7995	14.6678	18.3534	17.0069	19.6218	18.2769	20.8233	22.0025	19.3799	31.4721	26.7018	23.4148	24.7672	20.1926	26.7223	21.9384	19.364	25.7915	23.1122	25.1733	22.5944	28.8371	21.6187	23.494	29.2017	28.688
hsa-miR-136-5p	204.7	221.076	0	0	#NAME?	2.06e-06	3.84e-05	Down	0	0	0	0	10.1291	20.9016	17.06	18.6065	16.3125	17.9197	16.7558	19.1303	21.0152	20.0166	14.3226	23.7031	15.7805	14.93	15.8246	18.1501	40.32	23.0643	20.169	18.7149	28.0167	17.7085	19.6784	22.74	12.274	18.1575	26.02	15.7392	20.6129	18.5296	19.664	27.4131	23.8562	16.8663	84.1869	41.4117	45.8625
NC_000011.10_24099	192.918	208.351	0	0	#NAME?	2.98e-06	5.26e-05	Down	0	0	0	0	19.4294	25.0819	25.8963	28.8299	18.5984	35.8393	33.2688	26.1733	31.8962	38.2566	30.4096	21.1979	18.1071	17.973	26.2834	35.123	40.0985	13.0729	16.6949	15.8649	12.9811	11.8675	32.7558	13.926	15.4414	8.56484	14.7107	20.2225	14.9266	14.2459	9.74724	14.4561	9.52499	26.2779	14.3231	16.9916	11.1298
NC_000016.10_30753	190.4	205.631	0	0	#NAME?	3.27e-06	5.69e-05	Down	0	0	0	0	20.9028	20.2365	23.4466	19.6288	10.7019	19.4893	25.2551	20.4627	27.4158	29.6104	27.296	24.9557	19.5233	20.0651	25.8286	33.9457	46.4123	14.4736	10.4223	16.4349	10.3662	10.7549	33.6277	12.5158	15.4414	10.5347	19.2174	19.364	21.6283	15.8398	10.3406	16.7048	11.6222	29.2597	21.5362	17.5039	26.2894
NC_000020.11_35351	189.711	204.404	6.03974	0.029548	-5.08079	0.0048596	0.0296853	Down	0	0	1.92123	0	20.3503	22.3267	15.5728	22.9003	34.7031	19.8817	23.7981	29.7899	17.7082	39.0857	21.5877	17.2474	35.0003	25.9611	23.555	29.8251	34.8923	16.7146	15.9229	10.545	20.9192	11.3112	23.2903	13.309	12.9668	11.6482	18.3671	11.0651	22.2375	25.1046	11.7815	19.1677	9.4376	33.8258	40.7024	18.6139	24.0826
NC_000011.10_24028*	178.449	192.725	0	0	#NAME?	4.72e-06	8.03e-05	Down	0	0	0	0	19.9819	29.1672	29.3958	21.9802	22.2349	23.2825	22.9482	19.0351	26.669	35.5324	19.7195	20.9089	19.0175	21.2063	19.9172	21.6821	23.1508	17.6484	15.9229	16.6249	19.4249	14.6489	25.6567	13.8379	10.9872	16.6158	17.4317	12.8775	16.4497	17.0353	12.7138	18.204	15.4672	22.9232	18.754	16.8208	19.2853
hsa-miR-455-5p	164.122	177.252	0	0	#NAME?	7.79e-06	0.000125696	Down	0	0	0	0	18.4165	19.2865	21.9593	22.5936	20.053	17.2657	16.7558	16.5605	20.4818	22.0301	18.3703	20.9089	8.80066	14.2643	15.2789	19.1312	26.0308	12.8862	12.8348	13.7749	15.596	13.4436	20.7993	17.2753	12.7689	15.7593	19.5575	12.1144	13.8096	14.8436	15.087	20.1315	16.341	18.6368	32.2528	24.7617	25.0421
hsa-miR-542-3p	157.827	169.72	9.15412	0.0539365	-4.21259	0.024553	0.100327	Down	2.90214	0	0	0.0389989	9.76076	21.3766	20.3846	19.4244	15.2735	15.1728	16.8772	19.511	18.3483	31.6239	11.4166	18.5964	17.0955	16.1662	13.8238	17.4634	23.04	18.0219	20.941	16.6249	23.3473	17.0595	17.8102	17.0109	10.4922	16.2732	16.5814	11.1605	15.6374	18.1311	13.0528	19.489	14.6807	18.3572	30.1919	19.8093	22.4515
hsa-miR-708-5p	157.45	169.651	4.92593	0.0290356	-5.10603	0.00764774	0.0427249	Down	1.60268	0	0	0	15.7461	21.7566	26.5962	25.1495	20.053	14.9112	17.1201	14.9426	18.8817	21.0826	18.2665	22.3542	12.7458	17.6878	15.7336	19.2293	25.1446	13.5398	13.4138	12.635	19.7051	15.3906	19.5539	14.2786	9.99733	14.9028	15.3909	12.3052	12.4896	13.0504	13.7309	16.919	15.6419	16.4935	19.7844	17.3332	15.8312
NC_000007.14_15460>NC_000007.14_15459	153.711	165.819	2.36102	0.0142385	-6.13406	0.00126329	0.00979451	Down	0.0433156	0	0.336214	0.194994	17.6799	18.1464	19.1597	15.6417	18.8062	17.2657	12.9918	11.6114	14.2946	27.0046	15.3605	20.3307	17.5002	14.5496	13.0053	14.6182	21.1569	11.6722	14.0893	9.68996	14.9423	9.17875	18.5575	10.753	11.977	18.6713	18.0269	9.25273	10.9665	12.2535	19.325	22.3802	17.3023	15.2822	48.5337	16.9916	23.6988
NC_000016.10_30803	150.719	162.777	0	0	#NAME?	1.39e-05	0.000214926	Down	0	0	0	0	11.0499	14.3461	14.8729	16.1529	9.14333	17.3965	16.7558	16.4654	18.775	23.9252	15.8794	14.0677	11.2284	10.6507	15.8246	18.4445	25.92	16.5279	16.1159	16.0549	9.05875	11.1258	20.3011	13.309	13.2638	8.05095	21.7684	15.453	21.9329	15.6406	10.171	16.1694	8.47636	14.2571	28.6462	16.8208	18.4217
hsa-miR-490-5p	148.109	159.958	0	0	#NAME?	1.45e-05	0.000220824	Down	0	0	0	0	16.8511	16.5312	19.2472	18.0953	12.2604	18.4429	16.1487	14.1812	16.7482	25.1096	15.1529	13.0078	10.8238	11.982	15.097	17.2672	18.72	14.4736	11.7733	12.065	14.6621	14.9271	14.9456	14.8956	14.5506	13.7894	15.8161	10.779	16.5512	13.2497	13.9852	17.0261	15.5546	13.0457	27.9249	18.3578	19.669
[truncated: 121 more rows]
[truncated: 15 more columns]
